# Supplementary material for: Transcriptional Profiling of Non-Small Cell Lung Cancer Cells with Activating EGFR Somatic Mutations
Source: PLoS One. 2007 Nov 21;2(11):e1226. doi: 10.1371/journal.pone.0001226 (PMC2080626; doi:10.1371/journal.pone.0001226)
Supplement: File S4 — Mutant EGFR expression profile includes genes with diverse functions. Differentially expressed genes are listed according to their Gene Ontology functions. (0.43 MB XLS) [file pone.0001226.s004.xls]

## Sheet: Sheet1
File S4. Mutant EGFR expression profile includes genes with diverse functions. Differentially expressed genes are listed according to their Gene Ontology functions
1) Terms with Genes decreased in NSCLC Cells with EGFR Mutation
Category	Term	Count in Selected Genes	Count in Total Population	P-value	Gene	Title
GO	brain development	2	52	0.00443697	1746	distal-less homeo box 2 /// distal-less homeo box 2
GO	brain development	2	52	0.00443697	9355	LIM homeobox 2 /// LIM homeobox 2
GO	organ development	4	392	0.00637809	133	adrenomedullin /// adrenomedullin
GO	organ development	4	392	0.00637809	1746	distal-less homeo box 2 /// distal-less homeo box 2
GO	organ development	4	392	0.00637809	5140	phosphodiesterase 3B, cGMP-inhibited /// phosphodiesterase 3B, cGMP-inhibited
GO	organ development	4	392	0.00637809	9355	LIM homeobox 2 /// LIM homeobox 2
GO	ubiquitin ligase complex	2	63	0.00644996	26223	F-box and leucine-rich repeat protein 3B
GO	ubiquitin ligase complex	2	63	0.00644996	51434	anaphase promoting complex subunit 7
GO	phosphorylase activity	1	4	0.00763788	4507	methylthioadenosine phosphorylase /// methylthioadenosine phosphorylase
GO	endocrine pancreas development	1	5	0.0095385	5140	phosphodiesterase 3B, cGMP-inhibited /// phosphodiesterase 3B, cGMP-inhibited
GO	pentose metabolic process	1	5	0.0095385	5226	phosphogluconate dehydrogenase /// phosphogluconate dehydrogenase
GO	protein retention in ER	1	5	0.0095385	64714	protein disulfide isomerase, pancreatic
GO	regulation of insulin secretion	1	6	0.0114356	5140	phosphodiesterase 3B, cGMP-inhibited /// phosphodiesterase 3B, cGMP-inhibited
GO	heme biosynthetic process	1	8	0.0152192	2235	ferrochelatase (protoporphyria)
GO	nuclear localization sequence binding	1	8	0.0152192	3837	karyopherin (importin) beta 1
GO	pancreas development	1	8	0.0152192	5140	phosphodiesterase 3B, cGMP-inhibited /// phosphodiesterase 3B, cGMP-inhibited
GO	coenzyme binding	2	101	0.0159423	256227	similar to Six transmembrane epithelial antigen of prostate
GO	coenzyme binding	2	101	0.0159423	5226	phosphogluconate dehydrogenase /// phosphogluconate dehydrogenase
GO	porphyrin biosynthetic process	1	9	0.0171058	2235	ferrochelatase (protoporphyria)
GO	tetrapyrrole biosynthetic process	1	9	0.0171058	2235	ferrochelatase (protoporphyria)
GO	apoptotic program	1	9	0.0171058	64714	protein disulfide isomerase, pancreatic
GO	intramolecular oxidoreductase activity, interconverting keto- and enol-groups	1	9	0.0171058	64714	protein disulfide isomerase, pancreatic
GO	intramolecular oxidoreductase activity, transposing S-S bonds	1	9	0.0171058	64714	protein disulfide isomerase, pancreatic
GO	protein disulfide isomerase activity	1	9	0.0171058	64714	protein disulfide isomerase, pancreatic
GO	fibrillar collagen	1	10	0.0189888	1290	collagen, type V, alpha 2
GO	2 iron, 2 sulfur cluster binding	1	10	0.0189888	2235	ferrochelatase (protoporphyria)
GO	regulation of hormone secretion	1	10	0.0189888	5140	phosphodiesterase 3B, cGMP-inhibited /// phosphodiesterase 3B, cGMP-inhibited
GO	organelle envelope lumen	1	10	0.0189888	57110	HRAS-like suppressor /// HRAS-like suppressor
GO	C21-steroid hormone biosynthetic process	1	11	0.0208684	133	adrenomedullin /// adrenomedullin
GO	single-stranded RNA binding	1	11	0.0208684	1746	distal-less homeo box 2 /// distal-less homeo box 2
GO	cofactor binding	2	117	0.0210207	256227	similar to Six transmembrane epithelial antigen of prostate
GO	cofactor binding	2	117	0.0210207	5226	phosphogluconate dehydrogenase /// phosphogluconate dehydrogenase
GO	calpain activity	1	12	0.0227445	11132	calpain 10
GO	heme metabolic process	1	12	0.0227445	2235	ferrochelatase (protoporphyria)
GO	intracellular protein transport across a membrane	1	12	0.0227445	3837	karyopherin (importin) beta 1
GO	NLS-bearing substrate import into nucleus	1	12	0.0227445	3837	karyopherin (importin) beta 1
GO	protein import into nucleus, translocation	1	12	0.0227445	3837	karyopherin (importin) beta 1
GO	cAMP biosynthetic process	1	13	0.024617	133	adrenomedullin /// adrenomedullin
GO	porphyrin metabolic process	1	13	0.024617	2235	ferrochelatase (protoporphyria)
GO	tetrapyrrole metabolic process	1	13	0.024617	2235	ferrochelatase (protoporphyria)
GO	anaphase-promoting complex	1	13	0.024617	51434	anaphase promoting complex subunit 7
GO	nuclear ubiquitin ligase complex	1	14	0.0264862	51434	anaphase promoting complex subunit 7
GO	C21-steroid hormone metabolic process	1	15	0.0283518	133	adrenomedullin /// adrenomedullin
GO	protein import into nucleus, docking	1	15	0.0283518	3837	karyopherin (importin) beta 1
GO	cAMP metabolic process	1	16	0.030214	133	adrenomedullin /// adrenomedullin
GO	signal sequence binding	1	17	0.0320727	3837	karyopherin (importin) beta 1
GO	glucose homeostasis	1	17	0.0320727	5140	phosphodiesterase 3B, cGMP-inhibited /// phosphodiesterase 3B, cGMP-inhibited
GO	NADP binding	1	17	0.0320727	5226	phosphogluconate dehydrogenase /// phosphogluconate dehydrogenase
GO	maintenance of cellular protein localization	1	17	0.0320727	64714	protein disulfide isomerase, pancreatic
GO	response to hypoxia	1	17	0.0320727	64714	protein disulfide isomerase, pancreatic
GO	maintenance of cellular localization	1	18	0.033928	64714	protein disulfide isomerase, pancreatic
GO	maintenance of protein localization	1	18	0.033928	64714	protein disulfide isomerase, pancreatic
GO	cysteine protease inhibitor activity	1	20	0.0376282	831	calpastatin /// calpastatin
GO	cyclic nucleotide biosynthetic process	1	21	0.0394731	133	adrenomedullin /// adrenomedullin
GO	3',5'-cyclic-nucleotide phosphodiesterase activity	1	21	0.0394731	5140	phosphodiesterase 3B, cGMP-inhibited /// phosphodiesterase 3B, cGMP-inhibited
GO	dorsal/ventral pattern formation	1	21	0.0394731	9355	LIM homeobox 2 /// LIM homeobox 2
GO	cyclic-nucleotide phosphodiesterase activity	1	22	0.0413146	5140	phosphodiesterase 3B, cGMP-inhibited /// phosphodiesterase 3B, cGMP-inhibited
GO	pigment biosynthetic process	1	23	0.0431527	2235	ferrochelatase (protoporphyria)
GO	protein import into nucleus	1	24	0.0449874	3837	karyopherin (importin) beta 1
GO	maintenance of localization	1	24	0.0449874	64714	protein disulfide isomerase, pancreatic
GO	nuclear import	1	25	0.0468187	3837	karyopherin (importin) beta 1
GO	mesoderm development	1	25	0.0468187	9355	LIM homeobox 2 /// LIM homeobox 2
GO	protein folding	2	187	0.0496076	10360	nucleophosmin/nucleoplasmin, 3 /// nucleophosmin/nucleoplasmin, 3
GO	protein folding	2	187	0.0496076	64714	protein disulfide isomerase, pancreatic
GO	pigment metabolic process	1	27	0.0504711	2235	ferrochelatase (protoporphyria)
GO	membrane-enclosed lumen	1	28	0.0522922	57110	HRAS-like suppressor /// HRAS-like suppressor
GO	organelle lumen	1	28	0.0522922	57110	HRAS-like suppressor /// HRAS-like suppressor
GO	hormone biosynthetic process	1	29	0.0541099	133	adrenomedullin /// adrenomedullin
GO	intramolecular oxidoreductase activity	1	30	0.0559242	64714	protein disulfide isomerase, pancreatic
GO	cyclic nucleotide metabolic process	1	31	0.0577352	133	adrenomedullin /// adrenomedullin
GO	iron-sulfur cluster binding	1	31	0.0577352	2235	ferrochelatase (protoporphyria)
GO	metal cluster binding	1	31	0.0577352	2235	ferrochelatase (protoporphyria)
GO	collagen	1	32	0.0595427	1290	collagen, type V, alpha 2
GO	iron ion binding	2	214	0.0629874	2235	ferrochelatase (protoporphyria)
GO	iron ion binding	2	214	0.0629874	256227	similar to Six transmembrane epithelial antigen of prostate
GO	transferase activity, transferring pentosyl groups	1	34	0.0631479	4507	methylthioadenosine phosphorylase /// methylthioadenosine phosphorylase
GO	protein import	1	35	0.0649454	3837	karyopherin (importin) beta 1
GO	pregnancy	1	36	0.0667396	133	adrenomedullin /// adrenomedullin
GO	secondary metabolic process	1	37	0.0685304	2235	ferrochelatase (protoporphyria)
GO	regulation of secretion	1	38	0.070318	5140	phosphodiesterase 3B, cGMP-inhibited /// phosphodiesterase 3B, cGMP-inhibited
GO	cell redox homeostasis	1	39	0.0721022	64714	protein disulfide isomerase, pancreatic
GO	circulation	1	41	0.0756606	133	adrenomedullin /// adrenomedullin
GO	anatomical structure development	4	851	0.077614	133	adrenomedullin /// adrenomedullin
GO	anatomical structure development	4	851	0.077614	1746	distal-less homeo box 2 /// distal-less homeo box 2
GO	anatomical structure development	4	851	0.077614	5140	phosphodiesterase 3B, cGMP-inhibited /// phosphodiesterase 3B, cGMP-inhibited
GO	anatomical structure development	4	851	0.077614	9355	LIM homeobox 2 /// LIM homeobox 2
GO	cellular protein complex assembly	1	44	0.0809736	3837	karyopherin (importin) beta 1
GO	excretion	1	47	0.0862569	133	adrenomedullin /// adrenomedullin
GO	response to light stimulus	1	47	0.0862569	2235	ferrochelatase (protoporphyria)
GO	intracellular part	16	6144	0.0868206	10360	nucleophosmin/nucleoplasmin, 3 /// nucleophosmin/nucleoplasmin, 3
GO	intracellular part	16	6144	0.0868206	11132	calpain 10
GO	intracellular part	16	6144	0.0868206	1290	collagen, type V, alpha 2
GO	intracellular part	16	6144	0.0868206	1746	distal-less homeo box 2 /// distal-less homeo box 2
GO	intracellular part	16	6144	0.0868206	2235	ferrochelatase (protoporphyria)
GO	intracellular part	16	6144	0.0868206	26223	F-box and leucine-rich repeat protein 3B
GO	intracellular part	16	6144	0.0868206	27164	sal-like 3 (Drosophila)
GO	intracellular part	16	6144	0.0868206	3837	karyopherin (importin) beta 1
GO	intracellular part	16	6144	0.0868206	387640	FLJ45187 protein
GO	intracellular part	16	6144	0.0868206	51434	anaphase promoting complex subunit 7
GO	intracellular part	16	6144	0.0868206	55605	kinesin family member 21A
GO	intracellular part	16	6144	0.0868206	57110	HRAS-like suppressor /// HRAS-like suppressor
GO	intracellular part	16	6144	0.0868206	59336	PR domain containing 13 /// PR domain containing 13
GO	intracellular part	16	6144	0.0868206	64714	protein disulfide isomerase, pancreatic
GO	intracellular part	16	6144	0.0868206	79070	KDEL (Lys-Asp-Glu-Leu) containing 1
GO	intracellular part	16	6144	0.0868206	9355	LIM homeobox 2 /// LIM homeobox 2
GO	nuclear pore	1	48	0.0880115	3837	karyopherin (importin) beta 1
GO	heterocycle metabolic process	1	50	0.0915108	2235	ferrochelatase (protoporphyria)
GO	pore complex	1	50	0.0915108	3837	karyopherin (importin) beta 1
GO	FAD binding	1	53	0.0967354	256227	similar to Six transmembrane epithelial antigen of prostate
GO	homeostatic process	2	276	0.0975745	5140	phosphodiesterase 3B, cGMP-inhibited /// phosphodiesterase 3B, cGMP-inhibited
GO	homeostatic process	2	276	0.0975745	64714	protein disulfide isomerase, pancreatic
GO	cysteine-type endopeptidase activity	1	54	0.0984705	11132	calpain 10
GO	nuclear transport	1	54	0.0984705	3837	karyopherin (importin) beta 1
2) Enriched Terms of the genes downregulated in NSCLC Cells with EGFR Mutation
Category	Term	Count in Selected Genes	Count in Total Population	P-value	Q-value
GO	brain development	2	52	0.00443697	15.698
GO	organ development	4	392	0.00637809	11.2828
GO	ubiquitin ligase complex	2	63	0.00644996	7.60666
GO	phosphorylase activity	1	4	0.00763788	6.75571
GO	endocrine pancreas development	1	5	0.0095385	6.74944
GO	pentose metabolic process	1	5	0.0095385	5.62454
GO	protein retention in ER	1	5	0.0095385	4.82103
GO	regulation of insulin secretion	1	6	0.0114356	5.05739
GO	heme biosynthetic process	1	8	0.0152192	5.98285
GO	nuclear localization sequence binding	1	8	0.0152192	5.38456
GO	pancreas development	1	8	0.0152192	4.89506
GO	coenzyme binding	2	101	0.0159423	4.70032
GO	porphyrin biosynthetic process	1	9	0.0171058	4.65541
GO	tetrapyrrole biosynthetic process	1	9	0.0171058	4.32288
GO	apoptotic program	1	9	0.0171058	4.03468
GO	intramolecular oxidoreductase activity, interconverting keto- and enol-groups	1	9	0.0171058	3.78252
GO	intramolecular oxidoreductase activity, transposing S-S bonds	1	9	0.0171058	3.56002
GO	protein disulfide isomerase activity	1	9	0.0171058	3.36224
GO	fibrillar collagen	1	10	0.0189888	3.53592
GO	2 iron, 2 sulfur cluster binding	1	10	0.0189888	3.35913
GO	regulation of hormone secretion	1	10	0.0189888	3.19917
GO	organelle envelope lumen	1	10	0.0189888	3.05375
GO	C21-steroid hormone biosynthetic process	1	11	0.0208684	3.2101
GO	single-stranded RNA binding	1	11	0.0208684	3.07635
GO	cofactor binding	2	117	0.0210207	2.97485
GO	calpain activity	1	12	0.0227445	3.095
GO	heme metabolic process	1	12	0.0227445	2.98037
GO	intracellular protein transport across a membrane	1	12	0.0227445	2.87393
GO	NLS-bearing substrate import into nucleus	1	12	0.0227445	2.77482
GO	protein import into nucleus, translocation	1	12	0.0227445	2.68233
GO	cAMP biosynthetic process	1	13	0.024617	2.80952
GO	porphyrin metabolic process	1	13	0.024617	2.72172
GO	tetrapyrrole metabolic process	1	13	0.024617	2.63925
GO	anaphase-promoting complex	1	13	0.024617	2.56162
GO	nuclear ubiquitin ligase complex	1	14	0.0264862	2.67737
GO	C21-steroid hormone metabolic process	1	15	0.0283518	2.78635
GO	protein import into nucleus, docking	1	15	0.0283518	2.71104
GO	cAMP metabolic process	1	16	0.030214	2.81308
GO	signal sequence binding	1	17	0.0320727	2.90957
GO	glucose homeostasis	1	17	0.0320727	2.83683
GO	NADP binding	1	17	0.0320727	2.76764
GO	maintenance of cellular protein localization	1	17	0.0320727	2.70174
GO	response to hypoxia	1	17	0.0320727	2.63891
GO	maintenance of cellular localization	1	18	0.033928	2.72812
GO	maintenance of protein localization	1	18	0.033928	2.66749
GO	cysteine protease inhibitor activity	1	20	0.0376282	2.8941
GO	cyclic nucleotide biosynthetic process	1	21	0.0394731	2.9714
GO	3',5'-cyclic-nucleotide phosphodiesterase activity	1	21	0.0394731	2.9095
GO	dorsal/ventral pattern formation	1	21	0.0394731	2.85012
GO	cyclic-nucleotide phosphodiesterase activity	1	22	0.0413146	2.92342
GO	pigment biosynthetic process	1	23	0.0431527	2.99362
GO	protein import into nucleus	1	24	0.0449874	3.06088
GO	maintenance of localization	1	24	0.0449874	3.00312
GO	nuclear import	1	25	0.0468187	3.06749
GO	mesoderm development	1	25	0.0468187	3.01172
GO	protein folding	2	187	0.0496076	3.13414
GO	pigment metabolic process	1	27	0.0504711	3.13275
GO	membrane-enclosed lumen	1	28	0.0522922	3.18982
GO	organelle lumen	1	28	0.0522922	3.13576
GO	hormone biosynthetic process	1	29	0.0541099	3.19068
GO	intramolecular oxidoreductase activity	1	30	0.0559242	3.2436
GO	cyclic nucleotide metabolic process	1	31	0.0577352	3.29463
GO	iron-sulfur cluster binding	1	31	0.0577352	3.24233
GO	metal cluster binding	1	31	0.0577352	3.19167
GO	collagen	1	32	0.0595427	3.24096
GO	iron ion binding	2	214	0.0629874	3.37651
GO	transferase activity, transferring pentosyl groups	1	34	0.0631479	3.33458
GO	protein import	1	35	0.0649454	3.37907
GO	pregnancy	1	36	0.0667396	3.4221
GO	secondary metabolic process	1	37	0.0685304	3.46372
GO	regulation of secretion	1	38	0.070318	3.50401
GO	cell redox homeostasis	1	39	0.0721022	3.54302
GO	circulation	1	41	0.0756606	3.66695
GO	anatomical structure development	4	851	0.077614	3.71079
GO	cellular protein complex assembly	1	44	0.0809736	3.81979
GO	excretion	1	47	0.0862569	4.01549
GO	response to light stimulus	1	47	0.0862569	3.96334
GO	intracellular part	16	6144	0.0868206	3.93809
GO	nuclear pore	1	48	0.0880115	3.94158
GO	heterocycle metabolic process	1	50	0.0915108	4.04706
GO	pore complex	1	50	0.0915108	3.9971
GO	FAD binding	1	53	0.0967354	4.17378
GO	homeostatic process	2	276	0.0975745	4.15926
GO	cysteine-type endopeptidase activity	1	54	0.0984705	4.14748
GO	nuclear transport	1	54	0.0984705	4.09869
GO	generation of precursor metabolites and energy	3	587	0.101012	4.15559
GO	electron transport	2	282	0.101164	4.11402
GO	protein ubiquitination	1	57	0.103656	4.16746
GO	nuclear membrane part	1	58	0.105379	4.18909
GO	regulation of biological quality	2	291	0.106619	4.1913
GO	phosphoric diester hydrolase activity	1	59	0.107098	4.16386
GO	steroid biosynthetic process	1	60	0.108813	4.18458
GO	nucleocytoplasmic transport	1	60	0.108813	4.13958
GO	reproductive process in a multicellular organism	1	62	0.112235	4.22434
GO	protein modification by small protein conjugation	1	62	0.112235	4.17988
GO	response to radiation	1	65	0.117344	4.32463
GO	protein transporter activity	1	67	0.120735	4.4037
GO	microtubule motor activity	1	68	0.122425	4.41979
GO	hormone metabolic process	1	69	0.124112	4.43545
GO	cellular metabolic process	13	5008	0.131436	4.65022
GO	phosphate transport	1	75	0.13417	4.69993
GO	multi-organism process	1	75	0.13417	4.65385
GO	extracellular matrix structural constituent	1	76	0.135835	4.66587
GO	heart development	1	76	0.135835	4.62101
GO	oxidoreductase activity, acting on the CH-OH group of donors, NAD or NADP as acceptor	1	76	0.135835	4.577
GO	microtubule-based movement	1	77	0.137497	4.5893
GO	ubiquitin cycle	2	341	0.138263	4.57174
GO	nuclear part	3	678	0.138894	4.55006
GO	regionalization	1	78	0.139157	4.51685
GO	chromatin binding	1	79	0.140813	4.52905
GO	hormone activity	1	83	0.147406	4.69841
GO	oxidoreductase activity, acting on CH-OH group of donors	1	84	0.149047	4.70828
GO	cofactor biosynthetic process	1	85	0.150684	4.71789
GO	microtubule associated complex	1	88	0.155579	4.82841
GO	cytoskeleton-dependent intracellular transport	1	90	0.158827	4.88635
GO	extracellular matrix part	1	91	0.160446	4.89361
GO	sequence-specific DNA binding	2	380	0.164232	4.96626
GO	GPI anchor binding	1	101	0.176475	5.29126
GO	cysteine-type peptidase activity	1	105	0.182803	5.43494
GO	positive regulation of transcription from RNA polymerase II promoter	1	106	0.184378	5.43607
GO	endopeptidase inhibitor activity	1	106	0.184378	5.39115
GO	protease inhibitor activity	1	106	0.184378	5.34696
GO	nucleotide biosynthetic process	1	109	0.189084	5.43886
GO	response to abiotic stimulus	1	109	0.189084	5.395
GO	mitosis	1	109	0.189084	5.35184
GO	monosaccharide metabolic process	1	110	0.190647	5.35325
GO	transition metal ion binding	6	2048	0.191188	5.32617
GO	isomerase activity	1	114	0.19687	5.4416
GO	cytoplasm	4	1208	0.19769	5.42192
GO	ubiquitin-protein ligase activity	1	115	0.198418	5.40002
GO	cellular protein metabolic process	6	2077	0.199987	5.40118
GO	small protein conjugating enzyme activity	1	117	0.201506	5.40098
GO	motor activity	1	117	0.201506	5.36037
GO	metabolic process	13	5413	0.207603	5.48135
GO	protein targeting	1	122	0.209176	5.48196
GO	inorganic anion transport	1	123	0.210702	5.48134
GO	cellular macromolecule metabolic process	6	2114	0.211449	5.46064
GO	lyase activity	1	124	0.212224	5.44093
GO	steroid metabolic process	1	125	0.213744	5.44047
GO	reproductive process	1	131	0.222803	5.63054
GO	pattern specification process	1	131	0.222803	5.5906
GO	peptide binding	1	133	0.2258	5.62591
GO	transferase activity, transferring hexosyl groups	1	133	0.2258	5.58657
GO	cell part	21	9615	0.228767	5.62067
GO	intracellular transport	2	475	0.230453	5.62307
GO	small conjugating protein ligase activity	1	137	0.23176	5.61621
GO	cofactor metabolic process	1	138	0.233243	5.61371
GO	protein metabolic process	6	2211	0.242653	5.80071
GO	microtubule-based process	1	145	0.243548	5.78304
GO	anion transport	1	146	0.245009	5.77895
GO	protein complex	4	1323	0.245073	5.74217
GO	microtubule	1	150	0.250826	5.83832
GO	phosphoinositide binding	1	151	0.252274	5.83363
GO	acid-amino acid ligase activity	1	154	0.2566	5.89514
GO	nucleotide metabolic process	1	157	0.260902	5.9553
GO	establishment of cellular localization	2	526	0.266885	6.05282
GO	endoplasmic reticulum	2	539	0.276201	6.2242
GO	cell division	1	171	0.280662	6.28469
GO	cell cycle phase	1	172	0.282053	6.27613
GO	oxidoreductase activity	2	550	0.284084	6.2818
GO	soluble fraction	1	175	0.286212	6.28956
GO	positive regulation of cell proliferation	1	177	0.288972	6.31101
GO	positive regulation of transcription, DNA-dependent	1	177	0.288972	6.27229
GO	chemical homeostasis	1	177	0.288972	6.23405
GO	ligase activity, forming carbon-nitrogen bonds	1	185	0.299909	6.43077
GO	extracellular region part	2	574	0.301266	6.42097
GO	primary metabolic process	11	4827	0.304701	6.45528
GO	protein complex assembly	1	189	0.305316	6.4298
GO	lipid biosynthetic process	1	190	0.306661	6.41992
GO	phospholipid binding	1	191	0.308004	6.4101
GO	enzyme inhibitor activity	1	196	0.31468	6.51076
GO	transferase activity, transferring glycosyl groups	1	197	0.316008	6.50022
GO	cell homeostasis	1	197	0.316008	6.46264
GO	cellular biosynthetic process	2	601	0.320538	6.51761
GO	alcohol metabolic process	1	210	0.333045	6.73321
GO	macromolecular complex	4	1543	0.341866	6.87229
GO	positive regulation of transcription	1	219	0.344598	6.88806
GO	response to stress	2	635	0.344655	6.85051
GO	intracellular membrane-bound organelle	10	4503	0.353352	6.98412
GO	membrane-bound organelle	10	4503	0.353352	6.94532
GO	response to wounding	1	226	0.353449	6.90885
GO	positive regulation of nucleobase, nucleoside, nucleotide and nucleic acid metabolic process	1	227	0.354704	6.89529
GO	biological regulation	8	3532	0.360797	6.97542
GO	nervous system development	1	240	0.370805	7.12994
GO	phosphoric ester hydrolase activity	1	242	0.373248	7.13811
GO	DNA binding	4	1622	0.377509	7.18078
GO	regulation of transcription, DNA-dependent	4	1633	0.382477	7.23638
GO	nucleus	7	3105	0.383371	7.21472
GO	positive regulation of cellular process	2	692	0.384521	7.19808
GO	intracellular protein transport	1	253	0.386517	7.19736
GO	biosynthetic process	2	710	0.396924	7.35245
GO	cellular carbohydrate metabolic process	1	271	0.407647	7.51174
GO	transcription factor activity	2	732	0.411941	7.55154
GO	zinc ion binding	4	1707	0.415834	7.58361
GO	positive regulation of cellular metabolic process	1	280	0.417945	7.58302
GO	cellular_component	21	10413	0.42472	7.66662
GO	endopeptidase activity	1	287	0.425835	7.64773
GO	energy derivation by oxidation of organic compounds	1	289	0.42807	7.64905
GO	regulation of transcription	4	1741	0.431084	7.66419
GO	positive regulation of metabolic process	1	294	0.433621	7.67075
GO	ligase activity	1	301	0.441305	7.76784
GO	regulation of nucleobase, nucleoside, nucleotide and nucleic acid metabolic process	4	1785	0.450703	7.89399
GO	regulation of biological process	7	3309	0.453152	7.89778
GO	cation binding	6	2828	0.462995	8.02979
GO	macromolecular complex assembly	1	323	0.464802	8.0218
GO	intracellular organelle	10	4906	0.472857	8.12121
GO	catalytic activity	8	3880	0.473121	8.08648
GO	organelle	10	4907	0.473156	8.04821
GO	intracellular organelle part	4	1836	0.47323	8.01095
GO	organelle part	4	1842	0.475863	8.01716
GO	regulation of transcription from RNA polymerase II promoter	1	336	0.478234	8.01891
GO	cell cycle	1	337	0.479253	7.9981
GO	lipid binding	1	338	0.480271	7.97746
GO	system development	1	341	0.483312	7.99046
GO	cellular component assembly	1	346	0.488343	8.03608
GO	positive regulation of biological process	2	858	0.494381	8.09777
GO	cellular process	16	8083	0.49602	8.08718
GO	regulation of cell proliferation	1	354	0.496293	8.05452
GO	macromolecule metabolic process	7	3449	0.50074	8.08958
GO	carbohydrate metabolic process	1	360	0.502178	8.07593
GO	cytoskeleton organization and biogenesis	1	360	0.502178	8.03939
GO	response to external stimulus	1	363	0.505095	8.04966
GO	extracellular space	1	364	0.506064	8.02894
GO	nucleic acid binding	5	2435	0.508249	8.0276
GO	developmental process	4	1922	0.510548	8.02808
GO	regulation of cellular metabolic process	4	1926	0.51226	8.01936
GO	regulation of cellular process	6	2995	0.523121	8.15332
GO	metal ion binding	6	3041	0.539338	8.3692
GO	regulation of progression through cell cycle	1	400	0.539738	8.33884
GO	regulation of metabolic process	4	1994	0.540991	8.32186
GO	intracellular	3	1470	0.54315	8.31889
GO	regulation of cell cycle	1	404	0.54334	8.28593
GO	cell-cell signaling	1	412	0.550461	8.3585
GO	cellular lipid metabolic process	1	415	0.553103	8.36274
GO	cell development	1	421	0.558344	8.40604
GO	ion binding	6	3107	0.562265	8.42921
GO	cytoskeletal part	1	437	0.572028	8.53938
GO	peptidase activity	1	439	0.573709	8.5285
GO	post-translational protein modification	2	1038	0.599488	8.87443
GO	protein transport	1	471	0.599756	8.84141
GO	cell differentiation	1	491	0.615246	9.03211
GO	establishment of protein localization	1	491	0.615246	8.99479
GO	proteolysis	1	494	0.617518	8.99086
GO	extracellular region	1	497	0.619778	8.98678
GO	hydrolase activity, acting on ester bonds	1	499	0.621277	8.97175
GO	lipid metabolic process	1	509	0.628688	9.04187
GO	RNA binding	1	513	0.631613	9.04715
GO	structural molecule activity	1	514	0.632341	9.02106
GO	binding	14	8599	0.989	14.0525
GO	biological_process	18	10273	0.989	13.9963
GO	molecular_function	20	11203	0.989	13.9406
GO	hydrolase activity	2	1596	0.989	13.8852
GO	establishment of localization	3	1876	0.989	13.8304
GO	ion transport	1	603	0.989	13.7759
GO	transport	3	1833	0.989	13.7219
GO	cell communication	3	2507	0.989	13.6683
GO	cell fraction	1	694	0.989	13.6151
GO	multicellular organismal process	2	1379	0.989	13.5623
GO	nucleobase, nucleoside, nucleotide and nucleic acid metabolic process	4	2089	0.989	13.51
GO	protein binding	6	4651	0.989	13.458
GO	receptor binding	1	551	0.989	13.4064
GO	response to stimulus	3	1574	0.989	13.3553
GO	signal transduction	3	2277	0.989	13.3045
GO	cellular developmental process	1	774	0.989	13.2541
GO	multicellular organismal development	1	648	0.989	13.2041
GO	transcription regulator activity	2	1072	0.989	13.1544
GO	cytoplasmic part	3	2164	0.989	13.1052
GO	mitochondrion	1	573	0.989	13.0563
GO	adenyl nucleotide binding	2	1100	0.989	13.0077
GO	integral to membrane	4	3351	0.989	12.9596
GO	intrinsic to membrane	4	3364	0.989	12.9117
GO	membrane part	4	3707	0.989	12.8643
GO	nucleotide binding	2	1567	0.989	12.8172
GO	purine nucleotide binding	2	1370	0.989	12.7704
GO	biopolymer metabolic process	2	2342	0.989	12.7239
GO	biopolymer modification	2	1289	0.989	12.6778
GO	protein modification	2	1257	0.989	12.6321
GO	transcription	2	1166	0.989	12.5866
GO	cellular component organization and biogenesis	2	1201	0.989	12.5415
GO	transporter activity	1	1006	0.989	12.4967
GO	transferase activity	1	1313	0.989	12.4522
GO	membrane	3	4097	0.989	12.4081
GO	cell cycle process	1	548	0.989	12.3642
GO	ATP binding	1	1028	0.989	12.3207
GO	organelle organization and biogenesis	1	718	0.989	12.2775
GO	intracellular signaling cascade	1	833	0.989	12.2346
GO	enzyme regulator activity	1	574	0.989	12.1919
GO	tissue development	1	170	0.279267	3.43072
3) Terms with Genes increased in NSCLC Cells with EGFR Mutation
Category	Term	Count in Selected Genes	Count in Total Population	P-value	Gene	Title
GO	immune system process	20	541	4.38545e-07	10379	interferon-stimulated transcription factor 3, gamma 48kDa /// interferon-stimulated transcription factor 3, gamma 48kDa
GO	immune system process	20	541	4.38545e-07	10437	interferon, gamma-inducible protein 30 /// interferon, gamma-inducible protein 30
GO	immune system process	20	541	4.38545e-07	2152	coagulation factor III (thromboplastin, tissue factor) /// coagulation factor III (thromboplastin, tissue factor)
GO	immune system process	20	541	4.38545e-07	23643	lymphocyte antigen 96
GO	immune system process	20	541	4.38545e-07	26191	protein tyrosine phosphatase, non-receptor type 22 (lymphoid)
GO	immune system process	20	541	4.38545e-07	29126	programmed cell death 1 ligand 1
GO	immune system process	20	541	4.38545e-07	3109	major histocompatibility complex, class II, DM beta /// major histocompatibility complex, class II, DM beta
GO	immune system process	20	541	4.38545e-07	3433	interferon-induced protein with tetratricopeptide repeats 2
GO	immune system process	20	541	4.38545e-07	3437	interferon-induced protein with tetratricopeptide repeats 4 /// interferon-induced protein with tetratricopeptide repeats 4
GO	immune system process	20	541	4.38545e-07	3566	interleukin 4 receptor /// interleukin 4 receptor
GO	immune system process	20	541	4.38545e-07	3575	interleukin 7 receptor /// interleukin 7 receptor
GO	immune system process	20	541	4.38545e-07	397	Rho GDP dissociation inhibitor (GDI) beta /// Rho GDP dissociation inhibitor (GDI) beta
GO	immune system process	20	541	4.38545e-07	5734	prostaglandin E receptor 4 (subtype EP4)
GO	immune system process	20	541	4.38545e-07	6376	chemokine (C-X3-C motif) ligand 1
GO	immune system process	20	541	4.38545e-07	64135	melanoma differentiation associated protein-5 /// melanoma differentiation associated protein-5
GO	immune system process	20	541	4.38545e-07	64167	leukocyte-derived arginine aminopeptidase /// leukocyte-derived arginine aminopeptidase
GO	immune system process	20	541	4.38545e-07	6480	sialyltransferase 1 (beta-galactoside alpha-2,6-sialyltransferase)
GO	immune system process	20	541	4.38545e-07	80328	UL16 binding protein 2 /// UL16 binding protein 2
GO	immune system process	20	541	4.38545e-07	8915	B-cell CLL/lymphoma 10 /// B-cell CLL/lymphoma 10
GO	immune system process	20	541	4.38545e-07	966	CD59 antigen p18-20 (antigen identified by monoclonal antibodies 16.3A5, EJ16, EJ30, EL32 and G344)
GO	immune response	17	446	2.255e-06	10379	interferon-stimulated transcription factor 3, gamma 48kDa /// interferon-stimulated transcription factor 3, gamma 48kDa
GO	immune response	17	446	2.255e-06	10437	interferon, gamma-inducible protein 30 /// interferon, gamma-inducible protein 30
GO	immune response	17	446	2.255e-06	2152	coagulation factor III (thromboplastin, tissue factor) /// coagulation factor III (thromboplastin, tissue factor)
GO	immune response	17	446	2.255e-06	23643	lymphocyte antigen 96
GO	immune response	17	446	2.255e-06	29126	programmed cell death 1 ligand 1
GO	immune response	17	446	2.255e-06	3109	major histocompatibility complex, class II, DM beta /// major histocompatibility complex, class II, DM beta
GO	immune response	17	446	2.255e-06	3433	interferon-induced protein with tetratricopeptide repeats 2
GO	immune response	17	446	2.255e-06	3437	interferon-induced protein with tetratricopeptide repeats 4 /// interferon-induced protein with tetratricopeptide repeats 4
GO	immune response	17	446	2.255e-06	3566	interleukin 4 receptor /// interleukin 4 receptor
GO	immune response	17	446	2.255e-06	3575	interleukin 7 receptor /// interleukin 7 receptor
GO	immune response	17	446	2.255e-06	397	Rho GDP dissociation inhibitor (GDI) beta /// Rho GDP dissociation inhibitor (GDI) beta
GO	immune response	17	446	2.255e-06	5734	prostaglandin E receptor 4 (subtype EP4)
GO	immune response	17	446	2.255e-06	6376	chemokine (C-X3-C motif) ligand 1
GO	immune response	17	446	2.255e-06	64135	melanoma differentiation associated protein-5 /// melanoma differentiation associated protein-5
GO	immune response	17	446	2.255e-06	6480	sialyltransferase 1 (beta-galactoside alpha-2,6-sialyltransferase)
GO	immune response	17	446	2.255e-06	8915	B-cell CLL/lymphoma 10 /// B-cell CLL/lymphoma 10
GO	immune response	17	446	2.255e-06	966	CD59 antigen p18-20 (antigen identified by monoclonal antibodies 16.3A5, EJ16, EJ30, EL32 and G344)
GO	cell communication	47	2507	7.3567e-06	10135	pre-B-cell colony enhancing factor 1
GO	cell communication	47	2507	7.3567e-06	10379	interferon-stimulated transcription factor 3, gamma 48kDa /// interferon-stimulated transcription factor 3, gamma 48kDa
GO	cell communication	47	2507	7.3567e-06	10602	CDC42 effector protein (Rho GTPase binding) 3
GO	cell communication	47	2507	7.3567e-06	11221	dual specificity phosphatase 10
GO	cell communication	47	2507	7.3567e-06	1193	chloride intracellular channel 2
GO	cell communication	47	2507	7.3567e-06	1382	cellular retinoic acid binding protein 2 /// cellular retinoic acid binding protein 2
GO	cell communication	47	2507	7.3567e-06	158158	hypothetical protein FLJ31614
GO	cell communication	47	2507	7.3567e-06	2069	epiregulin /// epiregulin
GO	cell communication	47	2507	7.3567e-06	221395	G protein-coupled receptor 116
GO	cell communication	47	2507	7.3567e-06	22943	dickkopf homolog 1 (Xenopus laevis) /// dickkopf homolog 1 (Xenopus laevis)
GO	cell communication	47	2507	7.3567e-06	23643	lymphocyte antigen 96
GO	cell communication	47	2507	7.3567e-06	25791	neuronal guanine nucleotide exchange factor
GO	cell communication	47	2507	7.3567e-06	26191	protein tyrosine phosphatase, non-receptor type 22 (lymphoid)
GO	cell communication	47	2507	7.3567e-06	27063	ankyrin repeat domain 1 (cardiac muscle) /// ankyrin repeat domain 1 (cardiac muscle)
GO	cell communication	47	2507	7.3567e-06	27242	tumor necrosis factor receptor superfamily, member 21
GO	cell communication	47	2507	7.3567e-06	2768	guanine nucleotide binding protein (G protein) alpha 12 /// guanine nucleotide binding protein (G protein) alpha 12
GO	cell communication	47	2507	7.3567e-06	2887	growth factor receptor-bound protein 10 /// growth factor receptor-bound protein 10
GO	cell communication	47	2507	7.3567e-06	29126	programmed cell death 1 ligand 1
GO	cell communication	47	2507	7.3567e-06	3459	interferon gamma receptor 1
GO	cell communication	47	2507	7.3567e-06	3566	interleukin 4 receptor /// interleukin 4 receptor
GO	cell communication	47	2507	7.3567e-06	3575	interleukin 7 receptor /// interleukin 7 receptor
GO	cell communication	47	2507	7.3567e-06	3597	interleukin 13 receptor, alpha 1 /// interleukin 13 receptor, alpha 1
GO	cell communication	47	2507	7.3567e-06	3667	insulin receptor substrate 1 /// insulin receptor substrate 1
GO	cell communication	47	2507	7.3567e-06	3673	integrin, alpha 2 (CD49B, alpha 2 subunit of VLA-2 receptor) /// integrin, alpha 2 (CD49B, alpha 2 subunit of VLA-2 receptor)
GO	cell communication	47	2507	7.3567e-06	3685	integrin, alpha V (vitronectin receptor, alpha polypeptide, antigen CD51)
GO	cell communication	47	2507	7.3567e-06	374	amphiregulin (schwannoma-derived growth factor) /// amphiregulin (schwannoma-derived growth factor)
GO	cell communication	47	2507	7.3567e-06	397	Rho GDP dissociation inhibitor (GDI) beta /// Rho GDP dissociation inhibitor (GDI) beta
GO	cell communication	47	2507	7.3567e-06	408	arrestin, beta 1
GO	cell communication	47	2507	7.3567e-06	4233	met proto-oncogene (hepatocyte growth factor receptor)
GO	cell communication	47	2507	7.3567e-06	4286	microphthalmia-associated transcription factor
GO	cell communication	47	2507	7.3567e-06	4651	myosin X
GO	cell communication	47	2507	7.3567e-06	4680	carcinoembryonic antigen-related cell adhesion molecule 6 (non-specific cross reacting antigen) /// carcinoembryonic antigen-related cell adhesion molecule 6 (non-specific cross reacting antigen)
GO	cell communication	47	2507	7.3567e-06	50861	stathmin-like 3
GO	cell communication	47	2507	7.3567e-06	51347	STE20-like kinase /// STE20-like kinase
GO	cell communication	47	2507	7.3567e-06	56937	transmembrane, prostate androgen induced RNA
GO	cell communication	47	2507	7.3567e-06	5734	prostaglandin E receptor 4 (subtype EP4)
GO	cell communication	47	2507	7.3567e-06	5791	protein tyrosine phosphatase, receptor type, E
GO	cell communication	47	2507	7.3567e-06	6196	ribosomal protein S6 kinase, 90kDa, polypeptide 2 /// ribosomal protein S6 kinase, 90kDa, polypeptide 2
GO	cell communication	47	2507	7.3567e-06	6376	chemokine (C-X3-C motif) ligand 1
GO	cell communication	47	2507	7.3567e-06	6715	steroid-5-alpha-reductase, alpha polypeptide 1 (3-oxo-5 alpha-steroid delta 4-dehydrogenase alpha 1) /// steroid-5-alpha-reductase, alpha polypeptide 1 (3-oxo-5 alpha-steroid delta 4-dehydrogenase alpha 1)
GO	cell communication	47	2507	7.3567e-06	7039	transforming growth factor, alpha /// transforming growth factor, alpha
GO	cell communication	47	2507	7.3567e-06	7464	coronin, actin binding protein, 2A /// coronin, actin binding protein, 2A
GO	cell communication	47	2507	7.3567e-06	8915	B-cell CLL/lymphoma 10 /// B-cell CLL/lymphoma 10
GO	cell communication	47	2507	7.3567e-06	90	activin A receptor, type I /// activin A receptor, type I
GO	cell communication	47	2507	7.3567e-06	93663	Rho GTPase activating protein 18
GO	cell communication	47	2507	7.3567e-06	966	CD59 antigen p18-20 (antigen identified by monoclonal antibodies 16.3A5, EJ16, EJ30, EL32 and G344)
GO	cell communication	47	2507	7.3567e-06	9915	aryl-hydrocarbon receptor nuclear translocator 2
GO	signal transduction	44	2277	7.42286e-06	10135	pre-B-cell colony enhancing factor 1
GO	signal transduction	44	2277	7.42286e-06	10379	interferon-stimulated transcription factor 3, gamma 48kDa /// interferon-stimulated transcription factor 3, gamma 48kDa
GO	signal transduction	44	2277	7.42286e-06	10602	CDC42 effector protein (Rho GTPase binding) 3
GO	signal transduction	44	2277	7.42286e-06	11221	dual specificity phosphatase 10
GO	signal transduction	44	2277	7.42286e-06	1193	chloride intracellular channel 2
GO	signal transduction	44	2277	7.42286e-06	1382	cellular retinoic acid binding protein 2 /// cellular retinoic acid binding protein 2
GO	signal transduction	44	2277	7.42286e-06	158158	hypothetical protein FLJ31614
GO	signal transduction	44	2277	7.42286e-06	2069	epiregulin /// epiregulin
GO	signal transduction	44	2277	7.42286e-06	221395	G protein-coupled receptor 116
GO	signal transduction	44	2277	7.42286e-06	22943	dickkopf homolog 1 (Xenopus laevis) /// dickkopf homolog 1 (Xenopus laevis)
GO	signal transduction	44	2277	7.42286e-06	23643	lymphocyte antigen 96
GO	signal transduction	44	2277	7.42286e-06	25791	neuronal guanine nucleotide exchange factor
GO	signal transduction	44	2277	7.42286e-06	26191	protein tyrosine phosphatase, non-receptor type 22 (lymphoid)
GO	signal transduction	44	2277	7.42286e-06	27063	ankyrin repeat domain 1 (cardiac muscle) /// ankyrin repeat domain 1 (cardiac muscle)
GO	signal transduction	44	2277	7.42286e-06	27242	tumor necrosis factor receptor superfamily, member 21
GO	signal transduction	44	2277	7.42286e-06	2768	guanine nucleotide binding protein (G protein) alpha 12 /// guanine nucleotide binding protein (G protein) alpha 12
GO	signal transduction	44	2277	7.42286e-06	2887	growth factor receptor-bound protein 10 /// growth factor receptor-bound protein 10
GO	signal transduction	44	2277	7.42286e-06	29126	programmed cell death 1 ligand 1
GO	signal transduction	44	2277	7.42286e-06	3459	interferon gamma receptor 1
GO	signal transduction	44	2277	7.42286e-06	3566	interleukin 4 receptor /// interleukin 4 receptor
GO	signal transduction	44	2277	7.42286e-06	3575	interleukin 7 receptor /// interleukin 7 receptor
GO	signal transduction	44	2277	7.42286e-06	3597	interleukin 13 receptor, alpha 1 /// interleukin 13 receptor, alpha 1
GO	signal transduction	44	2277	7.42286e-06	3667	insulin receptor substrate 1 /// insulin receptor substrate 1
GO	signal transduction	44	2277	7.42286e-06	3673	integrin, alpha 2 (CD49B, alpha 2 subunit of VLA-2 receptor) /// integrin, alpha 2 (CD49B, alpha 2 subunit of VLA-2 receptor)
GO	signal transduction	44	2277	7.42286e-06	3685	integrin, alpha V (vitronectin receptor, alpha polypeptide, antigen CD51)
GO	signal transduction	44	2277	7.42286e-06	397	Rho GDP dissociation inhibitor (GDI) beta /// Rho GDP dissociation inhibitor (GDI) beta
GO	signal transduction	44	2277	7.42286e-06	408	arrestin, beta 1
GO	signal transduction	44	2277	7.42286e-06	4233	met proto-oncogene (hepatocyte growth factor receptor)
GO	signal transduction	44	2277	7.42286e-06	4286	microphthalmia-associated transcription factor
GO	signal transduction	44	2277	7.42286e-06	4651	myosin X
GO	signal transduction	44	2277	7.42286e-06	4680	carcinoembryonic antigen-related cell adhesion molecule 6 (non-specific cross reacting antigen) /// carcinoembryonic antigen-related cell adhesion molecule 6 (non-specific cross reacting antigen)
GO	signal transduction	44	2277	7.42286e-06	50861	stathmin-like 3
GO	signal transduction	44	2277	7.42286e-06	51347	STE20-like kinase /// STE20-like kinase
GO	signal transduction	44	2277	7.42286e-06	56937	transmembrane, prostate androgen induced RNA
GO	signal transduction	44	2277	7.42286e-06	5734	prostaglandin E receptor 4 (subtype EP4)
GO	signal transduction	44	2277	7.42286e-06	5791	protein tyrosine phosphatase, receptor type, E
GO	signal transduction	44	2277	7.42286e-06	6196	ribosomal protein S6 kinase, 90kDa, polypeptide 2 /// ribosomal protein S6 kinase, 90kDa, polypeptide 2
GO	signal transduction	44	2277	7.42286e-06	6376	chemokine (C-X3-C motif) ligand 1
GO	signal transduction	44	2277	7.42286e-06	7464	coronin, actin binding protein, 2A /// coronin, actin binding protein, 2A
GO	signal transduction	44	2277	7.42286e-06	8915	B-cell CLL/lymphoma 10 /// B-cell CLL/lymphoma 10
GO	signal transduction	44	2277	7.42286e-06	90	activin A receptor, type I /// activin A receptor, type I
GO	signal transduction	44	2277	7.42286e-06	93663	Rho GTPase activating protein 18
GO	signal transduction	44	2277	7.42286e-06	966	CD59 antigen p18-20 (antigen identified by monoclonal antibodies 16.3A5, EJ16, EJ30, EL32 and G344)
GO	signal transduction	44	2277	7.42286e-06	9915	aryl-hydrocarbon receptor nuclear translocator 2
GO	blood coagulation	6	51	1.09152e-05	2152	coagulation factor III (thromboplastin, tissue factor) /// coagulation factor III (thromboplastin, tissue factor)
GO	blood coagulation	6	51	1.09152e-05	2768	guanine nucleotide binding protein (G protein) alpha 12 /// guanine nucleotide binding protein (G protein) alpha 12
GO	blood coagulation	6	51	1.09152e-05	3673	integrin, alpha 2 (CD49B, alpha 2 subunit of VLA-2 receptor) /// integrin, alpha 2 (CD49B, alpha 2 subunit of VLA-2 receptor)
GO	blood coagulation	6	51	1.09152e-05	7056	thrombomodulin
GO	blood coagulation	6	51	1.09152e-05	7057	thrombospondin 1
GO	blood coagulation	6	51	1.09152e-05	966	CD59 antigen p18-20 (antigen identified by monoclonal antibodies 16.3A5, EJ16, EJ30, EL32 and G344)
GO	coagulation	6	51	1.09152e-05	2152	coagulation factor III (thromboplastin, tissue factor) /// coagulation factor III (thromboplastin, tissue factor)
GO	coagulation	6	51	1.09152e-05	2768	guanine nucleotide binding protein (G protein) alpha 12 /// guanine nucleotide binding protein (G protein) alpha 12
GO	coagulation	6	51	1.09152e-05	3673	integrin, alpha 2 (CD49B, alpha 2 subunit of VLA-2 receptor) /// integrin, alpha 2 (CD49B, alpha 2 subunit of VLA-2 receptor)
GO	coagulation	6	51	1.09152e-05	7056	thrombomodulin
GO	coagulation	6	51	1.09152e-05	7057	thrombospondin 1
GO	coagulation	6	51	1.09152e-05	966	CD59 antigen p18-20 (antigen identified by monoclonal antibodies 16.3A5, EJ16, EJ30, EL32 and G344)
GO	plasma membrane part	30	1312	1.35579e-05	10379	interferon-stimulated transcription factor 3, gamma 48kDa /// interferon-stimulated transcription factor 3, gamma 48kDa
GO	plasma membrane part	30	1312	1.35579e-05	10723	solute carrier family 12 (potassium/chloride transporters), member 7 /// solute carrier family 12 (potassium/chloride transporters), member 7
GO	plasma membrane part	30	1312	1.35579e-05	2069	epiregulin /// epiregulin
GO	plasma membrane part	30	1312	1.35579e-05	27347	serine threonine kinase 39 (STE20/SPS1 homolog, yeast) /// serine threonine kinase 39 (STE20/SPS1 homolog, yeast)
GO	plasma membrane part	30	1312	1.35579e-05	29126	programmed cell death 1 ligand 1
GO	plasma membrane part	30	1312	1.35579e-05	3038	hyaluronan synthase 3
GO	plasma membrane part	30	1312	1.35579e-05	3109	major histocompatibility complex, class II, DM beta /// major histocompatibility complex, class II, DM beta
GO	plasma membrane part	30	1312	1.35579e-05	3459	interferon gamma receptor 1
GO	plasma membrane part	30	1312	1.35579e-05	3566	interleukin 4 receptor /// interleukin 4 receptor
GO	plasma membrane part	30	1312	1.35579e-05	3575	interleukin 7 receptor /// interleukin 7 receptor
GO	plasma membrane part	30	1312	1.35579e-05	3597	interleukin 13 receptor, alpha 1 /// interleukin 13 receptor, alpha 1
GO	plasma membrane part	30	1312	1.35579e-05	3673	integrin, alpha 2 (CD49B, alpha 2 subunit of VLA-2 receptor) /// integrin, alpha 2 (CD49B, alpha 2 subunit of VLA-2 receptor)
GO	plasma membrane part	30	1312	1.35579e-05	3685	integrin, alpha V (vitronectin receptor, alpha polypeptide, antigen CD51)
GO	plasma membrane part	30	1312	1.35579e-05	3790	potassium voltage-gated channel, delayed-rectifier, subfamily S, member 3 /// potassium voltage-gated channel, delayed-rectifier, subfamily S, member 3
GO	plasma membrane part	30	1312	1.35579e-05	408	arrestin, beta 1
GO	plasma membrane part	30	1312	1.35579e-05	4233	met proto-oncogene (hepatocyte growth factor receptor)
GO	plasma membrane part	30	1312	1.35579e-05	4680	carcinoembryonic antigen-related cell adhesion molecule 6 (non-specific cross reacting antigen) /// carcinoembryonic antigen-related cell adhesion molecule 6 (non-specific cross reacting antigen)
GO	plasma membrane part	30	1312	1.35579e-05	5099	BH-protocadherin (brain-heart)
GO	plasma membrane part	30	1312	1.35579e-05	5791	protein tyrosine phosphatase, receptor type, E
GO	plasma membrane part	30	1312	1.35579e-05	6337	sodium channel, nonvoltage-gated 1 alpha /// sodium channel, nonvoltage-gated 1 alpha
GO	plasma membrane part	30	1312	1.35579e-05	6581	solute carrier family 22 (extraneuronal monoamine transporter), member 3 /// solute carrier family 22 (extraneuronal monoamine transporter), member 3
GO	plasma membrane part	30	1312	1.35579e-05	65987	potassium channel tetramerisation domain containing 14
GO	plasma membrane part	30	1312	1.35579e-05	7039	transforming growth factor, alpha /// transforming growth factor, alpha
GO	plasma membrane part	30	1312	1.35579e-05	7056	thrombomodulin
GO	plasma membrane part	30	1312	1.35579e-05	7851	BENE protein
GO	plasma membrane part	30	1312	1.35579e-05	80328	UL16 binding protein 2 /// UL16 binding protein 2
GO	plasma membrane part	30	1312	1.35579e-05	8915	B-cell CLL/lymphoma 10 /// B-cell CLL/lymphoma 10
GO	plasma membrane part	30	1312	1.35579e-05	90	activin A receptor, type I /// activin A receptor, type I
GO	plasma membrane part	30	1312	1.35579e-05	9069	claudin 12
GO	plasma membrane part	30	1312	1.35579e-05	960	CD44 antigen (homing function and Indian blood group system)
GO	hemostasis	6	56	1.88886e-05	2152	coagulation factor III (thromboplastin, tissue factor) /// coagulation factor III (thromboplastin, tissue factor)
GO	hemostasis	6	56	1.88886e-05	2768	guanine nucleotide binding protein (G protein) alpha 12 /// guanine nucleotide binding protein (G protein) alpha 12
GO	hemostasis	6	56	1.88886e-05	3673	integrin, alpha 2 (CD49B, alpha 2 subunit of VLA-2 receptor) /// integrin, alpha 2 (CD49B, alpha 2 subunit of VLA-2 receptor)
GO	hemostasis	6	56	1.88886e-05	7056	thrombomodulin
GO	hemostasis	6	56	1.88886e-05	7057	thrombospondin 1
GO	hemostasis	6	56	1.88886e-05	966	CD59 antigen p18-20 (antigen identified by monoclonal antibodies 16.3A5, EJ16, EJ30, EL32 and G344)
GO	membrane	63	4097	7.75634e-05	10184	lipoma HMGIC fusion partner-like 2
GO	membrane	63	4097	7.75634e-05	10384	butyrophilin, subfamily 3, member A3
GO	membrane	63	4097	7.75634e-05	10457	glycoprotein (transmembrane) nmb /// glycoprotein (transmembrane) nmb
GO	membrane	63	4097	7.75634e-05	10723	solute carrier family 12 (potassium/chloride transporters), member 7 /// solute carrier family 12 (potassium/chloride transporters), member 7
GO	membrane	63	4097	7.75634e-05	11227	UDP-N-acetyl-alpha-D-galactosamine:polypeptide N-acetylgalactosaminyltransferase 5 (GalNAc-T5)
GO	membrane	63	4097	7.75634e-05	116441	hypothetical protein BC014339
GO	membrane	63	4097	7.75634e-05	1193	chloride intracellular channel 2
GO	membrane	63	4097	7.75634e-05	130367	sphingosine-1-phosphate phosphotase 2
GO	membrane	63	4097	7.75634e-05	135228	CD109 antigen (Gov platelet alloantigens)
GO	membrane	63	4097	7.75634e-05	1362	carboxypeptidase D
GO	membrane	63	4097	7.75634e-05	201895	hypothetical protein LOC201895
GO	membrane	63	4097	7.75634e-05	2069	epiregulin /// epiregulin
GO	membrane	63	4097	7.75634e-05	2123	ecotropic viral integration site 2A /// ecotropic viral integration site 2A
GO	membrane	63	4097	7.75634e-05	2152	coagulation factor III (thromboplastin, tissue factor) /// coagulation factor III (thromboplastin, tissue factor)
GO	membrane	63	4097	7.75634e-05	221395	G protein-coupled receptor 116
GO	membrane	63	4097	7.75634e-05	22943	dickkopf homolog 1 (Xenopus laevis) /// dickkopf homolog 1 (Xenopus laevis)
GO	membrane	63	4097	7.75634e-05	23643	lymphocyte antigen 96
GO	membrane	63	4097	7.75634e-05	27242	tumor necrosis factor receptor superfamily, member 21
GO	membrane	63	4097	7.75634e-05	2768	guanine nucleotide binding protein (G protein) alpha 12 /// guanine nucleotide binding protein (G protein) alpha 12
GO	membrane	63	4097	7.75634e-05	2887	growth factor receptor-bound protein 10 /// growth factor receptor-bound protein 10
GO	membrane	63	4097	7.75634e-05	29126	programmed cell death 1 ligand 1
GO	membrane	63	4097	7.75634e-05	3038	hyaluronan synthase 3
GO	membrane	63	4097	7.75634e-05	3109	major histocompatibility complex, class II, DM beta /// major histocompatibility complex, class II, DM beta
GO	membrane	63	4097	7.75634e-05	340061	hypothetical protein LOC340061
GO	membrane	63	4097	7.75634e-05	3459	interferon gamma receptor 1
GO	membrane	63	4097	7.75634e-05	3566	interleukin 4 receptor /// interleukin 4 receptor
GO	membrane	63	4097	7.75634e-05	3575	interleukin 7 receptor /// interleukin 7 receptor
GO	membrane	63	4097	7.75634e-05	3597	interleukin 13 receptor, alpha 1 /// interleukin 13 receptor, alpha 1
GO	membrane	63	4097	7.75634e-05	3673	integrin, alpha 2 (CD49B, alpha 2 subunit of VLA-2 receptor) /// integrin, alpha 2 (CD49B, alpha 2 subunit of VLA-2 receptor)
GO	membrane	63	4097	7.75634e-05	3685	integrin, alpha V (vitronectin receptor, alpha polypeptide, antigen CD51)
GO	membrane	63	4097	7.75634e-05	374	amphiregulin (schwannoma-derived growth factor) /// amphiregulin (schwannoma-derived growth factor)
GO	membrane	63	4097	7.75634e-05	3790	potassium voltage-gated channel, delayed-rectifier, subfamily S, member 3 /// potassium voltage-gated channel, delayed-rectifier, subfamily S, member 3
GO	membrane	63	4097	7.75634e-05	3920	lysosomal-associated membrane protein 2 /// lysosomal-associated membrane protein 2
GO	membrane	63	4097	7.75634e-05	408	arrestin, beta 1
GO	membrane	63	4097	7.75634e-05	4233	met proto-oncogene (hepatocyte growth factor receptor)
GO	membrane	63	4097	7.75634e-05	4680	carcinoembryonic antigen-related cell adhesion molecule 6 (non-specific cross reacting antigen) /// carcinoembryonic antigen-related cell adhesion molecule 6 (non-specific cross reacting antigen)
GO	membrane	63	4097	7.75634e-05	5099	BH-protocadherin (brain-heart)
GO	membrane	63	4097	7.75634e-05	56895	1-acylglycerol-3-phosphate O-acyltransferase 4 (lysophosphatidic acid acyltransferase, delta) /// 1-acylglycerol-3-phosphate O-acyltransferase 4 (lysophosphatidic acid acyltransferase, delta)
GO	membrane	63	4097	7.75634e-05	56900	protein x 013
GO	membrane	63	4097	7.75634e-05	56937	transmembrane, prostate androgen induced RNA
GO	membrane	63	4097	7.75634e-05	5734	prostaglandin E receptor 4 (subtype EP4)
GO	membrane	63	4097	7.75634e-05	5743	prostaglandin-endoperoxide synthase 2 (prostaglandin G/H synthase and cyclooxygenase) /// prostaglandin-endoperoxide synthase 2 (prostaglandin G/H synthase and cyclooxygenase)
GO	membrane	63	4097	7.75634e-05	57633	leucine rich repeat neuronal 1
GO	membrane	63	4097	7.75634e-05	5791	protein tyrosine phosphatase, receptor type, E
GO	membrane	63	4097	7.75634e-05	5801	protein tyrosine phosphatase, receptor type, R
GO	membrane	63	4097	7.75634e-05	58472	sulfide quinone reductase-like (yeast) /// sulfide quinone reductase-like (yeast)
GO	membrane	63	4097	7.75634e-05	6337	sodium channel, nonvoltage-gated 1 alpha /// sodium channel, nonvoltage-gated 1 alpha
GO	membrane	63	4097	7.75634e-05	6376	chemokine (C-X3-C motif) ligand 1
GO	membrane	63	4097	7.75634e-05	6480	sialyltransferase 1 (beta-galactoside alpha-2,6-sialyltransferase)
GO	membrane	63	4097	7.75634e-05	6581	solute carrier family 22 (extraneuronal monoamine transporter), member 3 /// solute carrier family 22 (extraneuronal monoamine transporter), member 3
GO	membrane	63	4097	7.75634e-05	65987	potassium channel tetramerisation domain containing 14
GO	membrane	63	4097	7.75634e-05	6715	steroid-5-alpha-reductase, alpha polypeptide 1 (3-oxo-5 alpha-steroid delta 4-dehydrogenase alpha 1) /// steroid-5-alpha-reductase, alpha polypeptide 1 (3-oxo-5 alpha-steroid delta 4-dehydrogenase alpha 1)
GO	membrane	63	4097	7.75634e-05	7039	transforming growth factor, alpha /// transforming growth factor, alpha
GO	membrane	63	4097	7.75634e-05	7056	thrombomodulin
GO	membrane	63	4097	7.75634e-05	7851	BENE protein
GO	membrane	63	4097	7.75634e-05	7903	sialyltransferase 8D (alpha-2, 8-polysialyltransferase) /// sialyltransferase 8D (alpha-2, 8-polysialyltransferase)
GO	membrane	63	4097	7.75634e-05	80328	UL16 binding protein 2 /// UL16 binding protein 2
GO	membrane	63	4097	7.75634e-05	8613	phosphatidic acid phosphatase type 2B
GO	membrane	63	4097	7.75634e-05	90	activin A receptor, type I /// activin A receptor, type I
GO	membrane	63	4097	7.75634e-05	9069	claudin 12
GO	membrane	63	4097	7.75634e-05	9245	glucosaminyl (N-acetyl) transferase 3, mucin type /// glucosaminyl (N-acetyl) transferase 3, mucin type
GO	membrane	63	4097	7.75634e-05	960	CD44 antigen (homing function and Indian blood group system)
GO	membrane	63	4097	7.75634e-05	966	CD59 antigen p18-20 (antigen identified by monoclonal antibodies 16.3A5, EJ16, EJ30, EL32 and G344)
GO	regulation of body fluids	6	72	7.974e-05	2152	coagulation factor III (thromboplastin, tissue factor) /// coagulation factor III (thromboplastin, tissue factor)
GO	regulation of body fluids	6	72	7.974e-05	2768	guanine nucleotide binding protein (G protein) alpha 12 /// guanine nucleotide binding protein (G protein) alpha 12
GO	regulation of body fluids	6	72	7.974e-05	3673	integrin, alpha 2 (CD49B, alpha 2 subunit of VLA-2 receptor) /// integrin, alpha 2 (CD49B, alpha 2 subunit of VLA-2 receptor)
GO	regulation of body fluids	6	72	7.974e-05	7056	thrombomodulin
GO	regulation of body fluids	6	72	7.974e-05	7057	thrombospondin 1
GO	regulation of body fluids	6	72	7.974e-05	966	CD59 antigen p18-20 (antigen identified by monoclonal antibodies 16.3A5, EJ16, EJ30, EL32 and G344)
GO	membrane part	58	3707	0.000109656	10184	lipoma HMGIC fusion partner-like 2
GO	membrane part	58	3707	0.000109656	10379	interferon-stimulated transcription factor 3, gamma 48kDa /// interferon-stimulated transcription factor 3, gamma 48kDa
GO	membrane part	58	3707	0.000109656	10384	butyrophilin, subfamily 3, member A3
GO	membrane part	58	3707	0.000109656	10457	glycoprotein (transmembrane) nmb /// glycoprotein (transmembrane) nmb
GO	membrane part	58	3707	0.000109656	10723	solute carrier family 12 (potassium/chloride transporters), member 7 /// solute carrier family 12 (potassium/chloride transporters), member 7
GO	membrane part	58	3707	0.000109656	11227	UDP-N-acetyl-alpha-D-galactosamine:polypeptide N-acetylgalactosaminyltransferase 5 (GalNAc-T5)
GO	membrane part	58	3707	0.000109656	116441	hypothetical protein BC014339
GO	membrane part	58	3707	0.000109656	130367	sphingosine-1-phosphate phosphotase 2
GO	membrane part	58	3707	0.000109656	1362	carboxypeptidase D
GO	membrane part	58	3707	0.000109656	201895	hypothetical protein LOC201895
GO	membrane part	58	3707	0.000109656	2069	epiregulin /// epiregulin
GO	membrane part	58	3707	0.000109656	2123	ecotropic viral integration site 2A /// ecotropic viral integration site 2A
GO	membrane part	58	3707	0.000109656	2152	coagulation factor III (thromboplastin, tissue factor) /// coagulation factor III (thromboplastin, tissue factor)
GO	membrane part	58	3707	0.000109656	221395	G protein-coupled receptor 116
GO	membrane part	58	3707	0.000109656	27242	tumor necrosis factor receptor superfamily, member 21
GO	membrane part	58	3707	0.000109656	27347	serine threonine kinase 39 (STE20/SPS1 homolog, yeast) /// serine threonine kinase 39 (STE20/SPS1 homolog, yeast)
GO	membrane part	58	3707	0.000109656	29126	programmed cell death 1 ligand 1
GO	membrane part	58	3707	0.000109656	3038	hyaluronan synthase 3
GO	membrane part	58	3707	0.000109656	3109	major histocompatibility complex, class II, DM beta /// major histocompatibility complex, class II, DM beta
GO	membrane part	58	3707	0.000109656	340061	hypothetical protein LOC340061
GO	membrane part	58	3707	0.000109656	3459	interferon gamma receptor 1
GO	membrane part	58	3707	0.000109656	3566	interleukin 4 receptor /// interleukin 4 receptor
GO	membrane part	58	3707	0.000109656	3575	interleukin 7 receptor /// interleukin 7 receptor
GO	membrane part	58	3707	0.000109656	3597	interleukin 13 receptor, alpha 1 /// interleukin 13 receptor, alpha 1
GO	membrane part	58	3707	0.000109656	3673	integrin, alpha 2 (CD49B, alpha 2 subunit of VLA-2 receptor) /// integrin, alpha 2 (CD49B, alpha 2 subunit of VLA-2 receptor)
GO	membrane part	58	3707	0.000109656	3685	integrin, alpha V (vitronectin receptor, alpha polypeptide, antigen CD51)
GO	membrane part	58	3707	0.000109656	374	amphiregulin (schwannoma-derived growth factor) /// amphiregulin (schwannoma-derived growth factor)
GO	membrane part	58	3707	0.000109656	3790	potassium voltage-gated channel, delayed-rectifier, subfamily S, member 3 /// potassium voltage-gated channel, delayed-rectifier, subfamily S, member 3
GO	membrane part	58	3707	0.000109656	3920	lysosomal-associated membrane protein 2 /// lysosomal-associated membrane protein 2
GO	membrane part	58	3707	0.000109656	408	arrestin, beta 1
GO	membrane part	58	3707	0.000109656	4233	met proto-oncogene (hepatocyte growth factor receptor)
GO	membrane part	58	3707	0.000109656	4680	carcinoembryonic antigen-related cell adhesion molecule 6 (non-specific cross reacting antigen) /// carcinoembryonic antigen-related cell adhesion molecule 6 (non-specific cross reacting antigen)
GO	membrane part	58	3707	0.000109656	5099	BH-protocadherin (brain-heart)
GO	membrane part	58	3707	0.000109656	56895	1-acylglycerol-3-phosphate O-acyltransferase 4 (lysophosphatidic acid acyltransferase, delta) /// 1-acylglycerol-3-phosphate O-acyltransferase 4 (lysophosphatidic acid acyltransferase, delta)
GO	membrane part	58	3707	0.000109656	56900	protein x 013
GO	membrane part	58	3707	0.000109656	56937	transmembrane, prostate androgen induced RNA
GO	membrane part	58	3707	0.000109656	5734	prostaglandin E receptor 4 (subtype EP4)
GO	membrane part	58	3707	0.000109656	57633	leucine rich repeat neuronal 1
GO	membrane part	58	3707	0.000109656	5791	protein tyrosine phosphatase, receptor type, E
GO	membrane part	58	3707	0.000109656	5801	protein tyrosine phosphatase, receptor type, R
GO	membrane part	58	3707	0.000109656	6337	sodium channel, nonvoltage-gated 1 alpha /// sodium channel, nonvoltage-gated 1 alpha
GO	membrane part	58	3707	0.000109656	6376	chemokine (C-X3-C motif) ligand 1
GO	membrane part	58	3707	0.000109656	6480	sialyltransferase 1 (beta-galactoside alpha-2,6-sialyltransferase)
GO	membrane part	58	3707	0.000109656	6581	solute carrier family 22 (extraneuronal monoamine transporter), member 3 /// solute carrier family 22 (extraneuronal monoamine transporter), member 3
GO	membrane part	58	3707	0.000109656	65987	potassium channel tetramerisation domain containing 14
GO	membrane part	58	3707	0.000109656	6715	steroid-5-alpha-reductase, alpha polypeptide 1 (3-oxo-5 alpha-steroid delta 4-dehydrogenase alpha 1) /// steroid-5-alpha-reductase, alpha polypeptide 1 (3-oxo-5 alpha-steroid delta 4-dehydrogenase alpha 1)
GO	membrane part	58	3707	0.000109656	7039	transforming growth factor, alpha /// transforming growth factor, alpha
GO	membrane part	58	3707	0.000109656	7056	thrombomodulin
GO	membrane part	58	3707	0.000109656	7851	BENE protein
GO	membrane part	58	3707	0.000109656	7903	sialyltransferase 8D (alpha-2, 8-polysialyltransferase) /// sialyltransferase 8D (alpha-2, 8-polysialyltransferase)
GO	membrane part	58	3707	0.000109656	80008	hypothetical protein FLJ23235
GO	membrane part	58	3707	0.000109656	80328	UL16 binding protein 2 /// UL16 binding protein 2
GO	membrane part	58	3707	0.000109656	84910	hypothetical protein FLJ14681
GO	membrane part	58	3707	0.000109656	8613	phosphatidic acid phosphatase type 2B
GO	membrane part	58	3707	0.000109656	8915	B-cell CLL/lymphoma 10 /// B-cell CLL/lymphoma 10
GO	membrane part	58	3707	0.000109656	90	activin A receptor, type I /// activin A receptor, type I
GO	membrane part	58	3707	0.000109656	9069	claudin 12
GO	membrane part	58	3707	0.000109656	960	CD44 antigen (homing function and Indian blood group system)
GO	signal transducer activity	30	1490	0.000142903	2123	ecotropic viral integration site 2A /// ecotropic viral integration site 2A
GO	signal transducer activity	30	1490	0.000142903	2152	coagulation factor III (thromboplastin, tissue factor) /// coagulation factor III (thromboplastin, tissue factor)
GO	signal transducer activity	30	1490	0.000142903	221395	G protein-coupled receptor 116
GO	signal transducer activity	30	1490	0.000142903	22943	dickkopf homolog 1 (Xenopus laevis) /// dickkopf homolog 1 (Xenopus laevis)
GO	signal transducer activity	30	1490	0.000142903	23643	lymphocyte antigen 96
GO	signal transducer activity	30	1490	0.000142903	27242	tumor necrosis factor receptor superfamily, member 21
GO	signal transducer activity	30	1490	0.000142903	27347	serine threonine kinase 39 (STE20/SPS1 homolog, yeast) /// serine threonine kinase 39 (STE20/SPS1 homolog, yeast)
GO	signal transducer activity	30	1490	0.000142903	2768	guanine nucleotide binding protein (G protein) alpha 12 /// guanine nucleotide binding protein (G protein) alpha 12
GO	signal transducer activity	30	1490	0.000142903	2887	growth factor receptor-bound protein 10 /// growth factor receptor-bound protein 10
GO	signal transducer activity	30	1490	0.000142903	2907	glutamate receptor, ionotropic, N-methyl D-asparate-associated protein 1 (glutamate binding)
GO	signal transducer activity	30	1490	0.000142903	29126	programmed cell death 1 ligand 1
GO	signal transducer activity	30	1490	0.000142903	3459	interferon gamma receptor 1
GO	signal transducer activity	30	1490	0.000142903	3566	interleukin 4 receptor /// interleukin 4 receptor
GO	signal transducer activity	30	1490	0.000142903	3575	interleukin 7 receptor /// interleukin 7 receptor
GO	signal transducer activity	30	1490	0.000142903	3597	interleukin 13 receptor, alpha 1 /// interleukin 13 receptor, alpha 1
GO	signal transducer activity	30	1490	0.000142903	3667	insulin receptor substrate 1 /// insulin receptor substrate 1
GO	signal transducer activity	30	1490	0.000142903	3673	integrin, alpha 2 (CD49B, alpha 2 subunit of VLA-2 receptor) /// integrin, alpha 2 (CD49B, alpha 2 subunit of VLA-2 receptor)
GO	signal transducer activity	30	1490	0.000142903	3685	integrin, alpha V (vitronectin receptor, alpha polypeptide, antigen CD51)
GO	signal transducer activity	30	1490	0.000142903	4233	met proto-oncogene (hepatocyte growth factor receptor)
GO	signal transducer activity	30	1490	0.000142903	4638	myosin, light polypeptide kinase
GO	signal transducer activity	30	1490	0.000142903	5734	prostaglandin E receptor 4 (subtype EP4)
GO	signal transducer activity	30	1490	0.000142903	5791	protein tyrosine phosphatase, receptor type, E
GO	signal transducer activity	30	1490	0.000142903	5801	protein tyrosine phosphatase, receptor type, R
GO	signal transducer activity	30	1490	0.000142903	7039	transforming growth factor, alpha /// transforming growth factor, alpha
GO	signal transducer activity	30	1490	0.000142903	7056	thrombomodulin
GO	signal transducer activity	30	1490	0.000142903	7057	thrombospondin 1
GO	signal transducer activity	30	1490	0.000142903	80328	UL16 binding protein 2 /// UL16 binding protein 2
GO	signal transducer activity	30	1490	0.000142903	90	activin A receptor, type I /// activin A receptor, type I
GO	signal transducer activity	30	1490	0.000142903	960	CD44 antigen (homing function and Indian blood group system)
GO	signal transducer activity	30	1490	0.000142903	9915	aryl-hydrocarbon receptor nuclear translocator 2
GO	in utero embryonic development	4	32	0.000271741	2768	guanine nucleotide binding protein (G protein) alpha 12 /// guanine nucleotide binding protein (G protein) alpha 12
GO	in utero embryonic development	4	32	0.000271741	5801	protein tyrosine phosphatase, receptor type, R
GO	in utero embryonic development	4	32	0.000271741	90	activin A receptor, type I /// activin A receptor, type I
GO	in utero embryonic development	4	32	0.000271741	9915	aryl-hydrocarbon receptor nuclear translocator 2
GO	chordate embryonic development	4	33	0.000306843	2768	guanine nucleotide binding protein (G protein) alpha 12 /// guanine nucleotide binding protein (G protein) alpha 12
GO	chordate embryonic development	4	33	0.000306843	5801	protein tyrosine phosphatase, receptor type, R
GO	chordate embryonic development	4	33	0.000306843	90	activin A receptor, type I /// activin A receptor, type I
GO	chordate embryonic development	4	33	0.000306843	9915	aryl-hydrocarbon receptor nuclear translocator 2
GO	embryonic development ending in birth or egg hatching	4	34	0.00034508	2768	guanine nucleotide binding protein (G protein) alpha 12 /// guanine nucleotide binding protein (G protein) alpha 12
GO	embryonic development ending in birth or egg hatching	4	34	0.00034508	5801	protein tyrosine phosphatase, receptor type, R
GO	embryonic development ending in birth or egg hatching	4	34	0.00034508	90	activin A receptor, type I /// activin A receptor, type I
GO	embryonic development ending in birth or egg hatching	4	34	0.00034508	9915	aryl-hydrocarbon receptor nuclear translocator 2
GO	embryonic development	5	63	0.000401916	2768	guanine nucleotide binding protein (G protein) alpha 12 /// guanine nucleotide binding protein (G protein) alpha 12
GO	embryonic development	5	63	0.000401916	5801	protein tyrosine phosphatase, receptor type, R
GO	embryonic development	5	63	0.000401916	7056	thrombomodulin
GO	embryonic development	5	63	0.000401916	90	activin A receptor, type I /// activin A receptor, type I
GO	embryonic development	5	63	0.000401916	9915	aryl-hydrocarbon receptor nuclear translocator 2
GO	antigen processing and presentation	4	38	0.000532556	10437	interferon, gamma-inducible protein 30 /// interferon, gamma-inducible protein 30
GO	antigen processing and presentation	4	38	0.000532556	3109	major histocompatibility complex, class II, DM beta /// major histocompatibility complex, class II, DM beta
GO	antigen processing and presentation	4	38	0.000532556	64167	leukocyte-derived arginine aminopeptidase /// leukocyte-derived arginine aminopeptidase
GO	antigen processing and presentation	4	38	0.000532556	80328	UL16 binding protein 2 /// UL16 binding protein 2
GO	aldehyde dehydrogenase [NAD(P)+] activity	2	4	0.000580782	217	aldehyde dehydrogenase 2 family (mitochondrial) /// aldehyde dehydrogenase 2 family (mitochondrial)
GO	aldehyde dehydrogenase [NAD(P)+] activity	2	4	0.000580782	220	aldehyde dehydrogenase 1 family, member A3 /// aldehyde dehydrogenase 1 family, member A3
GO	receptor complex	5	69	0.000612628	3597	interleukin 13 receptor, alpha 1 /// interleukin 13 receptor, alpha 1
GO	receptor complex	5	69	0.000612628	3673	integrin, alpha 2 (CD49B, alpha 2 subunit of VLA-2 receptor) /// integrin, alpha 2 (CD49B, alpha 2 subunit of VLA-2 receptor)
GO	receptor complex	5	69	0.000612628	3685	integrin, alpha V (vitronectin receptor, alpha polypeptide, antigen CD51)
GO	receptor complex	5	69	0.000612628	8915	B-cell CLL/lymphoma 10 /// B-cell CLL/lymphoma 10
GO	receptor complex	5	69	0.000612628	90	activin A receptor, type I /// activin A receptor, type I
GO	integral to membrane	51	3351	0.000691894	10184	lipoma HMGIC fusion partner-like 2
GO	integral to membrane	51	3351	0.000691894	10384	butyrophilin, subfamily 3, member A3
GO	integral to membrane	51	3351	0.000691894	10457	glycoprotein (transmembrane) nmb /// glycoprotein (transmembrane) nmb
GO	integral to membrane	51	3351	0.000691894	10723	solute carrier family 12 (potassium/chloride transporters), member 7 /// solute carrier family 12 (potassium/chloride transporters), member 7
GO	integral to membrane	51	3351	0.000691894	11227	UDP-N-acetyl-alpha-D-galactosamine:polypeptide N-acetylgalactosaminyltransferase 5 (GalNAc-T5)
GO	integral to membrane	51	3351	0.000691894	116441	hypothetical protein BC014339
GO	integral to membrane	51	3351	0.000691894	130367	sphingosine-1-phosphate phosphotase 2
GO	integral to membrane	51	3351	0.000691894	1362	carboxypeptidase D
GO	integral to membrane	51	3351	0.000691894	201895	hypothetical protein LOC201895
GO	integral to membrane	51	3351	0.000691894	2069	epiregulin /// epiregulin
GO	integral to membrane	51	3351	0.000691894	2123	ecotropic viral integration site 2A /// ecotropic viral integration site 2A
GO	integral to membrane	51	3351	0.000691894	2152	coagulation factor III (thromboplastin, tissue factor) /// coagulation factor III (thromboplastin, tissue factor)
GO	integral to membrane	51	3351	0.000691894	221395	G protein-coupled receptor 116
GO	integral to membrane	51	3351	0.000691894	27242	tumor necrosis factor receptor superfamily, member 21
GO	integral to membrane	51	3351	0.000691894	29126	programmed cell death 1 ligand 1
GO	integral to membrane	51	3351	0.000691894	3038	hyaluronan synthase 3
GO	integral to membrane	51	3351	0.000691894	3109	major histocompatibility complex, class II, DM beta /// major histocompatibility complex, class II, DM beta
GO	integral to membrane	51	3351	0.000691894	340061	hypothetical protein LOC340061
GO	integral to membrane	51	3351	0.000691894	3459	interferon gamma receptor 1
GO	integral to membrane	51	3351	0.000691894	3566	interleukin 4 receptor /// interleukin 4 receptor
GO	integral to membrane	51	3351	0.000691894	3575	interleukin 7 receptor /// interleukin 7 receptor
GO	integral to membrane	51	3351	0.000691894	3597	interleukin 13 receptor, alpha 1 /// interleukin 13 receptor, alpha 1
GO	integral to membrane	51	3351	0.000691894	3673	integrin, alpha 2 (CD49B, alpha 2 subunit of VLA-2 receptor) /// integrin, alpha 2 (CD49B, alpha 2 subunit of VLA-2 receptor)
GO	integral to membrane	51	3351	0.000691894	3685	integrin, alpha V (vitronectin receptor, alpha polypeptide, antigen CD51)
GO	integral to membrane	51	3351	0.000691894	374	amphiregulin (schwannoma-derived growth factor) /// amphiregulin (schwannoma-derived growth factor)
GO	integral to membrane	51	3351	0.000691894	3920	lysosomal-associated membrane protein 2 /// lysosomal-associated membrane protein 2
GO	integral to membrane	51	3351	0.000691894	4233	met proto-oncogene (hepatocyte growth factor receptor)
GO	integral to membrane	51	3351	0.000691894	4680	carcinoembryonic antigen-related cell adhesion molecule 6 (non-specific cross reacting antigen) /// carcinoembryonic antigen-related cell adhesion molecule 6 (non-specific cross reacting antigen)
GO	integral to membrane	51	3351	0.000691894	5099	BH-protocadherin (brain-heart)
GO	integral to membrane	51	3351	0.000691894	56895	1-acylglycerol-3-phosphate O-acyltransferase 4 (lysophosphatidic acid acyltransferase, delta) /// 1-acylglycerol-3-phosphate O-acyltransferase 4 (lysophosphatidic acid acyltransferase, delta)
GO	integral to membrane	51	3351	0.000691894	56900	protein x 013
GO	integral to membrane	51	3351	0.000691894	56937	transmembrane, prostate androgen induced RNA
GO	integral to membrane	51	3351	0.000691894	5734	prostaglandin E receptor 4 (subtype EP4)
GO	integral to membrane	51	3351	0.000691894	57633	leucine rich repeat neuronal 1
GO	integral to membrane	51	3351	0.000691894	5791	protein tyrosine phosphatase, receptor type, E
GO	integral to membrane	51	3351	0.000691894	5801	protein tyrosine phosphatase, receptor type, R
GO	integral to membrane	51	3351	0.000691894	6337	sodium channel, nonvoltage-gated 1 alpha /// sodium channel, nonvoltage-gated 1 alpha
GO	integral to membrane	51	3351	0.000691894	6376	chemokine (C-X3-C motif) ligand 1
GO	integral to membrane	51	3351	0.000691894	6480	sialyltransferase 1 (beta-galactoside alpha-2,6-sialyltransferase)
GO	integral to membrane	51	3351	0.000691894	6581	solute carrier family 22 (extraneuronal monoamine transporter), member 3 /// solute carrier family 22 (extraneuronal monoamine transporter), member 3
GO	integral to membrane	51	3351	0.000691894	6715	steroid-5-alpha-reductase, alpha polypeptide 1 (3-oxo-5 alpha-steroid delta 4-dehydrogenase alpha 1) /// steroid-5-alpha-reductase, alpha polypeptide 1 (3-oxo-5 alpha-steroid delta 4-dehydrogenase alpha 1)
GO	integral to membrane	51	3351	0.000691894	7039	transforming growth factor, alpha /// transforming growth factor, alpha
GO	integral to membrane	51	3351	0.000691894	7056	thrombomodulin
GO	integral to membrane	51	3351	0.000691894	7851	BENE protein
GO	integral to membrane	51	3351	0.000691894	7903	sialyltransferase 8D (alpha-2, 8-polysialyltransferase) /// sialyltransferase 8D (alpha-2, 8-polysialyltransferase)
GO	integral to membrane	51	3351	0.000691894	80008	hypothetical protein FLJ23235
GO	integral to membrane	51	3351	0.000691894	84910	hypothetical protein FLJ14681
GO	integral to membrane	51	3351	0.000691894	8613	phosphatidic acid phosphatase type 2B
GO	integral to membrane	51	3351	0.000691894	8915	B-cell CLL/lymphoma 10 /// B-cell CLL/lymphoma 10
GO	integral to membrane	51	3351	0.000691894	9069	claudin 12
GO	integral to membrane	51	3351	0.000691894	960	CD44 antigen (homing function and Indian blood group system)
GO	intrinsic to membrane	51	3364	0.000758488	10184	lipoma HMGIC fusion partner-like 2
GO	intrinsic to membrane	51	3364	0.000758488	10384	butyrophilin, subfamily 3, member A3
GO	intrinsic to membrane	51	3364	0.000758488	10457	glycoprotein (transmembrane) nmb /// glycoprotein (transmembrane) nmb
GO	intrinsic to membrane	51	3364	0.000758488	10723	solute carrier family 12 (potassium/chloride transporters), member 7 /// solute carrier family 12 (potassium/chloride transporters), member 7
GO	intrinsic to membrane	51	3364	0.000758488	11227	UDP-N-acetyl-alpha-D-galactosamine:polypeptide N-acetylgalactosaminyltransferase 5 (GalNAc-T5)
GO	intrinsic to membrane	51	3364	0.000758488	116441	hypothetical protein BC014339
GO	intrinsic to membrane	51	3364	0.000758488	130367	sphingosine-1-phosphate phosphotase 2
GO	intrinsic to membrane	51	3364	0.000758488	1362	carboxypeptidase D
GO	intrinsic to membrane	51	3364	0.000758488	201895	hypothetical protein LOC201895
GO	intrinsic to membrane	51	3364	0.000758488	2069	epiregulin /// epiregulin
GO	intrinsic to membrane	51	3364	0.000758488	2123	ecotropic viral integration site 2A /// ecotropic viral integration site 2A
GO	intrinsic to membrane	51	3364	0.000758488	2152	coagulation factor III (thromboplastin, tissue factor) /// coagulation factor III (thromboplastin, tissue factor)
GO	intrinsic to membrane	51	3364	0.000758488	221395	G protein-coupled receptor 116
GO	intrinsic to membrane	51	3364	0.000758488	27242	tumor necrosis factor receptor superfamily, member 21
GO	intrinsic to membrane	51	3364	0.000758488	29126	programmed cell death 1 ligand 1
GO	intrinsic to membrane	51	3364	0.000758488	3038	hyaluronan synthase 3
GO	intrinsic to membrane	51	3364	0.000758488	3109	major histocompatibility complex, class II, DM beta /// major histocompatibility complex, class II, DM beta
GO	intrinsic to membrane	51	3364	0.000758488	340061	hypothetical protein LOC340061
GO	intrinsic to membrane	51	3364	0.000758488	3459	interferon gamma receptor 1
GO	intrinsic to membrane	51	3364	0.000758488	3566	interleukin 4 receptor /// interleukin 4 receptor
GO	intrinsic to membrane	51	3364	0.000758488	3575	interleukin 7 receptor /// interleukin 7 receptor
GO	intrinsic to membrane	51	3364	0.000758488	3597	interleukin 13 receptor, alpha 1 /// interleukin 13 receptor, alpha 1
GO	intrinsic to membrane	51	3364	0.000758488	3673	integrin, alpha 2 (CD49B, alpha 2 subunit of VLA-2 receptor) /// integrin, alpha 2 (CD49B, alpha 2 subunit of VLA-2 receptor)
GO	intrinsic to membrane	51	3364	0.000758488	3685	integrin, alpha V (vitronectin receptor, alpha polypeptide, antigen CD51)
GO	intrinsic to membrane	51	3364	0.000758488	374	amphiregulin (schwannoma-derived growth factor) /// amphiregulin (schwannoma-derived growth factor)
GO	intrinsic to membrane	51	3364	0.000758488	3920	lysosomal-associated membrane protein 2 /// lysosomal-associated membrane protein 2
GO	intrinsic to membrane	51	3364	0.000758488	4233	met proto-oncogene (hepatocyte growth factor receptor)
GO	intrinsic to membrane	51	3364	0.000758488	4680	carcinoembryonic antigen-related cell adhesion molecule 6 (non-specific cross reacting antigen) /// carcinoembryonic antigen-related cell adhesion molecule 6 (non-specific cross reacting antigen)
GO	intrinsic to membrane	51	3364	0.000758488	5099	BH-protocadherin (brain-heart)
GO	intrinsic to membrane	51	3364	0.000758488	56895	1-acylglycerol-3-phosphate O-acyltransferase 4 (lysophosphatidic acid acyltransferase, delta) /// 1-acylglycerol-3-phosphate O-acyltransferase 4 (lysophosphatidic acid acyltransferase, delta)
GO	intrinsic to membrane	51	3364	0.000758488	56900	protein x 013
GO	intrinsic to membrane	51	3364	0.000758488	56937	transmembrane, prostate androgen induced RNA
GO	intrinsic to membrane	51	3364	0.000758488	5734	prostaglandin E receptor 4 (subtype EP4)
GO	intrinsic to membrane	51	3364	0.000758488	57633	leucine rich repeat neuronal 1
GO	intrinsic to membrane	51	3364	0.000758488	5791	protein tyrosine phosphatase, receptor type, E
GO	intrinsic to membrane	51	3364	0.000758488	5801	protein tyrosine phosphatase, receptor type, R
GO	intrinsic to membrane	51	3364	0.000758488	6337	sodium channel, nonvoltage-gated 1 alpha /// sodium channel, nonvoltage-gated 1 alpha
GO	intrinsic to membrane	51	3364	0.000758488	6376	chemokine (C-X3-C motif) ligand 1
GO	intrinsic to membrane	51	3364	0.000758488	6480	sialyltransferase 1 (beta-galactoside alpha-2,6-sialyltransferase)
GO	intrinsic to membrane	51	3364	0.000758488	6581	solute carrier family 22 (extraneuronal monoamine transporter), member 3 /// solute carrier family 22 (extraneuronal monoamine transporter), member 3
GO	intrinsic to membrane	51	3364	0.000758488	6715	steroid-5-alpha-reductase, alpha polypeptide 1 (3-oxo-5 alpha-steroid delta 4-dehydrogenase alpha 1) /// steroid-5-alpha-reductase, alpha polypeptide 1 (3-oxo-5 alpha-steroid delta 4-dehydrogenase alpha 1)
GO	intrinsic to membrane	51	3364	0.000758488	7039	transforming growth factor, alpha /// transforming growth factor, alpha
GO	intrinsic to membrane	51	3364	0.000758488	7056	thrombomodulin
GO	intrinsic to membrane	51	3364	0.000758488	7851	BENE protein
GO	intrinsic to membrane	51	3364	0.000758488	7903	sialyltransferase 8D (alpha-2, 8-polysialyltransferase) /// sialyltransferase 8D (alpha-2, 8-polysialyltransferase)
GO	intrinsic to membrane	51	3364	0.000758488	80008	hypothetical protein FLJ23235
GO	intrinsic to membrane	51	3364	0.000758488	84910	hypothetical protein FLJ14681
GO	intrinsic to membrane	51	3364	0.000758488	8613	phosphatidic acid phosphatase type 2B
GO	intrinsic to membrane	51	3364	0.000758488	8915	B-cell CLL/lymphoma 10 /// B-cell CLL/lymphoma 10
GO	intrinsic to membrane	51	3364	0.000758488	9069	claudin 12
GO	intrinsic to membrane	51	3364	0.000758488	960	CD44 antigen (homing function and Indian blood group system)
GO	response to stimulus	29	1574	0.000809568	10379	interferon-stimulated transcription factor 3, gamma 48kDa /// interferon-stimulated transcription factor 3, gamma 48kDa
GO	response to stimulus	29	1574	0.000809568	10437	interferon, gamma-inducible protein 30 /// interferon, gamma-inducible protein 30
GO	response to stimulus	29	1574	0.000809568	11221	dual specificity phosphatase 10
GO	response to stimulus	29	1574	0.000809568	11343	monoglyceride lipase
GO	response to stimulus	29	1574	0.000809568	2069	epiregulin /// epiregulin
GO	response to stimulus	29	1574	0.000809568	2152	coagulation factor III (thromboplastin, tissue factor) /// coagulation factor III (thromboplastin, tissue factor)
GO	response to stimulus	29	1574	0.000809568	23643	lymphocyte antigen 96
GO	response to stimulus	29	1574	0.000809568	27063	ankyrin repeat domain 1 (cardiac muscle) /// ankyrin repeat domain 1 (cardiac muscle)
GO	response to stimulus	29	1574	0.000809568	27347	serine threonine kinase 39 (STE20/SPS1 homolog, yeast) /// serine threonine kinase 39 (STE20/SPS1 homolog, yeast)
GO	response to stimulus	29	1574	0.000809568	29126	programmed cell death 1 ligand 1
GO	response to stimulus	29	1574	0.000809568	3109	major histocompatibility complex, class II, DM beta /// major histocompatibility complex, class II, DM beta
GO	response to stimulus	29	1574	0.000809568	3433	interferon-induced protein with tetratricopeptide repeats 2
GO	response to stimulus	29	1574	0.000809568	3437	interferon-induced protein with tetratricopeptide repeats 4 /// interferon-induced protein with tetratricopeptide repeats 4
GO	response to stimulus	29	1574	0.000809568	3459	interferon gamma receptor 1
GO	response to stimulus	29	1574	0.000809568	3566	interleukin 4 receptor /// interleukin 4 receptor
GO	response to stimulus	29	1574	0.000809568	3575	interleukin 7 receptor /// interleukin 7 receptor
GO	response to stimulus	29	1574	0.000809568	397	Rho GDP dissociation inhibitor (GDI) beta /// Rho GDP dissociation inhibitor (GDI) beta
GO	response to stimulus	29	1574	0.000809568	408	arrestin, beta 1
GO	response to stimulus	29	1574	0.000809568	4233	met proto-oncogene (hepatocyte growth factor receptor)
GO	response to stimulus	29	1574	0.000809568	5734	prostaglandin E receptor 4 (subtype EP4)
GO	response to stimulus	29	1574	0.000809568	6337	sodium channel, nonvoltage-gated 1 alpha /// sodium channel, nonvoltage-gated 1 alpha
GO	response to stimulus	29	1574	0.000809568	6376	chemokine (C-X3-C motif) ligand 1
GO	response to stimulus	29	1574	0.000809568	64135	melanoma differentiation associated protein-5 /// melanoma differentiation associated protein-5
GO	response to stimulus	29	1574	0.000809568	6480	sialyltransferase 1 (beta-galactoside alpha-2,6-sialyltransferase)
GO	response to stimulus	29	1574	0.000809568	7057	thrombospondin 1
GO	response to stimulus	29	1574	0.000809568	8915	B-cell CLL/lymphoma 10 /// B-cell CLL/lymphoma 10
GO	response to stimulus	29	1574	0.000809568	90	activin A receptor, type I /// activin A receptor, type I
GO	response to stimulus	29	1574	0.000809568	966	CD59 antigen p18-20 (antigen identified by monoclonal antibodies 16.3A5, EJ16, EJ30, EL32 and G344)
GO	response to stimulus	29	1574	0.000809568	9915	aryl-hydrocarbon receptor nuclear translocator 2
GO	external side of plasma membrane	4	43	0.000856717	29126	programmed cell death 1 ligand 1
GO	external side of plasma membrane	4	43	0.000856717	3575	interleukin 7 receptor /// interleukin 7 receptor
GO	external side of plasma membrane	4	43	0.000856717	3673	integrin, alpha 2 (CD49B, alpha 2 subunit of VLA-2 receptor) /// integrin, alpha 2 (CD49B, alpha 2 subunit of VLA-2 receptor)
GO	external side of plasma membrane	4	43	0.000856717	960	CD44 antigen (homing function and Indian blood group system)
GO	cell surface receptor linked signal transduction	21	996	0.000887049	10379	interferon-stimulated transcription factor 3, gamma 48kDa /// interferon-stimulated transcription factor 3, gamma 48kDa
GO	cell surface receptor linked signal transduction	21	996	0.000887049	2069	epiregulin /// epiregulin
GO	cell surface receptor linked signal transduction	21	996	0.000887049	221395	G protein-coupled receptor 116
GO	cell surface receptor linked signal transduction	21	996	0.000887049	22943	dickkopf homolog 1 (Xenopus laevis) /// dickkopf homolog 1 (Xenopus laevis)
GO	cell surface receptor linked signal transduction	21	996	0.000887049	23643	lymphocyte antigen 96
GO	cell surface receptor linked signal transduction	21	996	0.000887049	26191	protein tyrosine phosphatase, non-receptor type 22 (lymphoid)
GO	cell surface receptor linked signal transduction	21	996	0.000887049	2768	guanine nucleotide binding protein (G protein) alpha 12 /// guanine nucleotide binding protein (G protein) alpha 12
GO	cell surface receptor linked signal transduction	21	996	0.000887049	2887	growth factor receptor-bound protein 10 /// growth factor receptor-bound protein 10
GO	cell surface receptor linked signal transduction	21	996	0.000887049	29126	programmed cell death 1 ligand 1
GO	cell surface receptor linked signal transduction	21	996	0.000887049	3575	interleukin 7 receptor /// interleukin 7 receptor
GO	cell surface receptor linked signal transduction	21	996	0.000887049	3597	interleukin 13 receptor, alpha 1 /// interleukin 13 receptor, alpha 1
GO	cell surface receptor linked signal transduction	21	996	0.000887049	3667	insulin receptor substrate 1 /// insulin receptor substrate 1
GO	cell surface receptor linked signal transduction	21	996	0.000887049	3673	integrin, alpha 2 (CD49B, alpha 2 subunit of VLA-2 receptor) /// integrin, alpha 2 (CD49B, alpha 2 subunit of VLA-2 receptor)
GO	cell surface receptor linked signal transduction	21	996	0.000887049	3685	integrin, alpha V (vitronectin receptor, alpha polypeptide, antigen CD51)
GO	cell surface receptor linked signal transduction	21	996	0.000887049	4233	met proto-oncogene (hepatocyte growth factor receptor)
GO	cell surface receptor linked signal transduction	21	996	0.000887049	4286	microphthalmia-associated transcription factor
GO	cell surface receptor linked signal transduction	21	996	0.000887049	5734	prostaglandin E receptor 4 (subtype EP4)
GO	cell surface receptor linked signal transduction	21	996	0.000887049	5791	protein tyrosine phosphatase, receptor type, E
GO	cell surface receptor linked signal transduction	21	996	0.000887049	6376	chemokine (C-X3-C motif) ligand 1
GO	cell surface receptor linked signal transduction	21	996	0.000887049	90	activin A receptor, type I /// activin A receptor, type I
GO	cell surface receptor linked signal transduction	21	996	0.000887049	966	CD59 antigen p18-20 (antigen identified by monoclonal antibodies 16.3A5, EJ16, EJ30, EL32 and G344)
GO	retinoic acid metabolic process	2	5	0.000961646	1382	cellular retinoic acid binding protein 2 /// cellular retinoic acid binding protein 2
GO	retinoic acid metabolic process	2	5	0.000961646	220	aldehyde dehydrogenase 1 family, member A3 /// aldehyde dehydrogenase 1 family, member A3
GO	protein tyrosine phosphatase activity	5	80	0.00120067	11221	dual specificity phosphatase 10
GO	protein tyrosine phosphatase activity	5	80	0.00120067	1848	dual specificity phosphatase 6
GO	protein tyrosine phosphatase activity	5	80	0.00120067	26191	protein tyrosine phosphatase, non-receptor type 22 (lymphoid)
GO	protein tyrosine phosphatase activity	5	80	0.00120067	5791	protein tyrosine phosphatase, receptor type, E
GO	protein tyrosine phosphatase activity	5	80	0.00120067	5801	protein tyrosine phosphatase, receptor type, R
GO	calcium ion binding	16	685	0.0013285	11227	UDP-N-acetyl-alpha-D-galactosamine:polypeptide N-acetylgalactosaminyltransferase 5 (GalNAc-T5)
GO	calcium ion binding	16	685	0.0013285	140576	S100 calcium binding protein A16
GO	calcium ion binding	16	685	0.0013285	147372	KIAA1983 protein
GO	calcium ion binding	16	685	0.0013285	158158	hypothetical protein FLJ31614
GO	calcium ion binding	16	685	0.0013285	3673	integrin, alpha 2 (CD49B, alpha 2 subunit of VLA-2 receptor) /// integrin, alpha 2 (CD49B, alpha 2 subunit of VLA-2 receptor)
GO	calcium ion binding	16	685	0.0013285	3685	integrin, alpha V (vitronectin receptor, alpha polypeptide, antigen CD51)
GO	calcium ion binding	16	685	0.0013285	4316	matrix metalloproteinase 7 (matrilysin, uterine) /// matrix metalloproteinase 7 (matrilysin, uterine)
GO	calcium ion binding	16	685	0.0013285	4638	myosin, light polypeptide kinase
GO	calcium ion binding	16	685	0.0013285	5099	BH-protocadherin (brain-heart)
GO	calcium ion binding	16	685	0.0013285	5357	plastin 1 (I isoform) /// plastin 1 (I isoform)
GO	calcium ion binding	16	685	0.0013285	54885	FLJ20298 protein
GO	calcium ion binding	16	685	0.0013285	57402	S100 calcium binding protein A14 /// S100 calcium binding protein A14
GO	calcium ion binding	16	685	0.0013285	7056	thrombomodulin
GO	calcium ion binding	16	685	0.0013285	7057	thrombospondin 1
GO	calcium ion binding	16	685	0.0013285	79642	hypothetical protein FLJ23548
GO	calcium ion binding	16	685	0.0013285	85409	naked cuticle homolog 2 (Drosophila)
GO	positive regulation of innate immune response	2	6	0.00143305	2069	epiregulin /// epiregulin
GO	positive regulation of innate immune response	2	6	0.00143305	8915	B-cell CLL/lymphoma 10 /// B-cell CLL/lymphoma 10
GO	cell fraction	16	694	0.00151909	1193	chloride intracellular channel 2
GO	cell fraction	16	694	0.00151909	1362	carboxypeptidase D
GO	cell fraction	16	694	0.00151909	1848	dual specificity phosphatase 6
GO	cell fraction	16	694	0.00151909	27347	serine threonine kinase 39 (STE20/SPS1 homolog, yeast) /// serine threonine kinase 39 (STE20/SPS1 homolog, yeast)
GO	cell fraction	16	694	0.00151909	3667	insulin receptor substrate 1 /// insulin receptor substrate 1
GO	cell fraction	16	694	0.00151909	3790	potassium voltage-gated channel, delayed-rectifier, subfamily S, member 3 /// potassium voltage-gated channel, delayed-rectifier, subfamily S, member 3
GO	cell fraction	16	694	0.00151909	3920	lysosomal-associated membrane protein 2 /// lysosomal-associated membrane protein 2
GO	cell fraction	16	694	0.00151909	408	arrestin, beta 1
GO	cell fraction	16	694	0.00151909	4233	met proto-oncogene (hepatocyte growth factor receptor)
GO	cell fraction	16	694	0.00151909	5791	protein tyrosine phosphatase, receptor type, E
GO	cell fraction	16	694	0.00151909	6337	sodium channel, nonvoltage-gated 1 alpha /// sodium channel, nonvoltage-gated 1 alpha
GO	cell fraction	16	694	0.00151909	6581	solute carrier family 22 (extraneuronal monoamine transporter), member 3 /// solute carrier family 22 (extraneuronal monoamine transporter), member 3
GO	cell fraction	16	694	0.00151909	6715	steroid-5-alpha-reductase, alpha polypeptide 1 (3-oxo-5 alpha-steroid delta 4-dehydrogenase alpha 1) /// steroid-5-alpha-reductase, alpha polypeptide 1 (3-oxo-5 alpha-steroid delta 4-dehydrogenase alpha 1)
GO	cell fraction	16	694	0.00151909	7039	transforming growth factor, alpha /// transforming growth factor, alpha
GO	cell fraction	16	694	0.00151909	9245	glucosaminyl (N-acetyl) transferase 3, mucin type /// glucosaminyl (N-acetyl) transferase 3, mucin type
GO	cell fraction	16	694	0.00151909	966	CD59 antigen p18-20 (antigen identified by monoclonal antibodies 16.3A5, EJ16, EJ30, EL32 and G344)
GO	hematopoietin/interferon-class (D200-domain) cytokine receptor activity	4	51	0.00163129	3459	interferon gamma receptor 1
GO	hematopoietin/interferon-class (D200-domain) cytokine receptor activity	4	51	0.00163129	3566	interleukin 4 receptor /// interleukin 4 receptor
GO	hematopoietin/interferon-class (D200-domain) cytokine receptor activity	4	51	0.00163129	3575	interleukin 7 receptor /// interleukin 7 receptor
GO	hematopoietin/interferon-class (D200-domain) cytokine receptor activity	4	51	0.00163129	3597	interleukin 13 receptor, alpha 1 /// interleukin 13 receptor, alpha 1
GO	phosphoprotein phosphatase activity	6	127	0.00168624	11221	dual specificity phosphatase 10
GO	phosphoprotein phosphatase activity	6	127	0.00168624	1848	dual specificity phosphatase 6
GO	phosphoprotein phosphatase activity	6	127	0.00168624	26191	protein tyrosine phosphatase, non-receptor type 22 (lymphoid)
GO	phosphoprotein phosphatase activity	6	127	0.00168624	5791	protein tyrosine phosphatase, receptor type, E
GO	phosphoprotein phosphatase activity	6	127	0.00168624	5801	protein tyrosine phosphatase, receptor type, R
GO	phosphoprotein phosphatase activity	6	127	0.00168624	8613	phosphatidic acid phosphatase type 2B
GO	epidermal growth factor receptor binding	2	7	0.00199319	2069	epiregulin /// epiregulin
GO	epidermal growth factor receptor binding	2	7	0.00199319	7039	transforming growth factor, alpha /// transforming growth factor, alpha
GO	regulation of innate immune response	2	7	0.00199319	2069	epiregulin /// epiregulin
GO	regulation of innate immune response	2	7	0.00199319	8915	B-cell CLL/lymphoma 10 /// B-cell CLL/lymphoma 10
GO	growth factor binding	4	54	0.00201741	3566	interleukin 4 receptor /// interleukin 4 receptor
GO	growth factor binding	4	54	0.00201741	3575	interleukin 7 receptor /// interleukin 7 receptor
GO	growth factor binding	4	54	0.00201741	4856	nephroblastoma overexpressed gene
GO	growth factor binding	4	54	0.00201741	90	activin A receptor, type I /// activin A receptor, type I
GO	membrane fraction	13	530	0.00247003	1193	chloride intracellular channel 2
GO	membrane fraction	13	530	0.00247003	1362	carboxypeptidase D
GO	membrane fraction	13	530	0.00247003	27347	serine threonine kinase 39 (STE20/SPS1 homolog, yeast) /// serine threonine kinase 39 (STE20/SPS1 homolog, yeast)
GO	membrane fraction	13	530	0.00247003	3667	insulin receptor substrate 1 /// insulin receptor substrate 1
GO	membrane fraction	13	530	0.00247003	3790	potassium voltage-gated channel, delayed-rectifier, subfamily S, member 3 /// potassium voltage-gated channel, delayed-rectifier, subfamily S, member 3
GO	membrane fraction	13	530	0.00247003	3920	lysosomal-associated membrane protein 2 /// lysosomal-associated membrane protein 2
GO	membrane fraction	13	530	0.00247003	408	arrestin, beta 1
GO	membrane fraction	13	530	0.00247003	4233	met proto-oncogene (hepatocyte growth factor receptor)
GO	membrane fraction	13	530	0.00247003	6337	sodium channel, nonvoltage-gated 1 alpha /// sodium channel, nonvoltage-gated 1 alpha
GO	membrane fraction	13	530	0.00247003	6581	solute carrier family 22 (extraneuronal monoamine transporter), member 3 /// solute carrier family 22 (extraneuronal monoamine transporter), member 3
GO	membrane fraction	13	530	0.00247003	6715	steroid-5-alpha-reductase, alpha polypeptide 1 (3-oxo-5 alpha-steroid delta 4-dehydrogenase alpha 1) /// steroid-5-alpha-reductase, alpha polypeptide 1 (3-oxo-5 alpha-steroid delta 4-dehydrogenase alpha 1)
GO	membrane fraction	13	530	0.00247003	9245	glucosaminyl (N-acetyl) transferase 3, mucin type /// glucosaminyl (N-acetyl) transferase 3, mucin type
GO	membrane fraction	13	530	0.00247003	966	CD59 antigen p18-20 (antigen identified by monoclonal antibodies 16.3A5, EJ16, EJ30, EL32 and G344)
GO	carbohydrate metabolic process	10	360	0.00324395	11227	UDP-N-acetyl-alpha-D-galactosamine:polypeptide N-acetylgalactosaminyltransferase 5 (GalNAc-T5)
GO	carbohydrate metabolic process	10	360	0.00324395	130589	galactose mutarotase (aldose 1-epimerase)
GO	carbohydrate metabolic process	10	360	0.00324395	1486	chitobiase, di-N-acetyl-
GO	carbohydrate metabolic process	10	360	0.00324395	217	aldehyde dehydrogenase 2 family (mitochondrial) /// aldehyde dehydrogenase 2 family (mitochondrial)
GO	carbohydrate metabolic process	10	360	0.00324395	3038	hyaluronan synthase 3
GO	carbohydrate metabolic process	10	360	0.00324395	4316	matrix metalloproteinase 7 (matrilysin, uterine) /// matrix metalloproteinase 7 (matrilysin, uterine)
GO	carbohydrate metabolic process	10	360	0.00324395	64080	ribokinase
GO	carbohydrate metabolic process	10	360	0.00324395	6480	sialyltransferase 1 (beta-galactoside alpha-2,6-sialyltransferase)
GO	carbohydrate metabolic process	10	360	0.00324395	7903	sialyltransferase 8D (alpha-2, 8-polysialyltransferase) /// sialyltransferase 8D (alpha-2, 8-polysialyltransferase)
GO	carbohydrate metabolic process	10	360	0.00324395	9245	glucosaminyl (N-acetyl) transferase 3, mucin type /// glucosaminyl (N-acetyl) transferase 3, mucin type
GO	MAP kinase phosphatase activity	2	9	0.00337252	11221	dual specificity phosphatase 10
GO	MAP kinase phosphatase activity	2	9	0.00337252	1848	dual specificity phosphatase 6
GO	positive regulation of cytokine production	2	9	0.00337252	2069	epiregulin /// epiregulin
GO	positive regulation of cytokine production	2	9	0.00337252	8915	B-cell CLL/lymphoma 10 /// B-cell CLL/lymphoma 10
GO	transferase activity, transferring glycosyl groups	7	197	0.00356946	10135	pre-B-cell colony enhancing factor 1
GO	transferase activity, transferring glycosyl groups	7	197	0.00356946	11227	UDP-N-acetyl-alpha-D-galactosamine:polypeptide N-acetylgalactosaminyltransferase 5 (GalNAc-T5)
GO	transferase activity, transferring glycosyl groups	7	197	0.00356946	3038	hyaluronan synthase 3
GO	transferase activity, transferring glycosyl groups	7	197	0.00356946	56913	core 1 UDP-galactose:N-acetylgalactosamine-alpha-R beta 1,3-galactosyltransferase /// core 1 UDP-galactose:N-acetylgalactosamine-alpha-R beta 1,3-galactosyltransferase
GO	transferase activity, transferring glycosyl groups	7	197	0.00356946	6480	sialyltransferase 1 (beta-galactoside alpha-2,6-sialyltransferase)
GO	transferase activity, transferring glycosyl groups	7	197	0.00356946	7903	sialyltransferase 8D (alpha-2, 8-polysialyltransferase) /// sialyltransferase 8D (alpha-2, 8-polysialyltransferase)
GO	transferase activity, transferring glycosyl groups	7	197	0.00356946	9245	glucosaminyl (N-acetyl) transferase 3, mucin type /// glucosaminyl (N-acetyl) transferase 3, mucin type
GO	protein amino acid dephosphorylation	5	104	0.00379766	11221	dual specificity phosphatase 10
GO	protein amino acid dephosphorylation	5	104	0.00379766	1848	dual specificity phosphatase 6
GO	protein amino acid dephosphorylation	5	104	0.00379766	26191	protein tyrosine phosphatase, non-receptor type 22 (lymphoid)
GO	protein amino acid dephosphorylation	5	104	0.00379766	5791	protein tyrosine phosphatase, receptor type, E
GO	protein amino acid dephosphorylation	5	104	0.00379766	5801	protein tyrosine phosphatase, receptor type, R
GO	embryonic morphogenesis	4	68	0.00466697	1382	cellular retinoic acid binding protein 2 /// cellular retinoic acid binding protein 2
GO	embryonic morphogenesis	4	68	0.00466697	220	aldehyde dehydrogenase 1 family, member A3 /// aldehyde dehydrogenase 1 family, member A3
GO	embryonic morphogenesis	4	68	0.00466697	22943	dickkopf homolog 1 (Xenopus laevis) /// dickkopf homolog 1 (Xenopus laevis)
GO	embryonic morphogenesis	4	68	0.00466697	8915	B-cell CLL/lymphoma 10 /// B-cell CLL/lymphoma 10
GO	receptor signaling protein activity	5	110	0.00482037	27347	serine threonine kinase 39 (STE20/SPS1 homolog, yeast) /// serine threonine kinase 39 (STE20/SPS1 homolog, yeast)
GO	receptor signaling protein activity	5	110	0.00482037	3566	interleukin 4 receptor /// interleukin 4 receptor
GO	receptor signaling protein activity	5	110	0.00482037	3667	insulin receptor substrate 1 /// insulin receptor substrate 1
GO	receptor signaling protein activity	5	110	0.00482037	90	activin A receptor, type I /// activin A receptor, type I
GO	receptor signaling protein activity	5	110	0.00482037	9915	aryl-hydrocarbon receptor nuclear translocator 2
GO	hormone metabolic process	4	69	0.00491647	10202	dehydrogenase/reductase (SDR family) member 2
GO	hormone metabolic process	4	69	0.00491647	1382	cellular retinoic acid binding protein 2 /// cellular retinoic acid binding protein 2
GO	hormone metabolic process	4	69	0.00491647	220	aldehyde dehydrogenase 1 family, member A3 /// aldehyde dehydrogenase 1 family, member A3
GO	hormone metabolic process	4	69	0.00491647	6715	steroid-5-alpha-reductase, alpha polypeptide 1 (3-oxo-5 alpha-steroid delta 4-dehydrogenase alpha 1) /// steroid-5-alpha-reductase, alpha polypeptide 1 (3-oxo-5 alpha-steroid delta 4-dehydrogenase alpha 1)
GO	enzyme linked receptor protein signaling pathway	6	163	0.00578815	2069	epiregulin /// epiregulin
GO	enzyme linked receptor protein signaling pathway	6	163	0.00578815	2887	growth factor receptor-bound protein 10 /// growth factor receptor-bound protein 10
GO	enzyme linked receptor protein signaling pathway	6	163	0.00578815	3667	insulin receptor substrate 1 /// insulin receptor substrate 1
GO	enzyme linked receptor protein signaling pathway	6	163	0.00578815	4233	met proto-oncogene (hepatocyte growth factor receptor)
GO	enzyme linked receptor protein signaling pathway	6	163	0.00578815	5791	protein tyrosine phosphatase, receptor type, E
GO	enzyme linked receptor protein signaling pathway	6	163	0.00578815	90	activin A receptor, type I /// activin A receptor, type I
GO	receptor activity	21	1168	0.00593241	2123	ecotropic viral integration site 2A /// ecotropic viral integration site 2A
GO	receptor activity	21	1168	0.00593241	2152	coagulation factor III (thromboplastin, tissue factor) /// coagulation factor III (thromboplastin, tissue factor)
GO	receptor activity	21	1168	0.00593241	221395	G protein-coupled receptor 116
GO	receptor activity	21	1168	0.00593241	23643	lymphocyte antigen 96
GO	receptor activity	21	1168	0.00593241	27242	tumor necrosis factor receptor superfamily, member 21
GO	receptor activity	21	1168	0.00593241	2907	glutamate receptor, ionotropic, N-methyl D-asparate-associated protein 1 (glutamate binding)
GO	receptor activity	21	1168	0.00593241	29126	programmed cell death 1 ligand 1
GO	receptor activity	21	1168	0.00593241	3459	interferon gamma receptor 1
GO	receptor activity	21	1168	0.00593241	3566	interleukin 4 receptor /// interleukin 4 receptor
GO	receptor activity	21	1168	0.00593241	3575	interleukin 7 receptor /// interleukin 7 receptor
GO	receptor activity	21	1168	0.00593241	3597	interleukin 13 receptor, alpha 1 /// interleukin 13 receptor, alpha 1
GO	receptor activity	21	1168	0.00593241	3673	integrin, alpha 2 (CD49B, alpha 2 subunit of VLA-2 receptor) /// integrin, alpha 2 (CD49B, alpha 2 subunit of VLA-2 receptor)
GO	receptor activity	21	1168	0.00593241	3685	integrin, alpha V (vitronectin receptor, alpha polypeptide, antigen CD51)
GO	receptor activity	21	1168	0.00593241	4233	met proto-oncogene (hepatocyte growth factor receptor)
GO	receptor activity	21	1168	0.00593241	5734	prostaglandin E receptor 4 (subtype EP4)
GO	receptor activity	21	1168	0.00593241	5791	protein tyrosine phosphatase, receptor type, E
GO	receptor activity	21	1168	0.00593241	5801	protein tyrosine phosphatase, receptor type, R
GO	receptor activity	21	1168	0.00593241	7056	thrombomodulin
GO	receptor activity	21	1168	0.00593241	80328	UL16 binding protein 2 /// UL16 binding protein 2
GO	receptor activity	21	1168	0.00593241	90	activin A receptor, type I /// activin A receptor, type I
GO	receptor activity	21	1168	0.00593241	960	CD44 antigen (homing function and Indian blood group system)
GO	dephosphorylation	5	116	0.00602501	11221	dual specificity phosphatase 10
GO	dephosphorylation	5	116	0.00602501	1848	dual specificity phosphatase 6
GO	dephosphorylation	5	116	0.00602501	26191	protein tyrosine phosphatase, non-receptor type 22 (lymphoid)
GO	dephosphorylation	5	116	0.00602501	5791	protein tyrosine phosphatase, receptor type, E
GO	dephosphorylation	5	116	0.00602501	5801	protein tyrosine phosphatase, receptor type, R
GO	antigen processing and presentation of peptide or polysaccharide antigen via MHC class II	2	12	0.00606313	10437	interferon, gamma-inducible protein 30 /// interferon, gamma-inducible protein 30
GO	antigen processing and presentation of peptide or polysaccharide antigen via MHC class II	2	12	0.00606313	3109	major histocompatibility complex, class II, DM beta /// major histocompatibility complex, class II, DM beta
GO	cytokine binding	4	75	0.00660302	3459	interferon gamma receptor 1
GO	cytokine binding	4	75	0.00660302	3566	interleukin 4 receptor /// interleukin 4 receptor
GO	cytokine binding	4	75	0.00660302	3575	interleukin 7 receptor /// interleukin 7 receptor
GO	cytokine binding	4	75	0.00660302	90	activin A receptor, type I /// activin A receptor, type I
GO	vitamin A metabolic process	2	14	0.00825162	1382	cellular retinoic acid binding protein 2 /// cellular retinoic acid binding protein 2
GO	vitamin A metabolic process	2	14	0.00825162	220	aldehyde dehydrogenase 1 family, member A3 /// aldehyde dehydrogenase 1 family, member A3
GO	protein kinase cascade	5	127	0.00875829	11221	dual specificity phosphatase 10
GO	protein kinase cascade	5	127	0.00875829	2768	guanine nucleotide binding protein (G protein) alpha 12 /// guanine nucleotide binding protein (G protein) alpha 12
GO	protein kinase cascade	5	127	0.00875829	51347	STE20-like kinase /// STE20-like kinase
GO	protein kinase cascade	5	127	0.00875829	6196	ribosomal protein S6 kinase, 90kDa, polypeptide 2 /// ribosomal protein S6 kinase, 90kDa, polypeptide 2
GO	protein kinase cascade	5	127	0.00875829	8915	B-cell CLL/lymphoma 10 /// B-cell CLL/lymphoma 10
GO	anatomical structure morphogenesis	10	419	0.00917951	1382	cellular retinoic acid binding protein 2 /// cellular retinoic acid binding protein 2
GO	anatomical structure morphogenesis	10	419	0.00917951	2069	epiregulin /// epiregulin
GO	anatomical structure morphogenesis	10	419	0.00917951	220	aldehyde dehydrogenase 1 family, member A3 /// aldehyde dehydrogenase 1 family, member A3
GO	anatomical structure morphogenesis	10	419	0.00917951	22943	dickkopf homolog 1 (Xenopus laevis) /// dickkopf homolog 1 (Xenopus laevis)
GO	anatomical structure morphogenesis	10	419	0.00917951	2768	guanine nucleotide binding protein (G protein) alpha 12 /// guanine nucleotide binding protein (G protein) alpha 12
GO	anatomical structure morphogenesis	10	419	0.00917951	3673	integrin, alpha 2 (CD49B, alpha 2 subunit of VLA-2 receptor) /// integrin, alpha 2 (CD49B, alpha 2 subunit of VLA-2 receptor)
GO	anatomical structure morphogenesis	10	419	0.00917951	8613	phosphatidic acid phosphatase type 2B
GO	anatomical structure morphogenesis	10	419	0.00917951	8915	B-cell CLL/lymphoma 10 /// B-cell CLL/lymphoma 10
GO	anatomical structure morphogenesis	10	419	0.00917951	90	activin A receptor, type I /// activin A receptor, type I
GO	anatomical structure morphogenesis	10	419	0.00917951	960	CD44 antigen (homing function and Indian blood group system)
GO	antigen processing and presentation of peptide antigen	2	15	0.00945939	10437	interferon, gamma-inducible protein 30 /// interferon, gamma-inducible protein 30
GO	antigen processing and presentation of peptide antigen	2	15	0.00945939	64167	leukocyte-derived arginine aminopeptidase /// leukocyte-derived arginine aminopeptidase
GO	immune response-activating signal transduction	2	15	0.00945939	26191	protein tyrosine phosphatase, non-receptor type 22 (lymphoid)
GO	immune response-activating signal transduction	2	15	0.00945939	8915	B-cell CLL/lymphoma 10 /// B-cell CLL/lymphoma 10
GO	collagen binding	2	15	0.00945939	3673	integrin, alpha 2 (CD49B, alpha 2 subunit of VLA-2 receptor) /// integrin, alpha 2 (CD49B, alpha 2 subunit of VLA-2 receptor)
GO	collagen binding	2	15	0.00945939	960	CD44 antigen (homing function and Indian blood group system)
GO	nicotinamide phosphoribosyltransferase activity	1	1	0.00993298	10135	pre-B-cell colony enhancing factor 1
GO	cytoskeletal regulatory protein binding	1	1	0.00993298	10602	CDC42 effector protein (Rho GTPase binding) 3
GO	aldose 1-epimerase activity	1	1	0.00993298	130589	galactose mutarotase (aldose 1-epimerase)
GO	carboxypeptidase D activity	1	1	0.00993298	1362	carboxypeptidase D
GO	retinoic acid binding	1	1	0.00993298	1382	cellular retinoic acid binding protein 2 /// cellular retinoic acid binding protein 2
GO	female meiosis	1	1	0.00993298	2069	epiregulin /// epiregulin
GO	luteinizing hormone signaling pathway	1	1	0.00993298	2069	epiregulin /// epiregulin
GO	negative regulation of epithelial cell proliferation	1	1	0.00993298	2069	epiregulin /// epiregulin
GO	positive regulation of epidermal growth factor receptor activity	1	1	0.00993298	2069	epiregulin /// epiregulin
GO	primary follicle stage, oogenesis (sensu Mammalia)	1	1	0.00993298	2069	epiregulin /// epiregulin
GO	optic cup morphogenesis involved in camera-type eye development	1	1	0.00993298	220	aldehyde dehydrogenase 1 family, member A3 /// aldehyde dehydrogenase 1 family, member A3
GO	interleukin-13 receptor complex	1	1	0.00993298	3597	interleukin 13 receptor, alpha 1 /// interleukin 13 receptor, alpha 1
GO	hepatocyte growth factor receptor activity	1	1	0.00993298	4233	met proto-oncogene (hepatocyte growth factor receptor)
GO	hepatocyte growth factor receptor signaling pathway	1	1	0.00993298	4233	met proto-oncogene (hepatocyte growth factor receptor)
GO	myoblast proliferation	1	1	0.00993298	4233	met proto-oncogene (hepatocyte growth factor receptor)
GO	matrilysin activity	1	1	0.00993298	4316	matrix metalloproteinase 7 (matrilysin, uterine) /// matrix metalloproteinase 7 (matrilysin, uterine)
GO	glycoprotein-N-acetylgalactosamine 3-beta-galactosyltransferase activity	1	1	0.00993298	56913	core 1 UDP-galactose:N-acetylgalactosamine-alpha-R beta 1,3-galactosyltransferase /// core 1 UDP-galactose:N-acetylgalactosamine-alpha-R beta 1,3-galactosyltransferase
GO	cyclooxygenase pathway	1	1	0.00993298	5743	prostaglandin-endoperoxide synthase 2 (prostaglandin G/H synthase and cyclooxygenase) /// prostaglandin-endoperoxide synthase 2 (prostaglandin G/H synthase and cyclooxygenase)
GO	leukocyte adhesive activation	1	1	0.00993298	6376	chemokine (C-X3-C motif) ligand 1
GO	positive regulation of calcium-independent cell-cell adhesion	1	1	0.00993298	6376	chemokine (C-X3-C motif) ligand 1
GO	regulation of calcium-independent cell-cell adhesion	1	1	0.00993298	6376	chemokine (C-X3-C motif) ligand 1
GO	D-ribose metabolic process	1	1	0.00993298	64080	ribokinase
GO	ribokinase activity	1	1	0.00993298	64080	ribokinase
GO	N-terminal arginine aminopeptidase activity	1	1	0.00993298	64167	leukocyte-derived arginine aminopeptidase /// leukocyte-derived arginine aminopeptidase
GO	N-terminal basic amino acid aminopeptidase activity	1	1	0.00993298	64167	leukocyte-derived arginine aminopeptidase /// leukocyte-derived arginine aminopeptidase
GO	N-terminal lysine aminopeptidase activity	1	1	0.00993298	64167	leukocyte-derived arginine aminopeptidase /// leukocyte-derived arginine aminopeptidase
GO	activation of innate immune response	1	1	0.00993298	8915	B-cell CLL/lymphoma 10 /// B-cell CLL/lymphoma 10
GO	innate immune response-activating signal transduction	1	1	0.00993298	8915	B-cell CLL/lymphoma 10 /// B-cell CLL/lymphoma 10
GO	negative regulation of B cell apoptosis	1	1	0.00993298	8915	B-cell CLL/lymphoma 10 /// B-cell CLL/lymphoma 10
GO	negative regulation of mature B cell apoptosis	1	1	0.00993298	8915	B-cell CLL/lymphoma 10 /// B-cell CLL/lymphoma 10
GO	pattern recognition receptor signaling pathway	1	1	0.00993298	8915	B-cell CLL/lymphoma 10 /// B-cell CLL/lymphoma 10
GO	positive regulation of mast cell cytokine production	1	1	0.00993298	8915	B-cell CLL/lymphoma 10 /// B-cell CLL/lymphoma 10
GO	protein kinase B binding	1	1	0.00993298	8915	B-cell CLL/lymphoma 10 /// B-cell CLL/lymphoma 10
GO	regulation of B cell apoptosis	1	1	0.00993298	8915	B-cell CLL/lymphoma 10 /// B-cell CLL/lymphoma 10
GO	regulation of mature B cell apoptosis	1	1	0.00993298	8915	B-cell CLL/lymphoma 10 /// B-cell CLL/lymphoma 10
GO	toll-like receptor signaling pathway	1	1	0.00993298	8915	B-cell CLL/lymphoma 10 /// B-cell CLL/lymphoma 10
GO	aryl hydrocarbon receptor binding	1	1	0.00993298	9915	aryl-hydrocarbon receptor nuclear translocator 2
GO	growth factor activity	5	131	0.0099353	2069	epiregulin /// epiregulin
GO	growth factor activity	5	131	0.0099353	22943	dickkopf homolog 1 (Xenopus laevis) /// dickkopf homolog 1 (Xenopus laevis)
GO	growth factor activity	5	131	0.0099353	374	amphiregulin (schwannoma-derived growth factor) /// amphiregulin (schwannoma-derived growth factor)
GO	growth factor activity	5	131	0.0099353	4856	nephroblastoma overexpressed gene
GO	growth factor activity	5	131	0.0099353	7039	transforming growth factor, alpha /// transforming growth factor, alpha
GO	response to other organism	6	183	0.00997142	10379	interferon-stimulated transcription factor 3, gamma 48kDa /// interferon-stimulated transcription factor 3, gamma 48kDa
GO	response to other organism	6	183	0.00997142	23643	lymphocyte antigen 96
GO	response to other organism	6	183	0.00997142	3459	interferon gamma receptor 1
GO	response to other organism	6	183	0.00997142	3575	interleukin 7 receptor /// interleukin 7 receptor
GO	response to other organism	6	183	0.00997142	64135	melanoma differentiation associated protein-5 /// melanoma differentiation associated protein-5
GO	response to other organism	6	183	0.00997142	8915	B-cell CLL/lymphoma 10 /// B-cell CLL/lymphoma 10
GO	phosphoric monoester hydrolase activity	6	184	0.0102252	11221	dual specificity phosphatase 10
GO	phosphoric monoester hydrolase activity	6	184	0.0102252	1848	dual specificity phosphatase 6
GO	phosphoric monoester hydrolase activity	6	184	0.0102252	26191	protein tyrosine phosphatase, non-receptor type 22 (lymphoid)
GO	phosphoric monoester hydrolase activity	6	184	0.0102252	5791	protein tyrosine phosphatase, receptor type, E
GO	phosphoric monoester hydrolase activity	6	184	0.0102252	5801	protein tyrosine phosphatase, receptor type, R
GO	phosphoric monoester hydrolase activity	6	184	0.0102252	8613	phosphatidic acid phosphatase type 2B
GO	oxidoreductase activity, acting on the aldehyde or oxo group of donors, NAD or NADP as acceptor	2	16	0.0107407	217	aldehyde dehydrogenase 2 family (mitochondrial) /// aldehyde dehydrogenase 2 family (mitochondrial)
GO	oxidoreductase activity, acting on the aldehyde or oxo group of donors, NAD or NADP as acceptor	2	16	0.0107407	220	aldehyde dehydrogenase 1 family, member A3 /// aldehyde dehydrogenase 1 family, member A3
GO	regulation of cytokine production	2	17	0.012094	2069	epiregulin /// epiregulin
GO	regulation of cytokine production	2	17	0.012094	8915	B-cell CLL/lymphoma 10 /// B-cell CLL/lymphoma 10
GO	immune response-regulating signal transduction	2	17	0.012094	26191	protein tyrosine phosphatase, non-receptor type 22 (lymphoid)
GO	immune response-regulating signal transduction	2	17	0.012094	8915	B-cell CLL/lymphoma 10 /// B-cell CLL/lymphoma 10
GO	regulation of ossification	2	17	0.012094	5734	prostaglandin E receptor 4 (subtype EP4)
GO	regulation of ossification	2	17	0.012094	90	activin A receptor, type I /// activin A receptor, type I
GO	regulation of defense response	2	17	0.012094	5743	prostaglandin-endoperoxide synthase 2 (prostaglandin G/H synthase and cyclooxygenase) /// prostaglandin-endoperoxide synthase 2 (prostaglandin G/H synthase and cyclooxygenase)
GO	regulation of defense response	2	17	0.012094	6376	chemokine (C-X3-C motif) ligand 1
GO	regulation of inflammatory response	2	17	0.012094	5743	prostaglandin-endoperoxide synthase 2 (prostaglandin G/H synthase and cyclooxygenase) /// prostaglandin-endoperoxide synthase 2 (prostaglandin G/H synthase and cyclooxygenase)
GO	regulation of inflammatory response	2	17	0.012094	6376	chemokine (C-X3-C motif) ligand 1
GO	transmembrane receptor protein phosphatase activity	2	17	0.012094	5791	protein tyrosine phosphatase, receptor type, E
GO	transmembrane receptor protein phosphatase activity	2	17	0.012094	5801	protein tyrosine phosphatase, receptor type, R
GO	transmembrane receptor protein tyrosine phosphatase activity	2	17	0.012094	5791	protein tyrosine phosphatase, receptor type, E
GO	transmembrane receptor protein tyrosine phosphatase activity	2	17	0.012094	5801	protein tyrosine phosphatase, receptor type, R
GO	oligosaccharide metabolic process	2	17	0.012094	6480	sialyltransferase 1 (beta-galactoside alpha-2,6-sialyltransferase)
GO	oligosaccharide metabolic process	2	17	0.012094	7903	sialyltransferase 8D (alpha-2, 8-polysialyltransferase) /// sialyltransferase 8D (alpha-2, 8-polysialyltransferase)
GO	gastrulation	2	17	0.012094	8613	phosphatidic acid phosphatase type 2B
GO	gastrulation	2	17	0.012094	90	activin A receptor, type I /// activin A receptor, type I
GO	vitamin metabolic process	3	50	0.0134084	10135	pre-B-cell colony enhancing factor 1
GO	vitamin metabolic process	3	50	0.0134084	1382	cellular retinoic acid binding protein 2 /// cellular retinoic acid binding protein 2
GO	vitamin metabolic process	3	50	0.0134084	220	aldehyde dehydrogenase 1 family, member A3 /// aldehyde dehydrogenase 1 family, member A3
GO	fat-soluble vitamin metabolic process	2	18	0.0135178	1382	cellular retinoic acid binding protein 2 /// cellular retinoic acid binding protein 2
GO	fat-soluble vitamin metabolic process	2	18	0.0135178	220	aldehyde dehydrogenase 1 family, member A3 /// aldehyde dehydrogenase 1 family, member A3
GO	enzyme inhibitor activity	6	196	0.0136379	135228	CD109 antigen (Gov platelet alloantigens)
GO	enzyme inhibitor activity	6	196	0.0136379	1992	serine (or cysteine) proteinase inhibitor, clade B (ovalbumin), member 1
GO	enzyme inhibitor activity	6	196	0.0136379	28951	tribbles homolog 2 (Drosophila)
GO	enzyme inhibitor activity	6	196	0.0136379	408	arrestin, beta 1
GO	enzyme inhibitor activity	6	196	0.0136379	51347	STE20-like kinase /// STE20-like kinase
GO	enzyme inhibitor activity	6	196	0.0136379	7057	thrombospondin 1
GO	sialyltransferase activity	2	19	0.0150106	6480	sialyltransferase 1 (beta-galactoside alpha-2,6-sialyltransferase)
GO	sialyltransferase activity	2	19	0.0150106	7903	sialyltransferase 8D (alpha-2, 8-polysialyltransferase) /// sialyltransferase 8D (alpha-2, 8-polysialyltransferase)
GO	positive regulation of immune response	3	53	0.0156843	2069	epiregulin /// epiregulin
GO	positive regulation of immune response	3	53	0.0156843	26191	protein tyrosine phosphatase, non-receptor type 22 (lymphoid)
GO	positive regulation of immune response	3	53	0.0156843	8915	B-cell CLL/lymphoma 10 /// B-cell CLL/lymphoma 10
GO	positive regulation of immune system process	3	53	0.0156843	2069	epiregulin /// epiregulin
GO	positive regulation of immune system process	3	53	0.0156843	26191	protein tyrosine phosphatase, non-receptor type 22 (lymphoid)
GO	positive regulation of immune system process	3	53	0.0156843	8915	B-cell CLL/lymphoma 10 /// B-cell CLL/lymphoma 10
GO	defense response	9	390	0.0160783	11343	monoglyceride lipase
GO	defense response	9	390	0.0160783	23643	lymphocyte antigen 96
GO	defense response	9	390	0.0160783	27063	ankyrin repeat domain 1 (cardiac muscle) /// ankyrin repeat domain 1 (cardiac muscle)
GO	defense response	9	390	0.0160783	6376	chemokine (C-X3-C motif) ligand 1
GO	defense response	9	390	0.0160783	64135	melanoma differentiation associated protein-5 /// melanoma differentiation associated protein-5
GO	defense response	9	390	0.0160783	7057	thrombospondin 1
GO	defense response	9	390	0.0160783	8915	B-cell CLL/lymphoma 10 /// B-cell CLL/lymphoma 10
GO	defense response	9	390	0.0160783	90	activin A receptor, type I /// activin A receptor, type I
GO	defense response	9	390	0.0160783	966	CD59 antigen p18-20 (antigen identified by monoclonal antibodies 16.3A5, EJ16, EJ30, EL32 and G344)
GO	transmembrane receptor activity	14	750	0.0174999	2123	ecotropic viral integration site 2A /// ecotropic viral integration site 2A
GO	transmembrane receptor activity	14	750	0.0174999	2152	coagulation factor III (thromboplastin, tissue factor) /// coagulation factor III (thromboplastin, tissue factor)
GO	transmembrane receptor activity	14	750	0.0174999	221395	G protein-coupled receptor 116
GO	transmembrane receptor activity	14	750	0.0174999	3459	interferon gamma receptor 1
GO	transmembrane receptor activity	14	750	0.0174999	3566	interleukin 4 receptor /// interleukin 4 receptor
GO	transmembrane receptor activity	14	750	0.0174999	3575	interleukin 7 receptor /// interleukin 7 receptor
GO	transmembrane receptor activity	14	750	0.0174999	3597	interleukin 13 receptor, alpha 1 /// interleukin 13 receptor, alpha 1
GO	transmembrane receptor activity	14	750	0.0174999	4233	met proto-oncogene (hepatocyte growth factor receptor)
GO	transmembrane receptor activity	14	750	0.0174999	5734	prostaglandin E receptor 4 (subtype EP4)
GO	transmembrane receptor activity	14	750	0.0174999	5791	protein tyrosine phosphatase, receptor type, E
GO	transmembrane receptor activity	14	750	0.0174999	5801	protein tyrosine phosphatase, receptor type, R
GO	transmembrane receptor activity	14	750	0.0174999	7056	thrombomodulin
GO	transmembrane receptor activity	14	750	0.0174999	80328	UL16 binding protein 2 /// UL16 binding protein 2
GO	transmembrane receptor activity	14	750	0.0174999	90	activin A receptor, type I /// activin A receptor, type I
GO	insulin receptor signaling pathway	2	21	0.0181969	2887	growth factor receptor-bound protein 10 /// growth factor receptor-bound protein 10
GO	insulin receptor signaling pathway	2	21	0.0181969	3667	insulin receptor substrate 1 /// insulin receptor substrate 1
GO	regulation of bone remodeling	2	21	0.0181969	5734	prostaglandin E receptor 4 (subtype EP4)
GO	regulation of bone remodeling	2	21	0.0181969	90	activin A receptor, type I /// activin A receptor, type I
GO	GPI anchor binding	4	101	0.0182087	135228	CD109 antigen (Gov platelet alloantigens)
GO	GPI anchor binding	4	101	0.0182087	4680	carcinoembryonic antigen-related cell adhesion molecule 6 (non-specific cross reacting antigen) /// carcinoembryonic antigen-related cell adhesion molecule 6 (non-specific cross reacting antigen)
GO	GPI anchor binding	4	101	0.0182087	80328	UL16 binding protein 2 /// UL16 binding protein 2
GO	GPI anchor binding	4	101	0.0182087	966	CD59 antigen p18-20 (antigen identified by monoclonal antibodies 16.3A5, EJ16, EJ30, EL32 and G344)
GO	plasma membrane	11	538	0.0186685	2152	coagulation factor III (thromboplastin, tissue factor) /// coagulation factor III (thromboplastin, tissue factor)
GO	plasma membrane	11	538	0.0186685	22943	dickkopf homolog 1 (Xenopus laevis) /// dickkopf homolog 1 (Xenopus laevis)
GO	plasma membrane	11	538	0.0186685	23643	lymphocyte antigen 96
GO	plasma membrane	11	538	0.0186685	2887	growth factor receptor-bound protein 10 /// growth factor receptor-bound protein 10
GO	plasma membrane	11	538	0.0186685	3597	interleukin 13 receptor, alpha 1 /// interleukin 13 receptor, alpha 1
GO	plasma membrane	11	538	0.0186685	3673	integrin, alpha 2 (CD49B, alpha 2 subunit of VLA-2 receptor) /// integrin, alpha 2 (CD49B, alpha 2 subunit of VLA-2 receptor)
GO	plasma membrane	11	538	0.0186685	408	arrestin, beta 1
GO	plasma membrane	11	538	0.0186685	5099	BH-protocadherin (brain-heart)
GO	plasma membrane	11	538	0.0186685	7039	transforming growth factor, alpha /// transforming growth factor, alpha
GO	plasma membrane	11	538	0.0186685	7851	BENE protein
GO	plasma membrane	11	538	0.0186685	966	CD59 antigen p18-20 (antigen identified by monoclonal antibodies 16.3A5, EJ16, EJ30, EL32 and G344)
GO	phosphate metabolic process	12	611	0.0190092	11221	dual specificity phosphatase 10
GO	phosphate metabolic process	12	611	0.0190092	1848	dual specificity phosphatase 6
GO	phosphate metabolic process	12	611	0.0190092	26191	protein tyrosine phosphatase, non-receptor type 22 (lymphoid)
GO	phosphate metabolic process	12	611	0.0190092	27347	serine threonine kinase 39 (STE20/SPS1 homolog, yeast) /// serine threonine kinase 39 (STE20/SPS1 homolog, yeast)
GO	phosphate metabolic process	12	611	0.0190092	28951	tribbles homolog 2 (Drosophila)
GO	phosphate metabolic process	12	611	0.0190092	4233	met proto-oncogene (hepatocyte growth factor receptor)
GO	phosphate metabolic process	12	611	0.0190092	4638	myosin, light polypeptide kinase
GO	phosphate metabolic process	12	611	0.0190092	51347	STE20-like kinase /// STE20-like kinase
GO	phosphate metabolic process	12	611	0.0190092	5791	protein tyrosine phosphatase, receptor type, E
GO	phosphate metabolic process	12	611	0.0190092	5801	protein tyrosine phosphatase, receptor type, R
GO	phosphate metabolic process	12	611	0.0190092	6196	ribosomal protein S6 kinase, 90kDa, polypeptide 2 /// ribosomal protein S6 kinase, 90kDa, polypeptide 2
GO	phosphate metabolic process	12	611	0.0190092	90	activin A receptor, type I /// activin A receptor, type I
GO	phosphorus metabolic process	12	611	0.0190092	11221	dual specificity phosphatase 10
GO	phosphorus metabolic process	12	611	0.0190092	1848	dual specificity phosphatase 6
GO	phosphorus metabolic process	12	611	0.0190092	26191	protein tyrosine phosphatase, non-receptor type 22 (lymphoid)
GO	phosphorus metabolic process	12	611	0.0190092	27347	serine threonine kinase 39 (STE20/SPS1 homolog, yeast) /// serine threonine kinase 39 (STE20/SPS1 homolog, yeast)
GO	phosphorus metabolic process	12	611	0.0190092	28951	tribbles homolog 2 (Drosophila)
GO	phosphorus metabolic process	12	611	0.0190092	4233	met proto-oncogene (hepatocyte growth factor receptor)
GO	phosphorus metabolic process	12	611	0.0190092	4638	myosin, light polypeptide kinase
GO	phosphorus metabolic process	12	611	0.0190092	51347	STE20-like kinase /// STE20-like kinase
GO	phosphorus metabolic process	12	611	0.0190092	5791	protein tyrosine phosphatase, receptor type, E
GO	phosphorus metabolic process	12	611	0.0190092	5801	protein tyrosine phosphatase, receptor type, R
GO	phosphorus metabolic process	12	611	0.0190092	6196	ribosomal protein S6 kinase, 90kDa, polypeptide 2 /// ribosomal protein S6 kinase, 90kDa, polypeptide 2
GO	phosphorus metabolic process	12	611	0.0190092	90	activin A receptor, type I /// activin A receptor, type I
GO	response to virus	3	57	0.0190368	10379	interferon-stimulated transcription factor 3, gamma 48kDa /// interferon-stimulated transcription factor 3, gamma 48kDa
GO	response to virus	3	57	0.0190368	3459	interferon gamma receptor 1
GO	response to virus	3	57	0.0190368	64135	melanoma differentiation associated protein-5 /// melanoma differentiation associated protein-5
GO	nicotinate phosphoribosyltransferase activity	1	2	0.0197679	10135	pre-B-cell colony enhancing factor 1
GO	acylglycerol lipase activity	1	2	0.0197679	11343	monoglyceride lipase
GO	protein targeting to vacuole	1	2	0.0197679	115201	APG4 autophagy 4 homolog A (S. cerevisiae)
GO	metallocarboxypeptidase D activity	1	2	0.0197679	1362	carboxypeptidase D
GO	keratinocyte proliferation	1	2	0.0197679	2069	epiregulin /// epiregulin
GO	mRNA transcription	1	2	0.0197679	2069	epiregulin /// epiregulin
GO	negative regulation of muscle cell differentiation	1	2	0.0197679	2069	epiregulin /// epiregulin
GO	negative regulation of smooth muscle cell differentiation	1	2	0.0197679	2069	epiregulin /// epiregulin
GO	oocyte maturation	1	2	0.0197679	2069	epiregulin /// epiregulin
GO	oogenesis stage	1	2	0.0197679	2069	epiregulin /// epiregulin
GO	ovarian cumulus expansion	1	2	0.0197679	2069	epiregulin /// epiregulin
GO	positive regulation of DNA replication	1	2	0.0197679	2069	epiregulin /// epiregulin
GO	regulation of muscle cell differentiation	1	2	0.0197679	2069	epiregulin /// epiregulin
GO	regulation of smooth muscle cell differentiation	1	2	0.0197679	2069	epiregulin /// epiregulin
GO	3-chloroallyl aldehyde dehydrogenase activity	1	2	0.0197679	220	aldehyde dehydrogenase 1 family, member A3 /// aldehyde dehydrogenase 1 family, member A3
GO	interferon-gamma binding	1	2	0.0197679	3459	interferon gamma receptor 1
GO	interferon-gamma receptor activity	1	2	0.0197679	3459	interferon gamma receptor 1
GO	interleukin-4 binding	1	2	0.0197679	3566	interleukin 4 receptor /// interleukin 4 receptor
GO	interleukin-4 receptor activity	1	2	0.0197679	3566	interleukin 4 receptor /// interleukin 4 receptor
GO	interleukin-7 binding	1	2	0.0197679	3575	interleukin 7 receptor /// interleukin 7 receptor
GO	interleukin-7 receptor activity	1	2	0.0197679	3575	interleukin 7 receptor /// interleukin 7 receptor
GO	platelet dense granule membrane	1	2	0.0197679	3920	lysosomal-associated membrane protein 2 /// lysosomal-associated membrane protein 2
GO	Rho GDP-dissociation inhibitor activity	1	2	0.0197679	397	Rho GDP dissociation inhibitor (GDI) beta /// Rho GDP dissociation inhibitor (GDI) beta
GO	myosin light chain kinase activity	1	2	0.0197679	4638	myosin, light polypeptide kinase
GO	negative regulation of JNK cascade	1	2	0.0197679	51347	STE20-like kinase /// STE20-like kinase
GO	prostaglandin-endoperoxide synthase activity	1	2	0.0197679	5743	prostaglandin-endoperoxide synthase 2 (prostaglandin G/H synthase and cyclooxygenase) /// prostaglandin-endoperoxide synthase 2 (prostaglandin G/H synthase and cyclooxygenase)
GO	beta-galactoside alpha-2,6-sialyltransferase activity	1	2	0.0197679	6480	sialyltransferase 1 (beta-galactoside alpha-2,6-sialyltransferase)
GO	epidermal growth factor receptor activating ligand activity	1	2	0.0197679	7039	transforming growth factor, alpha /// transforming growth factor, alpha
GO	CBM complex	1	2	0.0197679	8915	B-cell CLL/lymphoma 10 /// B-cell CLL/lymphoma 10
GO	interleukin-6 biosynthetic process	1	2	0.0197679	8915	B-cell CLL/lymphoma 10 /// B-cell CLL/lymphoma 10
GO	lipopolysaccharide receptor complex	1	2	0.0197679	8915	B-cell CLL/lymphoma 10 /// B-cell CLL/lymphoma 10
GO	lymphotoxin A biosynthetic process	1	2	0.0197679	8915	B-cell CLL/lymphoma 10 /// B-cell CLL/lymphoma 10
GO	positive regulation of protein ubiquitination	1	2	0.0197679	8915	B-cell CLL/lymphoma 10 /// B-cell CLL/lymphoma 10
GO	regulation of mast cell cytokine production	1	2	0.0197679	8915	B-cell CLL/lymphoma 10 /// B-cell CLL/lymphoma 10
GO	arylamine N-acetyltransferase activity	1	2	0.0197679	9	N-acetyltransferase 1 (arylamine N-acetyltransferase) /// N-acetyltransferase 1 (arylamine N-acetyltransferase)
GO	activin receptor complex	1	2	0.0197679	90	activin A receptor, type I /// activin A receptor, type I
GO	beta-1,3-galactosyl-O-glycosyl-glycoprotein beta-1,6-N-acetylglucosaminyltransferase activity	1	2	0.0197679	9245	glucosaminyl (N-acetyl) transferase 3, mucin type /// glucosaminyl (N-acetyl) transferase 3, mucin type
GO	aryl hydrocarbon receptor nuclear translocator activity	1	2	0.0197679	9915	aryl-hydrocarbon receptor nuclear translocator 2
GO	JNK cascade	2	22	0.0198876	11221	dual specificity phosphatase 10
GO	JNK cascade	2	22	0.0198876	51347	STE20-like kinase /// STE20-like kinase
GO	keratinocyte differentiation	2	22	0.0198876	2069	epiregulin /// epiregulin
GO	keratinocyte differentiation	2	22	0.0198876	5743	prostaglandin-endoperoxide synthase 2 (prostaglandin G/H synthase and cyclooxygenase) /// prostaglandin-endoperoxide synthase 2 (prostaglandin G/H synthase and cyclooxygenase)
GO	positive regulation of phosphate metabolic process	2	22	0.0198876	2069	epiregulin /// epiregulin
GO	positive regulation of phosphate metabolic process	2	22	0.0198876	8915	B-cell CLL/lymphoma 10 /// B-cell CLL/lymphoma 10
GO	positive regulation of phosphorylation	2	22	0.0198876	2069	epiregulin /// epiregulin
GO	positive regulation of phosphorylation	2	22	0.0198876	8915	B-cell CLL/lymphoma 10 /// B-cell CLL/lymphoma 10
GO	lipid raft	2	22	0.0198876	7851	BENE protein
GO	lipid raft	2	22	0.0198876	8915	B-cell CLL/lymphoma 10 /// B-cell CLL/lymphoma 10
GO	protein kinase binding	3	60	0.0217911	3667	insulin receptor substrate 1 /// insulin receptor substrate 1
GO	protein kinase binding	3	60	0.0217911	5801	protein tyrosine phosphatase, receptor type, R
GO	protein kinase binding	3	60	0.0217911	8915	B-cell CLL/lymphoma 10 /// B-cell CLL/lymphoma 10
GO	stress-activated protein kinase signaling pathway	2	24	0.0234569	11221	dual specificity phosphatase 10
GO	stress-activated protein kinase signaling pathway	2	24	0.0234569	51347	STE20-like kinase /// STE20-like kinase
GO	oxidoreductase activity, acting on the aldehyde or oxo group of donors	2	24	0.0234569	217	aldehyde dehydrogenase 2 family (mitochondrial) /// aldehyde dehydrogenase 2 family (mitochondrial)
GO	oxidoreductase activity, acting on the aldehyde or oxo group of donors	2	24	0.0234569	220	aldehyde dehydrogenase 1 family, member A3 /// aldehyde dehydrogenase 1 family, member A3
GO	regulation of Wnt receptor signaling pathway	2	24	0.0234569	22943	dickkopf homolog 1 (Xenopus laevis) /// dickkopf homolog 1 (Xenopus laevis)
GO	regulation of Wnt receptor signaling pathway	2	24	0.0234569	8613	phosphatidic acid phosphatase type 2B
GO	Rho protein signal transduction	2	24	0.0234569	2768	guanine nucleotide binding protein (G protein) alpha 12 /// guanine nucleotide binding protein (G protein) alpha 12
GO	Rho protein signal transduction	2	24	0.0234569	397	Rho GDP dissociation inhibitor (GDI) beta /// Rho GDP dissociation inhibitor (GDI) beta
GO	MHC protein complex	2	24	0.0234569	3109	major histocompatibility complex, class II, DM beta /// major histocompatibility complex, class II, DM beta
GO	MHC protein complex	2	24	0.0234569	80328	UL16 binding protein 2 /// UL16 binding protein 2
GO	regulation of response to stimulus	2	24	0.0234569	5743	prostaglandin-endoperoxide synthase 2 (prostaglandin G/H synthase and cyclooxygenase) /// prostaglandin-endoperoxide synthase 2 (prostaglandin G/H synthase and cyclooxygenase)
GO	regulation of response to stimulus	2	24	0.0234569	6376	chemokine (C-X3-C motif) ligand 1
GO	regulation of signal transduction	8	349	0.0234649	2069	epiregulin /// epiregulin
GO	regulation of signal transduction	8	349	0.0234649	22943	dickkopf homolog 1 (Xenopus laevis) /// dickkopf homolog 1 (Xenopus laevis)
GO	regulation of signal transduction	8	349	0.0234649	25791	neuronal guanine nucleotide exchange factor
GO	regulation of signal transduction	8	349	0.0234649	408	arrestin, beta 1
GO	regulation of signal transduction	8	349	0.0234649	51347	STE20-like kinase /// STE20-like kinase
GO	regulation of signal transduction	8	349	0.0234649	8613	phosphatidic acid phosphatase type 2B
GO	regulation of signal transduction	8	349	0.0234649	8915	B-cell CLL/lymphoma 10 /// B-cell CLL/lymphoma 10
GO	regulation of signal transduction	8	349	0.0234649	90	activin A receptor, type I /// activin A receptor, type I
GO	cell-matrix adhesion	3	62	0.0237419	3673	integrin, alpha 2 (CD49B, alpha 2 subunit of VLA-2 receptor) /// integrin, alpha 2 (CD49B, alpha 2 subunit of VLA-2 receptor)
GO	cell-matrix adhesion	3	62	0.0237419	3685	integrin, alpha V (vitronectin receptor, alpha polypeptide, antigen CD51)
GO	cell-matrix adhesion	3	62	0.0237419	960	CD44 antigen (homing function and Indian blood group system)
GO	developmental process	28	1922	0.024159	1382	cellular retinoic acid binding protein 2 /// cellular retinoic acid binding protein 2
GO	developmental process	28	1922	0.024159	2069	epiregulin /// epiregulin
GO	developmental process	28	1922	0.024159	220	aldehyde dehydrogenase 1 family, member A3 /// aldehyde dehydrogenase 1 family, member A3
GO	developmental process	28	1922	0.024159	22943	dickkopf homolog 1 (Xenopus laevis) /// dickkopf homolog 1 (Xenopus laevis)
GO	developmental process	28	1922	0.024159	25791	neuronal guanine nucleotide exchange factor
GO	developmental process	28	1922	0.024159	26191	protein tyrosine phosphatase, non-receptor type 22 (lymphoid)
GO	developmental process	28	1922	0.024159	26298	ets homologous factor
GO	developmental process	28	1922	0.024159	27242	tumor necrosis factor receptor superfamily, member 21
GO	developmental process	28	1922	0.024159	2768	guanine nucleotide binding protein (G protein) alpha 12 /// guanine nucleotide binding protein (G protein) alpha 12
GO	developmental process	28	1922	0.024159	3575	interleukin 7 receptor /// interleukin 7 receptor
GO	developmental process	28	1922	0.024159	3673	integrin, alpha 2 (CD49B, alpha 2 subunit of VLA-2 receptor) /// integrin, alpha 2 (CD49B, alpha 2 subunit of VLA-2 receptor)
GO	developmental process	28	1922	0.024159	397	Rho GDP dissociation inhibitor (GDI) beta /// Rho GDP dissociation inhibitor (GDI) beta
GO	developmental process	28	1922	0.024159	4233	met proto-oncogene (hepatocyte growth factor receptor)
GO	developmental process	28	1922	0.024159	4286	microphthalmia-associated transcription factor
GO	developmental process	28	1922	0.024159	50861	stathmin-like 3
GO	developmental process	28	1922	0.024159	5743	prostaglandin-endoperoxide synthase 2 (prostaglandin G/H synthase and cyclooxygenase) /// prostaglandin-endoperoxide synthase 2 (prostaglandin G/H synthase and cyclooxygenase)
GO	developmental process	28	1922	0.024159	5801	protein tyrosine phosphatase, receptor type, R
GO	developmental process	28	1922	0.024159	6480	sialyltransferase 1 (beta-galactoside alpha-2,6-sialyltransferase)
GO	developmental process	28	1922	0.024159	6715	steroid-5-alpha-reductase, alpha polypeptide 1 (3-oxo-5 alpha-steroid delta 4-dehydrogenase alpha 1) /// steroid-5-alpha-reductase, alpha polypeptide 1 (3-oxo-5 alpha-steroid delta 4-dehydrogenase alpha 1)
GO	developmental process	28	1922	0.024159	7039	transforming growth factor, alpha /// transforming growth factor, alpha
GO	developmental process	28	1922	0.024159	7056	thrombomodulin
GO	developmental process	28	1922	0.024159	7057	thrombospondin 1
GO	developmental process	28	1922	0.024159	7903	sialyltransferase 8D (alpha-2, 8-polysialyltransferase) /// sialyltransferase 8D (alpha-2, 8-polysialyltransferase)
GO	developmental process	28	1922	0.024159	8613	phosphatidic acid phosphatase type 2B
GO	developmental process	28	1922	0.024159	8915	B-cell CLL/lymphoma 10 /// B-cell CLL/lymphoma 10
GO	developmental process	28	1922	0.024159	90	activin A receptor, type I /// activin A receptor, type I
GO	developmental process	28	1922	0.024159	960	CD44 antigen (homing function and Indian blood group system)
GO	developmental process	28	1922	0.024159	9915	aryl-hydrocarbon receptor nuclear translocator 2
GO	cell-substrate adhesion	3	64	0.0257843	3673	integrin, alpha 2 (CD49B, alpha 2 subunit of VLA-2 receptor) /// integrin, alpha 2 (CD49B, alpha 2 subunit of VLA-2 receptor)
GO	cell-substrate adhesion	3	64	0.0257843	3685	integrin, alpha V (vitronectin receptor, alpha polypeptide, antigen CD51)
GO	cell-substrate adhesion	3	64	0.0257843	960	CD44 antigen (homing function and Indian blood group system)
GO	positive regulation of nucleobase, nucleoside, nucleotide and nucleic acid metabolic process	6	227	0.0259751	2069	epiregulin /// epiregulin
GO	positive regulation of nucleobase, nucleoside, nucleotide and nucleic acid metabolic process	6	227	0.0259751	26298	ets homologous factor
GO	positive regulation of nucleobase, nucleoside, nucleotide and nucleic acid metabolic process	6	227	0.0259751	4286	microphthalmia-associated transcription factor
GO	positive regulation of nucleobase, nucleoside, nucleotide and nucleic acid metabolic process	6	227	0.0259751	8915	B-cell CLL/lymphoma 10 /// B-cell CLL/lymphoma 10
GO	positive regulation of nucleobase, nucleoside, nucleotide and nucleic acid metabolic process	6	227	0.0259751	90	activin A receptor, type I /// activin A receptor, type I
GO	positive regulation of nucleobase, nucleoside, nucleotide and nucleic acid metabolic process	6	227	0.0259751	9915	aryl-hydrocarbon receptor nuclear translocator 2
GO	protein binding	58	4651	0.0264454	10135	pre-B-cell colony enhancing factor 1
GO	protein binding	58	4651	0.0264454	10379	interferon-stimulated transcription factor 3, gamma 48kDa /// interferon-stimulated transcription factor 3, gamma 48kDa
GO	protein binding	58	4651	0.0264454	10602	CDC42 effector protein (Rho GTPase binding) 3
GO	protein binding	58	4651	0.0264454	114907	F-box only protein 32
GO	protein binding	58	4651	0.0264454	114928	hypothetical protein BC013576
GO	protein binding	58	4651	0.0264454	115201	APG4 autophagy 4 homolog A (S. cerevisiae)
GO	protein binding	58	4651	0.0264454	151636	rhysin 2
GO	protein binding	58	4651	0.0264454	1848	dual specificity phosphatase 6
GO	protein binding	58	4651	0.0264454	201895	hypothetical protein LOC201895
GO	protein binding	58	4651	0.0264454	2069	epiregulin /// epiregulin
GO	protein binding	58	4651	0.0264454	22943	dickkopf homolog 1 (Xenopus laevis) /// dickkopf homolog 1 (Xenopus laevis)
GO	protein binding	58	4651	0.0264454	26298	ets homologous factor
GO	protein binding	58	4651	0.0264454	27242	tumor necrosis factor receptor superfamily, member 21
GO	protein binding	58	4651	0.0264454	27347	serine threonine kinase 39 (STE20/SPS1 homolog, yeast) /// serine threonine kinase 39 (STE20/SPS1 homolog, yeast)
GO	protein binding	58	4651	0.0264454	2768	guanine nucleotide binding protein (G protein) alpha 12 /// guanine nucleotide binding protein (G protein) alpha 12
GO	protein binding	58	4651	0.0264454	2887	growth factor receptor-bound protein 10 /// growth factor receptor-bound protein 10
GO	protein binding	58	4651	0.0264454	28951	tribbles homolog 2 (Drosophila)
GO	protein binding	58	4651	0.0264454	29126	programmed cell death 1 ligand 1
GO	protein binding	58	4651	0.0264454	344558	SH3 multiple domains 4
GO	protein binding	58	4651	0.0264454	3459	interferon gamma receptor 1
GO	protein binding	58	4651	0.0264454	3566	interleukin 4 receptor /// interleukin 4 receptor
GO	protein binding	58	4651	0.0264454	3575	interleukin 7 receptor /// interleukin 7 receptor
GO	protein binding	58	4651	0.0264454	3667	insulin receptor substrate 1 /// insulin receptor substrate 1
GO	protein binding	58	4651	0.0264454	3673	integrin, alpha 2 (CD49B, alpha 2 subunit of VLA-2 receptor) /// integrin, alpha 2 (CD49B, alpha 2 subunit of VLA-2 receptor)
GO	protein binding	58	4651	0.0264454	3685	integrin, alpha V (vitronectin receptor, alpha polypeptide, antigen CD51)
GO	protein binding	58	4651	0.0264454	374	amphiregulin (schwannoma-derived growth factor) /// amphiregulin (schwannoma-derived growth factor)
GO	protein binding	58	4651	0.0264454	3790	potassium voltage-gated channel, delayed-rectifier, subfamily S, member 3 /// potassium voltage-gated channel, delayed-rectifier, subfamily S, member 3
GO	protein binding	58	4651	0.0264454	397	Rho GDP dissociation inhibitor (GDI) beta /// Rho GDP dissociation inhibitor (GDI) beta
GO	protein binding	58	4651	0.0264454	408	arrestin, beta 1
GO	protein binding	58	4651	0.0264454	4233	met proto-oncogene (hepatocyte growth factor receptor)
GO	protein binding	58	4651	0.0264454	4638	myosin, light polypeptide kinase
GO	protein binding	58	4651	0.0264454	4651	myosin X
GO	protein binding	58	4651	0.0264454	4856	nephroblastoma overexpressed gene
GO	protein binding	58	4651	0.0264454	5099	BH-protocadherin (brain-heart)
GO	protein binding	58	4651	0.0264454	51088	kelch-like 5 (Drosophila)
GO	protein binding	58	4651	0.0264454	51719	MO25 protein /// MO25 protein
GO	protein binding	58	4651	0.0264454	5357	plastin 1 (I isoform) /// plastin 1 (I isoform)
GO	protein binding	58	4651	0.0264454	54800	DRE1 protein
GO	protein binding	58	4651	0.0264454	56937	transmembrane, prostate androgen induced RNA
GO	protein binding	58	4651	0.0264454	57633	leucine rich repeat neuronal 1
GO	protein binding	58	4651	0.0264454	5791	protein tyrosine phosphatase, receptor type, E
GO	protein binding	58	4651	0.0264454	5801	protein tyrosine phosphatase, receptor type, R
GO	protein binding	58	4651	0.0264454	6337	sodium channel, nonvoltage-gated 1 alpha /// sodium channel, nonvoltage-gated 1 alpha
GO	protein binding	58	4651	0.0264454	6376	chemokine (C-X3-C motif) ligand 1
GO	protein binding	58	4651	0.0264454	64135	melanoma differentiation associated protein-5 /// melanoma differentiation associated protein-5
GO	protein binding	58	4651	0.0264454	65987	potassium channel tetramerisation domain containing 14
GO	protein binding	58	4651	0.0264454	7039	transforming growth factor, alpha /// transforming growth factor, alpha
GO	protein binding	58	4651	0.0264454	7056	thrombomodulin
GO	protein binding	58	4651	0.0264454	7057	thrombospondin 1
GO	protein binding	58	4651	0.0264454	7464	coronin, actin binding protein, 2A /// coronin, actin binding protein, 2A
GO	protein binding	58	4651	0.0264454	7851	BENE protein
GO	protein binding	58	4651	0.0264454	8915	B-cell CLL/lymphoma 10 /// B-cell CLL/lymphoma 10
GO	protein binding	58	4651	0.0264454	90	activin A receptor, type I /// activin A receptor, type I
GO	protein binding	58	4651	0.0264454	9069	claudin 12
GO	protein binding	58	4651	0.0264454	93663	Rho GTPase activating protein 18
GO	protein binding	58	4651	0.0264454	960	CD44 antigen (homing function and Indian blood group system)
GO	protein binding	58	4651	0.0264454	966	CD59 antigen p18-20 (antigen identified by monoclonal antibodies 16.3A5, EJ16, EJ30, EL32 and G344)
GO	protein binding	58	4651	0.0264454	9915	aryl-hydrocarbon receptor nuclear translocator 2
GO	regulation of MAPK activity	3	65	0.0268398	1848	dual specificity phosphatase 6
GO	regulation of MAPK activity	3	65	0.0268398	28951	tribbles homolog 2 (Drosophila)
GO	regulation of MAPK activity	3	65	0.0268398	4233	met proto-oncogene (hepatocyte growth factor receptor)
GO	cytokine and chemokine mediated signaling pathway	2	26	0.0272674	2069	epiregulin /// epiregulin
GO	cytokine and chemokine mediated signaling pathway	2	26	0.0272674	6376	chemokine (C-X3-C motif) ligand 1
GO	transmembrane receptor protein tyrosine kinase signaling pathway	4	115	0.0277442	2069	epiregulin /// epiregulin
GO	transmembrane receptor protein tyrosine kinase signaling pathway	4	115	0.0277442	2887	growth factor receptor-bound protein 10 /// growth factor receptor-bound protein 10
GO	transmembrane receptor protein tyrosine kinase signaling pathway	4	115	0.0277442	3667	insulin receptor substrate 1 /// insulin receptor substrate 1
GO	transmembrane receptor protein tyrosine kinase signaling pathway	4	115	0.0277442	4233	met proto-oncogene (hepatocyte growth factor receptor)
GO	kinase regulator activity	3	66	0.0279182	28951	tribbles homolog 2 (Drosophila)
GO	kinase regulator activity	3	66	0.0279182	51347	STE20-like kinase /// STE20-like kinase
GO	kinase regulator activity	3	66	0.0279182	8915	B-cell CLL/lymphoma 10 /// B-cell CLL/lymphoma 10
GO	enzyme regulator activity	11	574	0.0283339	135228	CD109 antigen (Gov platelet alloantigens)
GO	enzyme regulator activity	11	574	0.0283339	1992	serine (or cysteine) proteinase inhibitor, clade B (ovalbumin), member 1
GO	enzyme regulator activity	11	574	0.0283339	25791	neuronal guanine nucleotide exchange factor
GO	enzyme regulator activity	11	574	0.0283339	28951	tribbles homolog 2 (Drosophila)
GO	enzyme regulator activity	11	574	0.0283339	397	Rho GDP dissociation inhibitor (GDI) beta /// Rho GDP dissociation inhibitor (GDI) beta
GO	enzyme regulator activity	11	574	0.0283339	408	arrestin, beta 1
GO	enzyme regulator activity	11	574	0.0283339	51347	STE20-like kinase /// STE20-like kinase
GO	enzyme regulator activity	11	574	0.0283339	54885	FLJ20298 protein
GO	enzyme regulator activity	11	574	0.0283339	7057	thrombospondin 1
GO	enzyme regulator activity	11	574	0.0283339	8915	B-cell CLL/lymphoma 10 /// B-cell CLL/lymphoma 10
GO	enzyme regulator activity	11	574	0.0283339	93663	Rho GTPase activating protein 18
GO	response to biotic stimulus	6	233	0.0290117	10379	interferon-stimulated transcription factor 3, gamma 48kDa /// interferon-stimulated transcription factor 3, gamma 48kDa
GO	response to biotic stimulus	6	233	0.0290117	23643	lymphocyte antigen 96
GO	response to biotic stimulus	6	233	0.0290117	3459	interferon gamma receptor 1
GO	response to biotic stimulus	6	233	0.0290117	3575	interleukin 7 receptor /// interleukin 7 receptor
GO	response to biotic stimulus	6	233	0.0290117	64135	melanoma differentiation associated protein-5 /// melanoma differentiation associated protein-5
GO	response to biotic stimulus	6	233	0.0290117	8915	B-cell CLL/lymphoma 10 /// B-cell CLL/lymphoma 10
GO	regulation of immune response	3	67	0.0290194	2069	epiregulin /// epiregulin
GO	regulation of immune response	3	67	0.0290194	26191	protein tyrosine phosphatase, non-receptor type 22 (lymphoid)
GO	regulation of immune response	3	67	0.0290194	8915	B-cell CLL/lymphoma 10 /// B-cell CLL/lymphoma 10
GO	regulation of immune system process	3	67	0.0290194	2069	epiregulin /// epiregulin
GO	regulation of immune system process	3	67	0.0290194	26191	protein tyrosine phosphatase, non-receptor type 22 (lymphoid)
GO	regulation of immune system process	3	67	0.0290194	8915	B-cell CLL/lymphoma 10 /// B-cell CLL/lymphoma 10
GO	regulation of angiogenesis	2	27	0.0292598	2069	epiregulin /// epiregulin
GO	regulation of angiogenesis	2	27	0.0292598	7057	thrombospondin 1
GO	internal side of plasma membrane	1	3	0.0295057	10379	interferon-stimulated transcription factor 3, gamma 48kDa /// interferon-stimulated transcription factor 3, gamma 48kDa
GO	antigen processing and presentation of exogenous antigen	1	3	0.0295057	10437	interferon, gamma-inducible protein 30 /// interferon, gamma-inducible protein 30
GO	antigen processing and presentation of exogenous peptide antigen via MHC class II	1	3	0.0295057	10437	interferon, gamma-inducible protein 30 /// interferon, gamma-inducible protein 30
GO	antigen processing and presentation of exogenous peptide antigen	1	3	0.0295057	10437	interferon, gamma-inducible protein 30 /// interferon, gamma-inducible protein 30
GO	antigen processing and presentation of peptide antigen via MHC class II	1	3	0.0295057	10437	interferon, gamma-inducible protein 30 /// interferon, gamma-inducible protein 30
GO	wide-spectrum protease inhibitor activity	1	3	0.0295057	135228	CD109 antigen (Gov platelet alloantigens)
GO	embryonic eye morphogenesis	1	3	0.0295057	220	aldehyde dehydrogenase 1 family, member A3 /// aldehyde dehydrogenase 1 family, member A3
GO	eye morphogenesis	1	3	0.0295057	220	aldehyde dehydrogenase 1 family, member A3 /// aldehyde dehydrogenase 1 family, member A3
GO	antibacterial humoral response (sensu Vertebrata)	1	3	0.0295057	23643	lymphocyte antigen 96
GO	antibacterial humoral response	1	3	0.0295057	23643	lymphocyte antigen 96
GO	hyaluronan synthase activity	1	3	0.0295057	3038	hyaluronan synthase 3
GO	phosphoinositide 3-kinase binding	1	3	0.0295057	3667	insulin receptor substrate 1 /// insulin receptor substrate 1
GO	transmembrane receptor protein tyrosine kinase docking protein activity	1	3	0.0295057	3667	insulin receptor substrate 1 /// insulin receptor substrate 1
GO	arachidonic acid metabolic process	1	3	0.0295057	5743	prostaglandin-endoperoxide synthase 2 (prostaglandin G/H synthase and cyclooxygenase) /// prostaglandin-endoperoxide synthase 2 (prostaglandin G/H synthase and cyclooxygenase)
GO	3-oxo-5-alpha-steroid 4-dehydrogenase activity	1	3	0.0295057	6715	steroid-5-alpha-reductase, alpha polypeptide 1 (3-oxo-5 alpha-steroid delta 4-dehydrogenase alpha 1) /// steroid-5-alpha-reductase, alpha polypeptide 1 (3-oxo-5 alpha-steroid delta 4-dehydrogenase alpha 1)
GO	glutamate-ammonia ligase activity	1	3	0.0295057	7464	coronin, actin binding protein, 2A /// coronin, actin binding protein, 2A
GO	glutamine biosynthetic process	1	3	0.0295057	7464	coronin, actin binding protein, 2A /// coronin, actin binding protein, 2A
GO	phosphatidate phosphatase activity	1	3	0.0295057	8613	phosphatidic acid phosphatase type 2B
GO	protein self-association	1	3	0.0295057	8915	B-cell CLL/lymphoma 10 /// B-cell CLL/lymphoma 10
GO	ubiquitin protein ligase binding	1	3	0.0295057	8915	B-cell CLL/lymphoma 10 /// B-cell CLL/lymphoma 10
GO	activin receptor activity, type I	1	3	0.0295057	90	activin A receptor, type I /// activin A receptor, type I
GO	follistatin binding	1	3	0.0295057	90	activin A receptor, type I /// activin A receptor, type I
GO	transforming growth factor beta binding	1	3	0.0295057	90	activin A receptor, type I /// activin A receptor, type I
GO	N-acetyllactosaminide beta-1,6-N-acetylglucosaminyltransferase activity	1	3	0.0295057	9245	glucosaminyl (N-acetyl) transferase 3, mucin type /// glucosaminyl (N-acetyl) transferase 3, mucin type
GO	response to xenobiotic stimulus	1	3	0.0295057	9915	aryl-hydrocarbon receptor nuclear translocator 2
GO	cytoplasm	19	1208	0.0311331	10379	interferon-stimulated transcription factor 3, gamma 48kDa /// interferon-stimulated transcription factor 3, gamma 48kDa
GO	cytoplasm	19	1208	0.0311331	11221	dual specificity phosphatase 10
GO	cytoplasm	19	1208	0.0311331	114928	hypothetical protein BC013576
GO	cytoplasm	19	1208	0.0311331	115201	APG4 autophagy 4 homolog A (S. cerevisiae)
GO	cytoplasm	19	1208	0.0311331	1193	chloride intracellular channel 2
GO	cytoplasm	19	1208	0.0311331	147372	KIAA1983 protein
GO	cytoplasm	19	1208	0.0311331	1848	dual specificity phosphatase 6
GO	cytoplasm	19	1208	0.0311331	1992	serine (or cysteine) proteinase inhibitor, clade B (ovalbumin), member 1
GO	cytoplasm	19	1208	0.0311331	27347	serine threonine kinase 39 (STE20/SPS1 homolog, yeast) /// serine threonine kinase 39 (STE20/SPS1 homolog, yeast)
GO	cytoplasm	19	1208	0.0311331	2887	growth factor receptor-bound protein 10 /// growth factor receptor-bound protein 10
GO	cytoplasm	19	1208	0.0311331	28951	tribbles homolog 2 (Drosophila)
GO	cytoplasm	19	1208	0.0311331	3667	insulin receptor substrate 1 /// insulin receptor substrate 1
GO	cytoplasm	19	1208	0.0311331	397	Rho GDP dissociation inhibitor (GDI) beta /// Rho GDP dissociation inhibitor (GDI) beta
GO	cytoplasm	19	1208	0.0311331	408	arrestin, beta 1
GO	cytoplasm	19	1208	0.0311331	51088	kelch-like 5 (Drosophila)
GO	cytoplasm	19	1208	0.0311331	5743	prostaglandin-endoperoxide synthase 2 (prostaglandin G/H synthase and cyclooxygenase) /// prostaglandin-endoperoxide synthase 2 (prostaglandin G/H synthase and cyclooxygenase)
GO	cytoplasm	19	1208	0.0311331	5791	protein tyrosine phosphatase, receptor type, E
GO	cytoplasm	19	1208	0.0311331	80830	apolipoprotein L, 6 /// apolipoprotein L, 6
GO	cytoplasm	19	1208	0.0311331	8915	B-cell CLL/lymphoma 10 /// B-cell CLL/lymphoma 10
GO	morphogenesis of embryonic epithelium	2	28	0.0313085	220	aldehyde dehydrogenase 1 family, member A3 /// aldehyde dehydrogenase 1 family, member A3
GO	morphogenesis of embryonic epithelium	2	28	0.0313085	8915	B-cell CLL/lymphoma 10 /// B-cell CLL/lymphoma 10
GO	protein kinase inhibitor activity	2	29	0.0334121	28951	tribbles homolog 2 (Drosophila)
GO	protein kinase inhibitor activity	2	29	0.0334121	51347	STE20-like kinase /// STE20-like kinase
GO	integrin complex	2	29	0.0334121	3673	integrin, alpha 2 (CD49B, alpha 2 subunit of VLA-2 receptor) /// integrin, alpha 2 (CD49B, alpha 2 subunit of VLA-2 receptor)
GO	integrin complex	2	29	0.0334121	3685	integrin, alpha V (vitronectin receptor, alpha polypeptide, antigen CD51)
GO	kinase binding	3	71	0.0336513	3667	insulin receptor substrate 1 /// insulin receptor substrate 1
GO	kinase binding	3	71	0.0336513	5801	protein tyrosine phosphatase, receptor type, R
GO	kinase binding	3	71	0.0336513	8915	B-cell CLL/lymphoma 10 /// B-cell CLL/lymphoma 10
GO	phosphoric ester hydrolase activity	6	242	0.0339911	11221	dual specificity phosphatase 10
GO	phosphoric ester hydrolase activity	6	242	0.0339911	1848	dual specificity phosphatase 6
GO	phosphoric ester hydrolase activity	6	242	0.0339911	26191	protein tyrosine phosphatase, non-receptor type 22 (lymphoid)
GO	phosphoric ester hydrolase activity	6	242	0.0339911	5791	protein tyrosine phosphatase, receptor type, E
GO	phosphoric ester hydrolase activity	6	242	0.0339911	5801	protein tyrosine phosphatase, receptor type, R
GO	phosphoric ester hydrolase activity	6	242	0.0339911	8613	phosphatidic acid phosphatase type 2B
GO	positive regulation of multicellular organismal process	3	73	0.0361027	2069	epiregulin /// epiregulin
GO	positive regulation of multicellular organismal process	3	73	0.0361027	26191	protein tyrosine phosphatase, non-receptor type 22 (lymphoid)
GO	positive regulation of multicellular organismal process	3	73	0.0361027	8915	B-cell CLL/lymphoma 10 /// B-cell CLL/lymphoma 10
GO	regulation of anatomical structure morphogenesis	2	31	0.0377793	10602	CDC42 effector protein (Rho GTPase binding) 3
GO	regulation of anatomical structure morphogenesis	2	31	0.0377793	2768	guanine nucleotide binding protein (G protein) alpha 12 /// guanine nucleotide binding protein (G protein) alpha 12
GO	regulation of cell morphogenesis	2	31	0.0377793	10602	CDC42 effector protein (Rho GTPase binding) 3
GO	regulation of cell morphogenesis	2	31	0.0377793	2768	guanine nucleotide binding protein (G protein) alpha 12 /// guanine nucleotide binding protein (G protein) alpha 12
GO	regulation of cell shape	2	31	0.0377793	10602	CDC42 effector protein (Rho GTPase binding) 3
GO	regulation of cell shape	2	31	0.0377793	2768	guanine nucleotide binding protein (G protein) alpha 12 /// guanine nucleotide binding protein (G protein) alpha 12
GO	kinase inhibitor activity	2	31	0.0377793	28951	tribbles homolog 2 (Drosophila)
GO	kinase inhibitor activity	2	31	0.0377793	51347	STE20-like kinase /// STE20-like kinase
GO	interleukin receptor activity	2	31	0.0377793	3566	interleukin 4 receptor /// interleukin 4 receptor
GO	interleukin receptor activity	2	31	0.0377793	3575	interleukin 7 receptor /// interleukin 7 receptor
GO	potassium:chloride symporter activity	1	4	0.0391473	10723	solute carrier family 12 (potassium/chloride transporters), member 7 /// solute carrier family 12 (potassium/chloride transporters), member 7
GO	serine carboxypeptidase activity	1	4	0.0391473	1362	carboxypeptidase D
GO	amino sugar catabolic process	1	4	0.0391473	1486	chitobiase, di-N-acetyl-
GO	chitin catabolic process	1	4	0.0391473	1486	chitobiase, di-N-acetyl-
GO	chitinase activity	1	4	0.0391473	1486	chitobiase, di-N-acetyl-
GO	glucosamine catabolic process	1	4	0.0391473	1486	chitobiase, di-N-acetyl-
GO	N-acetylglucosamine catabolic process	1	4	0.0391473	1486	chitobiase, di-N-acetyl-
GO	ovulation	1	4	0.0391473	2069	epiregulin /// epiregulin
GO	positive regulation of fibroblast proliferation	1	4	0.0391473	2069	epiregulin /// epiregulin
GO	positive regulation of smooth muscle cell proliferation	1	4	0.0391473	2069	epiregulin /// epiregulin
GO	regulation of epidermal growth factor receptor activity	1	4	0.0391473	2069	epiregulin /// epiregulin
GO	interferon binding	1	4	0.0391473	3459	interferon gamma receptor 1
GO	interferon receptor activity	1	4	0.0391473	3459	interferon gamma receptor 1
GO	GDP-dissociation inhibitor activity	1	4	0.0391473	397	Rho GDP dissociation inhibitor (GDI) beta /// Rho GDP dissociation inhibitor (GDI) beta
GO	prostaglandin E receptor activity	1	4	0.0391473	5734	prostaglandin E receptor 4 (subtype EP4)
GO	positive regulation of cell adhesion	1	4	0.0391473	6376	chemokine (C-X3-C motif) ligand 1
GO	glycoprotein binding	1	4	0.0391473	7039	transforming growth factor, alpha /// transforming growth factor, alpha
GO	acid-ammonia (or amide) ligase activity	1	4	0.0391473	7464	coronin, actin binding protein, 2A /// coronin, actin binding protein, 2A
GO	ammonia ligase activity	1	4	0.0391473	7464	coronin, actin binding protein, 2A /// coronin, actin binding protein, 2A
GO	positive regulation of cytokine production during immune response	1	4	0.0391473	8915	B-cell CLL/lymphoma 10 /// B-cell CLL/lymphoma 10
GO	positive regulation of production of molecular mediator of immune response	1	4	0.0391473	8915	B-cell CLL/lymphoma 10 /// B-cell CLL/lymphoma 10
GO	positive regulation of protein modification	1	4	0.0391473	8915	B-cell CLL/lymphoma 10 /// B-cell CLL/lymphoma 10
GO	regulation of protein ubiquitination	1	4	0.0391473	8915	B-cell CLL/lymphoma 10 /// B-cell CLL/lymphoma 10
GO	response to molecule of bacterial origin	1	4	0.0391473	8915	B-cell CLL/lymphoma 10 /// B-cell CLL/lymphoma 10
GO	activin binding	1	4	0.0391473	90	activin A receptor, type I /// activin A receptor, type I
GO	activin receptor activity	1	4	0.0391473	90	activin A receptor, type I /// activin A receptor, type I
GO	anatomical structure formation	3	76	0.0399475	2069	epiregulin /// epiregulin
GO	anatomical structure formation	3	76	0.0399475	7039	transforming growth factor, alpha /// transforming growth factor, alpha
GO	anatomical structure formation	3	76	0.0399475	90	activin A receptor, type I /// activin A receptor, type I
GO	embryonic appendage morphogenesis	2	32	0.0400404	1382	cellular retinoic acid binding protein 2 /// cellular retinoic acid binding protein 2
GO	embryonic appendage morphogenesis	2	32	0.0400404	22943	dickkopf homolog 1 (Xenopus laevis) /// dickkopf homolog 1 (Xenopus laevis)
GO	embryonic limb morphogenesis	2	32	0.0400404	1382	cellular retinoic acid binding protein 2 /// cellular retinoic acid binding protein 2
GO	embryonic limb morphogenesis	2	32	0.0400404	22943	dickkopf homolog 1 (Xenopus laevis) /// dickkopf homolog 1 (Xenopus laevis)
GO	regulation of DNA metabolic process	2	33	0.0423514	2069	epiregulin /// epiregulin
GO	regulation of DNA metabolic process	2	33	0.0423514	3575	interleukin 7 receptor /// interleukin 7 receptor
GO	protein amino acid autophosphorylation	2	33	0.0423514	4233	met proto-oncogene (hepatocyte growth factor receptor)
GO	protein amino acid autophosphorylation	2	33	0.0423514	51347	STE20-like kinase /// STE20-like kinase
GO	blood pressure regulation	2	33	0.0423514	5743	prostaglandin-endoperoxide synthase 2 (prostaglandin G/H synthase and cyclooxygenase) /// prostaglandin-endoperoxide synthase 2 (prostaglandin G/H synthase and cyclooxygenase)
GO	blood pressure regulation	2	33	0.0423514	64167	leukocyte-derived arginine aminopeptidase /// leukocyte-derived arginine aminopeptidase
GO	negative regulation of signal transduction	3	78	0.0426214	22943	dickkopf homolog 1 (Xenopus laevis) /// dickkopf homolog 1 (Xenopus laevis)
GO	negative regulation of signal transduction	3	78	0.0426214	51347	STE20-like kinase /// STE20-like kinase
GO	negative regulation of signal transduction	3	78	0.0426214	90	activin A receptor, type I /// activin A receptor, type I
GO	transferase activity, transferring hexosyl groups	4	133	0.0436854	11227	UDP-N-acetyl-alpha-D-galactosamine:polypeptide N-acetylgalactosaminyltransferase 5 (GalNAc-T5)
GO	transferase activity, transferring hexosyl groups	4	133	0.0436854	3038	hyaluronan synthase 3
GO	transferase activity, transferring hexosyl groups	4	133	0.0436854	56913	core 1 UDP-galactose:N-acetylgalactosamine-alpha-R beta 1,3-galactosyltransferase /// core 1 UDP-galactose:N-acetylgalactosamine-alpha-R beta 1,3-galactosyltransferase
GO	transferase activity, transferring hexosyl groups	4	133	0.0436854	9245	glucosaminyl (N-acetyl) transferase 3, mucin type /// glucosaminyl (N-acetyl) transferase 3, mucin type
GO	appendage morphogenesis	2	34	0.0447112	1382	cellular retinoic acid binding protein 2 /// cellular retinoic acid binding protein 2
GO	appendage morphogenesis	2	34	0.0447112	22943	dickkopf homolog 1 (Xenopus laevis) /// dickkopf homolog 1 (Xenopus laevis)
GO	limb morphogenesis	2	34	0.0447112	1382	cellular retinoic acid binding protein 2 /// cellular retinoic acid binding protein 2
GO	limb morphogenesis	2	34	0.0447112	22943	dickkopf homolog 1 (Xenopus laevis) /// dickkopf homolog 1 (Xenopus laevis)
GO	morphogenesis of an epithelium	2	34	0.0447112	220	aldehyde dehydrogenase 1 family, member A3 /// aldehyde dehydrogenase 1 family, member A3
GO	morphogenesis of an epithelium	2	34	0.0447112	8915	B-cell CLL/lymphoma 10 /// B-cell CLL/lymphoma 10
GO	cell motility	6	259	0.0448367	397	Rho GDP dissociation inhibitor (GDI) beta /// Rho GDP dissociation inhibitor (GDI) beta
GO	cell motility	6	259	0.0448367	5743	prostaglandin-endoperoxide synthase 2 (prostaglandin G/H synthase and cyclooxygenase) /// prostaglandin-endoperoxide synthase 2 (prostaglandin G/H synthase and cyclooxygenase)
GO	cell motility	6	259	0.0448367	6376	chemokine (C-X3-C motif) ligand 1
GO	cell motility	6	259	0.0448367	7057	thrombospondin 1
GO	cell motility	6	259	0.0448367	8613	phosphatidic acid phosphatase type 2B
GO	cell motility	6	259	0.0448367	90	activin A receptor, type I /// activin A receptor, type I
GO	integral to plasma membrane	14	857	0.0464222	10723	solute carrier family 12 (potassium/chloride transporters), member 7 /// solute carrier family 12 (potassium/chloride transporters), member 7
GO	integral to plasma membrane	14	857	0.0464222	2069	epiregulin /// epiregulin
GO	integral to plasma membrane	14	857	0.0464222	3038	hyaluronan synthase 3
GO	integral to plasma membrane	14	857	0.0464222	3459	interferon gamma receptor 1
GO	integral to plasma membrane	14	857	0.0464222	3566	interleukin 4 receptor /// interleukin 4 receptor
GO	integral to plasma membrane	14	857	0.0464222	4233	met proto-oncogene (hepatocyte growth factor receptor)
GO	integral to plasma membrane	14	857	0.0464222	4680	carcinoembryonic antigen-related cell adhesion molecule 6 (non-specific cross reacting antigen) /// carcinoembryonic antigen-related cell adhesion molecule 6 (non-specific cross reacting antigen)
GO	integral to plasma membrane	14	857	0.0464222	5099	BH-protocadherin (brain-heart)
GO	integral to plasma membrane	14	857	0.0464222	5791	protein tyrosine phosphatase, receptor type, E
GO	integral to plasma membrane	14	857	0.0464222	6337	sodium channel, nonvoltage-gated 1 alpha /// sodium channel, nonvoltage-gated 1 alpha
GO	integral to plasma membrane	14	857	0.0464222	6581	solute carrier family 22 (extraneuronal monoamine transporter), member 3 /// solute carrier family 22 (extraneuronal monoamine transporter), member 3
GO	integral to plasma membrane	14	857	0.0464222	7039	transforming growth factor, alpha /// transforming growth factor, alpha
GO	integral to plasma membrane	14	857	0.0464222	7056	thrombomodulin
GO	integral to plasma membrane	14	857	0.0464222	960	CD44 antigen (homing function and Indian blood group system)
GO	interleukin binding	2	35	0.0471186	3566	interleukin 4 receptor /// interleukin 4 receptor
GO	interleukin binding	2	35	0.0471186	3575	interleukin 7 receptor /// interleukin 7 receptor
GO	autophagic vacuole formation	1	5	0.0486937	115201	APG4 autophagy 4 homolog A (S. cerevisiae)
GO	vacuolar transport	1	5	0.0486937	115201	APG4 autophagy 4 homolog A (S. cerevisiae)
GO	chitin metabolic process	1	5	0.0486937	1486	chitobiase, di-N-acetyl-
GO	embryonic organ morphogenesis	1	5	0.0486937	220	aldehyde dehydrogenase 1 family, member A3 /// aldehyde dehydrogenase 1 family, member A3
GO	insulin-like growth factor receptor signaling pathway	1	5	0.0486937	3667	insulin receptor substrate 1 /// insulin receptor substrate 1
GO	basal plasma membrane	1	5	0.0486937	4233	met proto-oncogene (hepatocyte growth factor receptor)
GO	positive regulation of JNK cascade	1	5	0.0486937	51347	STE20-like kinase /// STE20-like kinase
GO	anagen	1	5	0.0486937	5743	prostaglandin-endoperoxide synthase 2 (prostaglandin G/H synthase and cyclooxygenase) /// prostaglandin-endoperoxide synthase 2 (prostaglandin G/H synthase and cyclooxygenase)
GO	pentose metabolic process	1	5	0.0486937	64080	ribokinase
GO	antigen processing and presentation of endogenous peptide antigen via MHC class I	1	5	0.0486937	64167	leukocyte-derived arginine aminopeptidase /// leukocyte-derived arginine aminopeptidase
GO	antigen processing and presentation of endogenous peptide antigen	1	5	0.0486937	64167	leukocyte-derived arginine aminopeptidase /// leukocyte-derived arginine aminopeptidase
GO	androgen biosynthetic process	1	5	0.0486937	6715	steroid-5-alpha-reductase, alpha polypeptide 1 (3-oxo-5 alpha-steroid delta 4-dehydrogenase alpha 1) /// steroid-5-alpha-reductase, alpha polypeptide 1 (3-oxo-5 alpha-steroid delta 4-dehydrogenase alpha 1)
GO	alpha-N-acetylneuraminate alpha-2,8-sialyltransferase activity	1	5	0.0486937	7903	sialyltransferase 8D (alpha-2, 8-polysialyltransferase) /// sialyltransferase 8D (alpha-2, 8-polysialyltransferase)
GO	transforming growth factor beta receptor activity, type I	1	5	0.0486937	90	activin A receptor, type I /// activin A receptor, type I
GO	protein tyrosine/serine/threonine phosphatase activity	2	36	0.0495725	11221	dual specificity phosphatase 10
GO	protein tyrosine/serine/threonine phosphatase activity	2	36	0.0495725	1848	dual specificity phosphatase 6
GO	receptor signaling protein serine/threonine kinase activity	2	36	0.0495725	27347	serine threonine kinase 39 (STE20/SPS1 homolog, yeast) /// serine threonine kinase 39 (STE20/SPS1 homolog, yeast)
GO	receptor signaling protein serine/threonine kinase activity	2	36	0.0495725	90	activin A receptor, type I /// activin A receptor, type I
GO	protein autoprocessing	2	36	0.0495725	4233	met proto-oncogene (hepatocyte growth factor receptor)
GO	protein autoprocessing	2	36	0.0495725	51347	STE20-like kinase /// STE20-like kinase
GO	UDP-glycosyltransferase activity	3	83	0.0496878	11227	UDP-N-acetyl-alpha-D-galactosamine:polypeptide N-acetylgalactosaminyltransferase 5 (GalNAc-T5)
GO	UDP-glycosyltransferase activity	3	83	0.0496878	3038	hyaluronan synthase 3
GO	UDP-glycosyltransferase activity	3	83	0.0496878	9245	glucosaminyl (N-acetyl) transferase 3, mucin type /// glucosaminyl (N-acetyl) transferase 3, mucin type
GO	intrinsic to plasma membrane	14	869	0.0510366	10723	solute carrier family 12 (potassium/chloride transporters), member 7 /// solute carrier family 12 (potassium/chloride transporters), member 7
GO	intrinsic to plasma membrane	14	869	0.0510366	2069	epiregulin /// epiregulin
GO	intrinsic to plasma membrane	14	869	0.0510366	3038	hyaluronan synthase 3
GO	intrinsic to plasma membrane	14	869	0.0510366	3459	interferon gamma receptor 1
GO	intrinsic to plasma membrane	14	869	0.0510366	3566	interleukin 4 receptor /// interleukin 4 receptor
GO	intrinsic to plasma membrane	14	869	0.0510366	4233	met proto-oncogene (hepatocyte growth factor receptor)
GO	intrinsic to plasma membrane	14	869	0.0510366	4680	carcinoembryonic antigen-related cell adhesion molecule 6 (non-specific cross reacting antigen) /// carcinoembryonic antigen-related cell adhesion molecule 6 (non-specific cross reacting antigen)
GO	intrinsic to plasma membrane	14	869	0.0510366	5099	BH-protocadherin (brain-heart)
GO	intrinsic to plasma membrane	14	869	0.0510366	5791	protein tyrosine phosphatase, receptor type, E
GO	intrinsic to plasma membrane	14	869	0.0510366	6337	sodium channel, nonvoltage-gated 1 alpha /// sodium channel, nonvoltage-gated 1 alpha
GO	intrinsic to plasma membrane	14	869	0.0510366	6581	solute carrier family 22 (extraneuronal monoamine transporter), member 3 /// solute carrier family 22 (extraneuronal monoamine transporter), member 3
GO	intrinsic to plasma membrane	14	869	0.0510366	7039	transforming growth factor, alpha /// transforming growth factor, alpha
GO	intrinsic to plasma membrane	14	869	0.0510366	7056	thrombomodulin
GO	intrinsic to plasma membrane	14	869	0.0510366	960	CD44 antigen (homing function and Indian blood group system)
GO	integral to Golgi membrane	2	37	0.0520716	6480	sialyltransferase 1 (beta-galactoside alpha-2,6-sialyltransferase)
GO	integral to Golgi membrane	2	37	0.0520716	7903	sialyltransferase 8D (alpha-2, 8-polysialyltransferase) /// sialyltransferase 8D (alpha-2, 8-polysialyltransferase)
GO	positive regulation of cytokine biosynthetic process	2	38	0.0546149	2069	epiregulin /// epiregulin
GO	positive regulation of cytokine biosynthetic process	2	38	0.0546149	8915	B-cell CLL/lymphoma 10 /// B-cell CLL/lymphoma 10
GO	multicellular organismal process	20	1379	0.0557084	2069	epiregulin /// epiregulin
GO	multicellular organismal process	20	1379	0.0557084	2152	coagulation factor III (thromboplastin, tissue factor) /// coagulation factor III (thromboplastin, tissue factor)
GO	multicellular organismal process	20	1379	0.0557084	22943	dickkopf homolog 1 (Xenopus laevis) /// dickkopf homolog 1 (Xenopus laevis)
GO	multicellular organismal process	20	1379	0.0557084	25791	neuronal guanine nucleotide exchange factor
GO	multicellular organismal process	20	1379	0.0557084	26191	protein tyrosine phosphatase, non-receptor type 22 (lymphoid)
GO	multicellular organismal process	20	1379	0.0557084	26298	ets homologous factor
GO	multicellular organismal process	20	1379	0.0557084	2768	guanine nucleotide binding protein (G protein) alpha 12 /// guanine nucleotide binding protein (G protein) alpha 12
GO	multicellular organismal process	20	1379	0.0557084	3673	integrin, alpha 2 (CD49B, alpha 2 subunit of VLA-2 receptor) /// integrin, alpha 2 (CD49B, alpha 2 subunit of VLA-2 receptor)
GO	multicellular organismal process	20	1379	0.0557084	397	Rho GDP dissociation inhibitor (GDI) beta /// Rho GDP dissociation inhibitor (GDI) beta
GO	multicellular organismal process	20	1379	0.0557084	408	arrestin, beta 1
GO	multicellular organismal process	20	1379	0.0557084	4233	met proto-oncogene (hepatocyte growth factor receptor)
GO	multicellular organismal process	20	1379	0.0557084	4286	microphthalmia-associated transcription factor
GO	multicellular organismal process	20	1379	0.0557084	4316	matrix metalloproteinase 7 (matrilysin, uterine) /// matrix metalloproteinase 7 (matrilysin, uterine)
GO	multicellular organismal process	20	1379	0.0557084	5743	prostaglandin-endoperoxide synthase 2 (prostaglandin G/H synthase and cyclooxygenase) /// prostaglandin-endoperoxide synthase 2 (prostaglandin G/H synthase and cyclooxygenase)
GO	multicellular organismal process	20	1379	0.0557084	6337	sodium channel, nonvoltage-gated 1 alpha /// sodium channel, nonvoltage-gated 1 alpha
GO	multicellular organismal process	20	1379	0.0557084	64167	leukocyte-derived arginine aminopeptidase /// leukocyte-derived arginine aminopeptidase
GO	multicellular organismal process	20	1379	0.0557084	6480	sialyltransferase 1 (beta-galactoside alpha-2,6-sialyltransferase)
GO	multicellular organismal process	20	1379	0.0557084	7056	thrombomodulin
GO	multicellular organismal process	20	1379	0.0557084	7057	thrombospondin 1
GO	multicellular organismal process	20	1379	0.0557084	966	CD59 antigen p18-20 (antigen identified by monoclonal antibodies 16.3A5, EJ16, EJ30, EL32 and G344)
GO	chloride transport	2	39	0.0572013	10723	solute carrier family 12 (potassium/chloride transporters), member 7 /// solute carrier family 12 (potassium/chloride transporters), member 7
GO	chloride transport	2	39	0.0572013	1193	chloride intracellular channel 2
GO	lysophospholipase activity	1	6	0.0581459	11343	monoglyceride lipase
GO	racemase and epimerase activity, acting on carbohydrates and derivatives	1	6	0.0581459	130589	galactose mutarotase (aldose 1-epimerase)
GO	positive regulation of interleukin-6 biosynthetic process	1	6	0.0581459	2069	epiregulin /// epiregulin
GO	positive regulation of mitosis	1	6	0.0581459	2069	epiregulin /// epiregulin
GO	regulation of fibroblast proliferation	1	6	0.0581459	2069	epiregulin /// epiregulin
GO	regulation of smooth muscle cell proliferation	1	6	0.0581459	2069	epiregulin /// epiregulin
GO	aldehyde dehydrogenase (NAD) activity	1	6	0.0581459	217	aldehyde dehydrogenase 2 family (mitochondrial) /// aldehyde dehydrogenase 2 family (mitochondrial)
GO	embryonic digit morphogenesis	1	6	0.0581459	2768	guanine nucleotide binding protein (G protein) alpha 12 /// guanine nucleotide binding protein (G protein) alpha 12
GO	transmembrane receptor protein tyrosine kinase signaling protein activity	1	6	0.0581459	3667	insulin receptor substrate 1 /// insulin receptor substrate 1
GO	amiloride-sensitive sodium channel activity	1	6	0.0581459	6337	sodium channel, nonvoltage-gated 1 alpha /// sodium channel, nonvoltage-gated 1 alpha
GO	positive regulation of defense response	1	6	0.0581459	6376	chemokine (C-X3-C motif) ligand 1
GO	positive regulation of inflammatory response	1	6	0.0581459	6376	chemokine (C-X3-C motif) ligand 1
GO	regulation of cell-cell adhesion	1	6	0.0581459	6376	chemokine (C-X3-C motif) ligand 1
GO	organic cation transport	1	6	0.0581459	6581	solute carrier family 22 (extraneuronal monoamine transporter), member 3 /// solute carrier family 22 (extraneuronal monoamine transporter), member 3
GO	germ cell migration	1	6	0.0581459	8613	phosphatidic acid phosphatase type 2B
GO	positive regulation of immune effector process	1	6	0.0581459	8915	B-cell CLL/lymphoma 10 /// B-cell CLL/lymphoma 10
GO	positive regulation of interleukin-8 biosynthetic process	1	6	0.0581459	8915	B-cell CLL/lymphoma 10 /// B-cell CLL/lymphoma 10
GO	regulation of cytokine production during immune response	1	6	0.0581459	8915	B-cell CLL/lymphoma 10 /// B-cell CLL/lymphoma 10
GO	regulation of production of molecular mediator of immune response	1	6	0.0581459	8915	B-cell CLL/lymphoma 10 /// B-cell CLL/lymphoma 10
GO	regulation of protein modification	1	6	0.0581459	8915	B-cell CLL/lymphoma 10 /// B-cell CLL/lymphoma 10
GO	regulation of T cell receptor signaling pathway	1	6	0.0581459	8915	B-cell CLL/lymphoma 10 /// B-cell CLL/lymphoma 10
GO	activation of immune response	2	40	0.0598295	26191	protein tyrosine phosphatase, non-receptor type 22 (lymphoid)
GO	activation of immune response	2	40	0.0598295	8915	B-cell CLL/lymphoma 10 /// B-cell CLL/lymphoma 10
GO	positive regulation of cellular metabolic process	6	280	0.0609293	2069	epiregulin /// epiregulin
GO	positive regulation of cellular metabolic process	6	280	0.0609293	26298	ets homologous factor
GO	positive regulation of cellular metabolic process	6	280	0.0609293	4286	microphthalmia-associated transcription factor
GO	positive regulation of cellular metabolic process	6	280	0.0609293	8915	B-cell CLL/lymphoma 10 /// B-cell CLL/lymphoma 10
GO	positive regulation of cellular metabolic process	6	280	0.0609293	90	activin A receptor, type I /// activin A receptor, type I
GO	positive regulation of cellular metabolic process	6	280	0.0609293	9915	aryl-hydrocarbon receptor nuclear translocator 2
GO	cell proliferation	6	281	0.0617712	2069	epiregulin /// epiregulin
GO	cell proliferation	6	281	0.0617712	26298	ets homologous factor
GO	cell proliferation	6	281	0.0617712	29126	programmed cell death 1 ligand 1
GO	cell proliferation	6	281	0.0617712	374	amphiregulin (schwannoma-derived growth factor) /// amphiregulin (schwannoma-derived growth factor)
GO	cell proliferation	6	281	0.0617712	4233	met proto-oncogene (hepatocyte growth factor receptor)
GO	cell proliferation	6	281	0.0617712	7039	transforming growth factor, alpha /// transforming growth factor, alpha
GO	MAPKKK cascade	2	41	0.0624987	11221	dual specificity phosphatase 10
GO	MAPKKK cascade	2	41	0.0624987	51347	STE20-like kinase /// STE20-like kinase
GO	regulation of phosphorylation	2	41	0.0624987	2069	epiregulin /// epiregulin
GO	regulation of phosphorylation	2	41	0.0624987	8915	B-cell CLL/lymphoma 10 /// B-cell CLL/lymphoma 10
GO	phosphoinositide binding	4	151	0.0638314	135228	CD109 antigen (Gov platelet alloantigens)
GO	phosphoinositide binding	4	151	0.0638314	4680	carcinoembryonic antigen-related cell adhesion molecule 6 (non-specific cross reacting antigen) /// carcinoembryonic antigen-related cell adhesion molecule 6 (non-specific cross reacting antigen)
GO	phosphoinositide binding	4	151	0.0638314	80328	UL16 binding protein 2 /// UL16 binding protein 2
GO	phosphoinositide binding	4	151	0.0638314	966	CD59 antigen p18-20 (antigen identified by monoclonal antibodies 16.3A5, EJ16, EJ30, EL32 and G344)
GO	regulation of cell adhesion	2	42	0.0652077	397	Rho GDP dissociation inhibitor (GDI) beta /// Rho GDP dissociation inhibitor (GDI) beta
GO	regulation of cell adhesion	2	42	0.0652077	6376	chemokine (C-X3-C motif) ligand 1
GO	alcohol dehydrogenase activity	1	7	0.0675047	10202	dehydrogenase/reductase (SDR family) member 2
GO	embryonic forelimb morphogenesis	1	7	0.0675047	1382	cellular retinoic acid binding protein 2 /// cellular retinoic acid binding protein 2
GO	low-density lipoprotein receptor binding	1	7	0.0675047	22943	dickkopf homolog 1 (Xenopus laevis) /// dickkopf homolog 1 (Xenopus laevis)
GO	melanocyte differentiation	1	7	0.0675047	4286	microphthalmia-associated transcription factor
GO	pigment cell differentiation	1	7	0.0675047	4286	microphthalmia-associated transcription factor
GO	1-acylglycerol-3-phosphate O-acyltransferase activity	1	7	0.0675047	56895	1-acylglycerol-3-phosphate O-acyltransferase 4 (lysophosphatidic acid acyltransferase, delta) /// 1-acylglycerol-3-phosphate O-acyltransferase 4 (lysophosphatidic acid acyltransferase, delta)
GO	beta-1,3-galactosyltransferase activity	1	7	0.0675047	56913	core 1 UDP-galactose:N-acetylgalactosamine-alpha-R beta 1,3-galactosyltransferase /// core 1 UDP-galactose:N-acetylgalactosamine-alpha-R beta 1,3-galactosyltransferase
GO	prostaglandin biosynthetic process	1	7	0.0675047	5743	prostaglandin-endoperoxide synthase 2 (prostaglandin G/H synthase and cyclooxygenase) /// prostaglandin-endoperoxide synthase 2 (prostaglandin G/H synthase and cyclooxygenase)
GO	prostanoid biosynthetic process	1	7	0.0675047	5743	prostaglandin-endoperoxide synthase 2 (prostaglandin G/H synthase and cyclooxygenase) /// prostaglandin-endoperoxide synthase 2 (prostaglandin G/H synthase and cyclooxygenase)
GO	transmembrane receptor protein tyrosine phosphatase signaling pathway	1	7	0.0675047	5791	protein tyrosine phosphatase, receptor type, E
GO	antigen processing and presentation of endogenous antigen	1	7	0.0675047	64167	leukocyte-derived arginine aminopeptidase /// leukocyte-derived arginine aminopeptidase
GO	N-glycan processing	1	7	0.0675047	7903	sialyltransferase 8D (alpha-2, 8-polysialyltransferase) /// sialyltransferase 8D (alpha-2, 8-polysialyltransferase)
GO	immunoglobulin mediated immune response	1	7	0.0675047	8915	B-cell CLL/lymphoma 10 /// B-cell CLL/lymphoma 10
GO	regulation of interleukin-8 biosynthetic process	1	7	0.0675047	8915	B-cell CLL/lymphoma 10 /// B-cell CLL/lymphoma 10
GO	ureteric bud branching	1	7	0.0675047	960	CD44 antigen (homing function and Indian blood group system)
GO	regulation of multicellular organismal process	5	219	0.0676136	2069	epiregulin /// epiregulin
GO	regulation of multicellular organismal process	5	219	0.0676136	26191	protein tyrosine phosphatase, non-receptor type 22 (lymphoid)
GO	regulation of multicellular organismal process	5	219	0.0676136	5734	prostaglandin E receptor 4 (subtype EP4)
GO	regulation of multicellular organismal process	5	219	0.0676136	8915	B-cell CLL/lymphoma 10 /// B-cell CLL/lymphoma 10
GO	regulation of multicellular organismal process	5	219	0.0676136	90	activin A receptor, type I /// activin A receptor, type I
GO	positive regulation of transcription	5	219	0.0676136	26298	ets homologous factor
GO	positive regulation of transcription	5	219	0.0676136	4286	microphthalmia-associated transcription factor
GO	positive regulation of transcription	5	219	0.0676136	8915	B-cell CLL/lymphoma 10 /// B-cell CLL/lymphoma 10
GO	positive regulation of transcription	5	219	0.0676136	90	activin A receptor, type I /// activin A receptor, type I
GO	positive regulation of transcription	5	219	0.0676136	9915	aryl-hydrocarbon receptor nuclear translocator 2
GO	intrinsic to Golgi membrane	2	43	0.0679555	6480	sialyltransferase 1 (beta-galactoside alpha-2,6-sialyltransferase)
GO	intrinsic to Golgi membrane	2	43	0.0679555	7903	sialyltransferase 8D (alpha-2, 8-polysialyltransferase) /// sialyltransferase 8D (alpha-2, 8-polysialyltransferase)
GO	regulation of phosphate metabolic process	2	44	0.070741	2069	epiregulin /// epiregulin
GO	regulation of phosphate metabolic process	2	44	0.070741	8915	B-cell CLL/lymphoma 10 /// B-cell CLL/lymphoma 10
GO	regulation of phosphorus metabolic process	2	44	0.070741	2069	epiregulin /// epiregulin
GO	regulation of phosphorus metabolic process	2	44	0.070741	8915	B-cell CLL/lymphoma 10 /// B-cell CLL/lymphoma 10
GO	intracellular signaling cascade	13	833	0.071704	11221	dual specificity phosphatase 10
GO	intracellular signaling cascade	13	833	0.071704	158158	hypothetical protein FLJ31614
GO	intracellular signaling cascade	13	833	0.071704	25791	neuronal guanine nucleotide exchange factor
GO	intracellular signaling cascade	13	833	0.071704	2768	guanine nucleotide binding protein (G protein) alpha 12 /// guanine nucleotide binding protein (G protein) alpha 12
GO	intracellular signaling cascade	13	833	0.071704	2887	growth factor receptor-bound protein 10 /// growth factor receptor-bound protein 10
GO	intracellular signaling cascade	13	833	0.071704	397	Rho GDP dissociation inhibitor (GDI) beta /// Rho GDP dissociation inhibitor (GDI) beta
GO	intracellular signaling cascade	13	833	0.071704	50861	stathmin-like 3
GO	intracellular signaling cascade	13	833	0.071704	51347	STE20-like kinase /// STE20-like kinase
GO	intracellular signaling cascade	13	833	0.071704	56937	transmembrane, prostate androgen induced RNA
GO	intracellular signaling cascade	13	833	0.071704	5734	prostaglandin E receptor 4 (subtype EP4)
GO	intracellular signaling cascade	13	833	0.071704	6196	ribosomal protein S6 kinase, 90kDa, polypeptide 2 /// ribosomal protein S6 kinase, 90kDa, polypeptide 2
GO	intracellular signaling cascade	13	833	0.071704	7464	coronin, actin binding protein, 2A /// coronin, actin binding protein, 2A
GO	intracellular signaling cascade	13	833	0.071704	8915	B-cell CLL/lymphoma 10 /// B-cell CLL/lymphoma 10
GO	positive regulation of metabolic process	6	294	0.0733445	2069	epiregulin /// epiregulin
GO	positive regulation of metabolic process	6	294	0.0733445	26298	ets homologous factor
GO	positive regulation of metabolic process	6	294	0.0733445	4286	microphthalmia-associated transcription factor
GO	positive regulation of metabolic process	6	294	0.0733445	8915	B-cell CLL/lymphoma 10 /// B-cell CLL/lymphoma 10
GO	positive regulation of metabolic process	6	294	0.0733445	90	activin A receptor, type I /// activin A receptor, type I
GO	positive regulation of metabolic process	6	294	0.0733445	9915	aryl-hydrocarbon receptor nuclear translocator 2
GO	response to wounding	5	226	0.0751112	11343	monoglyceride lipase
GO	response to wounding	5	226	0.0751112	2069	epiregulin /// epiregulin
GO	response to wounding	5	226	0.0751112	23643	lymphocyte antigen 96
GO	response to wounding	5	226	0.0751112	7057	thrombospondin 1
GO	response to wounding	5	226	0.0751112	90	activin A receptor, type I /// activin A receptor, type I
GO	regulation of protein kinase activity	4	160	0.0754494	1848	dual specificity phosphatase 6
GO	regulation of protein kinase activity	4	160	0.0754494	2069	epiregulin /// epiregulin
GO	regulation of protein kinase activity	4	160	0.0754494	28951	tribbles homolog 2 (Drosophila)
GO	regulation of protein kinase activity	4	160	0.0754494	4233	met proto-oncogene (hepatocyte growth factor receptor)
GO	positive regulation of protein biosynthetic process	2	46	0.0764212	2069	epiregulin /// epiregulin
GO	positive regulation of protein biosynthetic process	2	46	0.0764212	8915	B-cell CLL/lymphoma 10 /// B-cell CLL/lymphoma 10
GO	cation:chloride symporter activity	1	8	0.076771	10723	solute carrier family 12 (potassium/chloride transporters), member 7 /// solute carrier family 12 (potassium/chloride transporters), member 7
GO	forelimb morphogenesis	1	8	0.076771	1382	cellular retinoic acid binding protein 2 /// cellular retinoic acid binding protein 2
GO	positive regulation of angiogenesis	1	8	0.076771	2069	epiregulin /// epiregulin
GO	positive regulation of DNA metabolic process	1	8	0.076771	2069	epiregulin /// epiregulin
GO	lymph node development	1	8	0.076771	3575	interleukin 7 receptor /// interleukin 7 receptor
GO	regulation of DNA recombination	1	8	0.076771	3575	interleukin 7 receptor /// interleukin 7 receptor
GO	insulin-like growth factor receptor binding	1	8	0.076771	3667	insulin receptor substrate 1 /// insulin receptor substrate 1
GO	prostaglandin receptor activity	1	8	0.076771	5734	prostaglandin E receptor 4 (subtype EP4)
GO	MHC class I receptor activity	1	8	0.076771	80328	UL16 binding protein 2 /// UL16 binding protein 2
GO	NF-kappaB binding	1	8	0.076771	8915	B-cell CLL/lymphoma 10 /// B-cell CLL/lymphoma 10
GO	regulation of antigen receptor-mediated signaling pathway	1	8	0.076771	8915	B-cell CLL/lymphoma 10 /// B-cell CLL/lymphoma 10
GO	lysosome	3	100	0.0775952	10437	interferon, gamma-inducible protein 30 /// interferon, gamma-inducible protein 30
GO	lysosome	3	100	0.0775952	1486	chitobiase, di-N-acetyl-
GO	lysosome	3	100	0.0775952	8915	B-cell CLL/lymphoma 10 /// B-cell CLL/lymphoma 10
GO	lytic vacuole	3	100	0.0775952	10437	interferon, gamma-inducible protein 30 /// interferon, gamma-inducible protein 30
GO	lytic vacuole	3	100	0.0775952	1486	chitobiase, di-N-acetyl-
GO	lytic vacuole	3	100	0.0775952	8915	B-cell CLL/lymphoma 10 /// B-cell CLL/lymphoma 10
GO	regulation of kinase activity	4	163	0.0795442	1848	dual specificity phosphatase 6
GO	regulation of kinase activity	4	163	0.0795442	2069	epiregulin /// epiregulin
GO	regulation of kinase activity	4	163	0.0795442	28951	tribbles homolog 2 (Drosophila)
GO	regulation of kinase activity	4	163	0.0795442	4233	met proto-oncogene (hepatocyte growth factor receptor)
GO	metalloexopeptidase activity	2	48	0.0822404	1362	carboxypeptidase D
GO	metalloexopeptidase activity	2	48	0.0822404	64167	leukocyte-derived arginine aminopeptidase /// leukocyte-derived arginine aminopeptidase
GO	regulation of transferase activity	4	165	0.0823345	1848	dual specificity phosphatase 6
GO	regulation of transferase activity	4	165	0.0823345	2069	epiregulin /// epiregulin
GO	regulation of transferase activity	4	165	0.0823345	28951	tribbles homolog 2 (Drosophila)
GO	regulation of transferase activity	4	165	0.0823345	4233	met proto-oncogene (hepatocyte growth factor receptor)
GO	positive regulation of signal transduction	3	104	0.0849775	2069	epiregulin /// epiregulin
GO	positive regulation of signal transduction	3	104	0.0849775	51347	STE20-like kinase /// STE20-like kinase
GO	positive regulation of signal transduction	3	104	0.0849775	8915	B-cell CLL/lymphoma 10 /// B-cell CLL/lymphoma 10
GO	positive regulation of cellular biosynthetic process	2	49	0.0851998	2069	epiregulin /// epiregulin
GO	positive regulation of cellular biosynthetic process	2	49	0.0851998	8915	B-cell CLL/lymphoma 10 /// B-cell CLL/lymphoma 10
GO	integrin-mediated signaling pathway	2	49	0.0851998	3673	integrin, alpha 2 (CD49B, alpha 2 subunit of VLA-2 receptor) /// integrin, alpha 2 (CD49B, alpha 2 subunit of VLA-2 receptor)
GO	integrin-mediated signaling pathway	2	49	0.0851998	3685	integrin, alpha V (vitronectin receptor, alpha polypeptide, antigen CD51)
GO	racemase and epimerase activity	1	9	0.0859458	130589	galactose mutarotase (aldose 1-epimerase)
GO	regulation of interleukin-6 biosynthetic process	1	9	0.0859458	2069	epiregulin /// epiregulin
GO	wound healing	1	9	0.0859458	2069	epiregulin /// epiregulin
GO	T cell receptor signaling pathway	1	9	0.0859458	26191	protein tyrosine phosphatase, non-receptor type 22 (lymphoid)
GO	secretory granule membrane	1	9	0.0859458	3920	lysosomal-associated membrane protein 2 /// lysosomal-associated membrane protein 2
GO	regulation of JNK cascade	1	9	0.0859458	51347	STE20-like kinase /// STE20-like kinase
GO	organic cation transporter activity	1	9	0.0859458	6581	solute carrier family 22 (extraneuronal monoamine transporter), member 3 /// solute carrier family 22 (extraneuronal monoamine transporter), member 3
GO	androgen metabolic process	1	9	0.0859458	6715	steroid-5-alpha-reductase, alpha polypeptide 1 (3-oxo-5 alpha-steroid delta 4-dehydrogenase alpha 1) /// steroid-5-alpha-reductase, alpha polypeptide 1 (3-oxo-5 alpha-steroid delta 4-dehydrogenase alpha 1)
GO	lipid phosphatase activity	1	9	0.0859458	8613	phosphatidic acid phosphatase type 2B
GO	B cell mediated immunity	1	9	0.0859458	8915	B-cell CLL/lymphoma 10 /// B-cell CLL/lymphoma 10
GO	regulation of immune effector process	1	9	0.0859458	8915	B-cell CLL/lymphoma 10 /// B-cell CLL/lymphoma 10
GO	cytoskeletal protein binding	6	307	0.0860797	10602	CDC42 effector protein (Rho GTPase binding) 3
GO	cytoskeletal protein binding	6	307	0.0860797	115201	APG4 autophagy 4 homolog A (S. cerevisiae)
GO	cytoskeletal protein binding	6	307	0.0860797	4651	myosin X
GO	cytoskeletal protein binding	6	307	0.0860797	51088	kelch-like 5 (Drosophila)
GO	cytoskeletal protein binding	6	307	0.0860797	5357	plastin 1 (I isoform) /// plastin 1 (I isoform)
GO	cytoskeletal protein binding	6	307	0.0860797	7464	coronin, actin binding protein, 2A /// coronin, actin binding protein, 2A
GO	endopeptidase inhibitor activity	3	106	0.0887772	135228	CD109 antigen (Gov platelet alloantigens)
GO	endopeptidase inhibitor activity	3	106	0.0887772	1992	serine (or cysteine) proteinase inhibitor, clade B (ovalbumin), member 1
GO	endopeptidase inhibitor activity	3	106	0.0887772	7057	thrombospondin 1
GO	protease inhibitor activity	3	106	0.0887772	135228	CD109 antigen (Gov platelet alloantigens)
GO	protease inhibitor activity	3	106	0.0887772	1992	serine (or cysteine) proteinase inhibitor, clade B (ovalbumin), member 1
GO	protease inhibitor activity	3	106	0.0887772	7057	thrombospondin 1
GO	protein amino acid glycosylation	3	106	0.0887772	6480	sialyltransferase 1 (beta-galactoside alpha-2,6-sialyltransferase)
GO	protein amino acid glycosylation	3	106	0.0887772	7903	sialyltransferase 8D (alpha-2, 8-polysialyltransferase) /// sialyltransferase 8D (alpha-2, 8-polysialyltransferase)
GO	protein amino acid glycosylation	3	106	0.0887772	9245	glucosaminyl (N-acetyl) transferase 3, mucin type /// glucosaminyl (N-acetyl) transferase 3, mucin type
GO	cellular defense response	2	51	0.0912135	23643	lymphocyte antigen 96
GO	cellular defense response	2	51	0.0912135	8915	B-cell CLL/lymphoma 10 /// B-cell CLL/lymphoma 10
GO	vacuole	3	108	0.0926474	10437	interferon, gamma-inducible protein 30 /// interferon, gamma-inducible protein 30
GO	vacuole	3	108	0.0926474	1486	chitobiase, di-N-acetyl-
GO	vacuole	3	108	0.0926474	8915	B-cell CLL/lymphoma 10 /// B-cell CLL/lymphoma 10
GO	biopolymer glycosylation	3	109	0.0946085	6480	sialyltransferase 1 (beta-galactoside alpha-2,6-sialyltransferase)
GO	biopolymer glycosylation	3	109	0.0946085	7903	sialyltransferase 8D (alpha-2, 8-polysialyltransferase) /// sialyltransferase 8D (alpha-2, 8-polysialyltransferase)
GO	biopolymer glycosylation	3	109	0.0946085	9245	glucosaminyl (N-acetyl) transferase 3, mucin type /// glucosaminyl (N-acetyl) transferase 3, mucin type
GO	pyridine nucleotide biosynthetic process	1	10	0.09503	10135	pre-B-cell colony enhancing factor 1
GO	autophagy	1	10	0.09503	115201	APG4 autophagy 4 homolog A (S. cerevisiae)
GO	retinal binding	1	10	0.09503	1382	cellular retinoic acid binding protein 2 /// cellular retinoic acid binding protein 2
GO	cellular polysaccharide catabolic process	1	10	0.09503	1486	chitobiase, di-N-acetyl-
GO	polysaccharide catabolic process	1	10	0.09503	1486	chitobiase, di-N-acetyl-
GO	MHC class II protein complex	1	10	0.09503	3109	major histocompatibility complex, class II, DM beta /// major histocompatibility complex, class II, DM beta
GO	delayed rectifier potassium channel activity	1	10	0.09503	3790	potassium voltage-gated channel, delayed-rectifier, subfamily S, member 3 /// potassium voltage-gated channel, delayed-rectifier, subfamily S, member 3
GO	icosanoid receptor activity	1	10	0.09503	5734	prostaglandin E receptor 4 (subtype EP4)
GO	prostanoid receptor activity	1	10	0.09503	5734	prostaglandin E receptor 4 (subtype EP4)
GO	alanine aminopeptidase activity	1	10	0.09503	64167	leukocyte-derived arginine aminopeptidase /// leukocyte-derived arginine aminopeptidase
GO	membrane alanyl aminopeptidase activity	1	10	0.09503	64167	leukocyte-derived arginine aminopeptidase /// leukocyte-derived arginine aminopeptidase
GO	T cell receptor complex	1	10	0.09503	8915	B-cell CLL/lymphoma 10 /// B-cell CLL/lymphoma 10
GO	regulation of developmental process	4	175	0.0969953	10602	CDC42 effector protein (Rho GTPase binding) 3
GO	regulation of developmental process	4	175	0.0969953	2069	epiregulin /// epiregulin
GO	regulation of developmental process	4	175	0.0969953	2768	guanine nucleotide binding protein (G protein) alpha 12 /// guanine nucleotide binding protein (G protein) alpha 12
GO	regulation of developmental process	4	175	0.0969953	4286	microphthalmia-associated transcription factor
GO	soluble fraction	4	175	0.0969953	1848	dual specificity phosphatase 6
GO	soluble fraction	4	175	0.0969953	408	arrestin, beta 1
GO	soluble fraction	4	175	0.0969953	5791	protein tyrosine phosphatase, receptor type, E
GO	soluble fraction	4	175	0.0969953	7039	transforming growth factor, alpha /// transforming growth factor, alpha
GO	Ras protein signal transduction	2	53	0.0973475	2768	guanine nucleotide binding protein (G protein) alpha 12 /// guanine nucleotide binding protein (G protein) alpha 12
GO	Ras protein signal transduction	2	53	0.0973475	397	Rho GDP dissociation inhibitor (GDI) beta /// Rho GDP dissociation inhibitor (GDI) beta
GO	receptor binding	9	551	0.0987506	10135	pre-B-cell colony enhancing factor 1
GO	receptor binding	9	551	0.0987506	2069	epiregulin /// epiregulin
GO	receptor binding	9	551	0.0987506	22943	dickkopf homolog 1 (Xenopus laevis) /// dickkopf homolog 1 (Xenopus laevis)
GO	receptor binding	9	551	0.0987506	3667	insulin receptor substrate 1 /// insulin receptor substrate 1
GO	receptor binding	9	551	0.0987506	374	amphiregulin (schwannoma-derived growth factor) /// amphiregulin (schwannoma-derived growth factor)
GO	receptor binding	9	551	0.0987506	4856	nephroblastoma overexpressed gene
GO	receptor binding	9	551	0.0987506	6376	chemokine (C-X3-C motif) ligand 1
GO	receptor binding	9	551	0.0987506	7039	transforming growth factor, alpha /// transforming growth factor, alpha
GO	receptor binding	9	551	0.0987506	9915	aryl-hydrocarbon receptor nuclear translocator 2
4) Enriched Terms of the genes upregulated in NSCLC Cells with EGFR Mutation
Category	Term	Count in Selected Genes	Count in Total Population	P-value	Q-value
GO	immune system process	20	541	4.38545e-07	0.00155157
GO	immune response	17	446	2.255e-06	0.0039891
GO	cell communication	47	2507	7.3567e-06	0.00867601
GO	signal transduction	44	2277	7.42286e-06	0.00656552
GO	blood coagulation	6	51	1.09152e-05	0.00772359
GO	coagulation	6	51	1.09152e-05	0.00643632
GO	plasma membrane part	30	1312	1.35579e-05	0.00685255
GO	hemostasis	6	56	1.88886e-05	0.00835349
GO	membrane	63	4097	7.75634e-05	0.030491
GO	regulation of body fluids	6	72	7.974e-05	0.028212
GO	membrane part	58	3707	0.000109656	0.0352692
GO	signal transducer activity	30	1490	0.000142903	0.0421325
GO	in utero embryonic development	4	32	0.000271741	0.0739553
GO	chordate embryonic development	4	33	0.000306843	0.0775435
GO	embryonic development ending in birth or egg hatching	4	34	0.00034508	0.0813928
GO	embryonic development	5	63	0.000401916	0.0888737
GO	antigen processing and presentation	4	38	0.000532556	0.110834
GO	aldehyde dehydrogenase [NAD(P)+] activity	2	4	0.000580782	0.114156
GO	receptor complex	5	69	0.000612628	0.114078
GO	integral to membrane	51	3351	0.000691894	0.122396
GO	intrinsic to membrane	51	3364	0.000758488	0.127787
GO	response to stimulus	29	1574	0.000809568	0.130193
GO	external side of plasma membrane	4	43	0.000856717	0.131785
GO	cell surface receptor linked signal transduction	21	996	0.000887049	0.130766
GO	retinoic acid metabolic process	2	5	0.000961646	0.136092
GO	protein tyrosine phosphatase activity	5	80	0.00120067	0.163384
GO	calcium ion binding	16	685	0.0013285	0.174083
GO	positive regulation of innate immune response	2	6	0.00143305	0.181076
GO	cell fraction	16	694	0.00151909	0.185329
GO	hematopoietin/interferon-class (D200-domain) cytokine receptor activity	4	51	0.00163129	0.192384
GO	phosphoprotein phosphatase activity	6	127	0.00168624	0.192449
GO	epidermal growth factor receptor binding	2	7	0.00199319	0.220372
GO	regulation of innate immune response	2	7	0.00199319	0.213694
GO	growth factor binding	4	54	0.00201741	0.20993
GO	membrane fraction	13	530	0.00247003	0.249685
GO	carbohydrate metabolic process	10	360	0.00324395	0.318808
GO	MAP kinase phosphatase activity	2	9	0.00337252	0.322486
GO	positive regulation of cytokine production	2	9	0.00337252	0.313999
GO	transferase activity, transferring glycosyl groups	7	197	0.00356946	0.323814
GO	protein amino acid dephosphorylation	5	104	0.00379766	0.335903
GO	embryonic morphogenesis	4	68	0.00466697	0.402726
GO	receptor signaling protein activity	5	110	0.00482037	0.406059
GO	hormone metabolic process	4	69	0.00491647	0.404523
GO	enzyme linked receptor protein signaling pathway	6	163	0.00578815	0.46542
GO	receptor activity	21	1168	0.00593241	0.466419
GO	dephosphorylation	5	116	0.00602501	0.463402
GO	antigen processing and presentation of peptide or polysaccharide antigen via MHC class II	2	12	0.00606313	0.456411
GO	cytokine binding	4	75	0.00660302	0.486698
GO	vitamin A metabolic process	2	14	0.00825162	0.595801
GO	protein kinase cascade	5	127	0.00875829	0.619736
GO	anatomical structure morphogenesis	10	419	0.00917951	0.636806
GO	antigen processing and presentation of peptide antigen	2	15	0.00945939	0.643602
GO	immune response-activating signal transduction	2	15	0.00945939	0.631459
GO	collagen binding	2	15	0.00945939	0.619765
GO	nicotinamide phosphoribosyltransferase activity	1	1	0.00993298	0.638962
GO	cytoskeletal regulatory protein binding	1	1	0.00993298	0.627552
GO	aldose 1-epimerase activity	1	1	0.00993298	0.616542
GO	carboxypeptidase D activity	1	1	0.00993298	0.605912
GO	retinoic acid binding	1	1	0.00993298	0.595642
GO	female meiosis	1	1	0.00993298	0.585715
GO	luteinizing hormone signaling pathway	1	1	0.00993298	0.576113
GO	negative regulation of epithelial cell proliferation	1	1	0.00993298	0.566821
GO	positive regulation of epidermal growth factor receptor activity	1	1	0.00993298	0.557824
GO	primary follicle stage, oogenesis (sensu Mammalia)	1	1	0.00993298	0.549108
GO	optic cup morphogenesis involved in camera-type eye development	1	1	0.00993298	0.54066
GO	interleukin-13 receptor complex	1	1	0.00993298	0.532468
GO	hepatocyte growth factor receptor activity	1	1	0.00993298	0.524521
GO	hepatocyte growth factor receptor signaling pathway	1	1	0.00993298	0.516807
GO	myoblast proliferation	1	1	0.00993298	0.509317
GO	matrilysin activity	1	1	0.00993298	0.502041
GO	glycoprotein-N-acetylgalactosamine 3-beta-galactosyltransferase activity	1	1	0.00993298	0.49497
GO	cyclooxygenase pathway	1	1	0.00993298	0.488096
GO	leukocyte adhesive activation	1	1	0.00993298	0.481409
GO	positive regulation of calcium-independent cell-cell adhesion	1	1	0.00993298	0.474904
GO	regulation of calcium-independent cell-cell adhesion	1	1	0.00993298	0.468572
GO	D-ribose metabolic process	1	1	0.00993298	0.462406
GO	ribokinase activity	1	1	0.00993298	0.456401
GO	N-terminal arginine aminopeptidase activity	1	1	0.00993298	0.45055
GO	N-terminal basic amino acid aminopeptidase activity	1	1	0.00993298	0.444847
GO	N-terminal lysine aminopeptidase activity	1	1	0.00993298	0.439286
GO	activation of innate immune response	1	1	0.00993298	0.433863
GO	innate immune response-activating signal transduction	1	1	0.00993298	0.428572
GO	negative regulation of B cell apoptosis	1	1	0.00993298	0.423408
GO	negative regulation of mature B cell apoptosis	1	1	0.00993298	0.418368
GO	pattern recognition receptor signaling pathway	1	1	0.00993298	0.413446
GO	positive regulation of mast cell cytokine production	1	1	0.00993298	0.408638
GO	protein kinase B binding	1	1	0.00993298	0.403941
GO	regulation of B cell apoptosis	1	1	0.00993298	0.399351
GO	regulation of mature B cell apoptosis	1	1	0.00993298	0.394864
GO	toll-like receptor signaling pathway	1	1	0.00993298	0.390477
GO	aryl hydrocarbon receptor binding	1	1	0.00993298	0.386186
GO	growth factor activity	5	131	0.0099353	0.382077
GO	response to other organism	6	183	0.00997142	0.379343
GO	phosphoric monoester hydrolase activity	6	184	0.0102252	0.384858
GO	oxidoreductase activity, acting on the aldehyde or oxo group of donors, NAD or NADP as acceptor	2	16	0.0107407	0.400007
GO	regulation of cytokine production	2	17	0.012094	0.445716
GO	immune response-regulating signal transduction	2	17	0.012094	0.441121
GO	regulation of ossification	2	17	0.012094	0.43662
GO	regulation of defense response	2	17	0.012094	0.43221
GO	regulation of inflammatory response	2	17	0.012094	0.427887
GO	transmembrane receptor protein phosphatase activity	2	17	0.012094	0.423651
GO	transmembrane receptor protein tyrosine phosphatase activity	2	17	0.012094	0.419497
GO	oligosaccharide metabolic process	2	17	0.012094	0.415425
GO	gastrulation	2	17	0.012094	0.41143
GO	vitamin metabolic process	3	50	0.0134084	0.451799
GO	fat-soluble vitamin metabolic process	2	18	0.0135178	0.45119
GO	enzyme inhibitor activity	6	196	0.0136379	0.450943
GO	sialyltransferase activity	2	19	0.0150106	0.491735
GO	positive regulation of immune response	3	53	0.0156843	0.509093
GO	positive regulation of immune system process	3	53	0.0156843	0.504465
GO	defense response	9	390	0.0160783	0.512478
GO	transmembrane receptor activity	14	750	0.0174999	0.552811
GO	insulin receptor signaling pathway	2	21	0.0181969	0.56974
GO	regulation of bone remodeling	2	21	0.0181969	0.564742
GO	GPI anchor binding	4	101	0.0182087	0.560196
GO	plasma membrane	11	538	0.0186685	0.569389
GO	phosphate metabolic process	12	611	0.0190092	0.574826
GO	phosphorus metabolic process	12	611	0.0190092	0.569954
GO	response to virus	3	57	0.0190368	0.565984
[truncated: 892 more rows]
