# Supplementary material for: Transcriptional Profiling of Non-Small Cell Lung Cancer Cells with Activating EGFR Somatic Mutations
Source: PLoS One. 2007 Nov 21;2(11):e1226. doi: 10.1371/journal.pone.0001226 (PMC2080626; doi:10.1371/journal.pone.0001226)
Supplement: File S5 — Comparison of gene expression in EGFR L858R versus del746-750 NSCLC Cells. Genes listed were increased or decreased in EGFR L858R NSCLC cell lines (n = 2) relative to that of EGFR del746-750 cell lines (n = 3). (0.08 MB XLS) [file pone.0001226.s005.xls]

## Sheet: Sheet1
File S5. Comparison of gene expression in EGFR L858R versus del746-750 NSCLC Cells
Genes Increased in EGFR del746-750 mutant				p-value	fold change
Probe set ID	Entrez ID	Symbol	Title	0.00333219	17.1264
1562484_at	284071	FLJ35848	hypothetical protein FLJ35848	6.2049e-06	15.7902
204070_at	5920	RARRES3	retinoic acid receptor responder (tazarotene induced) 3 /// retinoic acid receptor responder (tazarotene induced) 3	0.00285646	15.788
211964_at	1284	COL4A2	collagen, type IV, alpha 2	5.99301e-05	15.5488
239579_at	253152	ABHD7	abhydrolase domain containing 7	0.00171431	14.4436
204802_at	6236	RRAD	Ras-related associated with diabetes /// Ras-related associated with diabetes	9.70758e-06	14.1594
223434_at	2635	GBP3	guanylate binding protein 3	0.000430971	13.0945
209946_at	7424	VEGFC	vascular endothelial growth factor C /// vascular endothelial growth factor C	0.00955071	13.0508
1553589_a_at	10158	MAP17	membrane-associated protein 17	0.00254228	10.8201
213122_at	85453	TSPYL5	TSPY-like 5	0.00769698	10.2747
223484_at	84419	NMES1	normal mucosa of esophagus specific 1	0.00358398	9.83377
228058_at	124220	LOC124220	similar to common salivary protein 1	0.000627516	9.46111
227399_at	389136	FLJ38507	colon carcinoma related protein	0.00461789	9.30771
229450_at	3437	IFIT3	interferon-induced protein with tetratricopeptide repeats 4	0.00642232	8.95179
203895_at	5332	PLCB4	phospholipase C, beta 4	0.00593936	8.63042
204470_at	2920	CXCL2	chemokine (C-X-C motif) ligand 2 /// chemokine (C-X-C motif) ligand 2	7.30197e-05	8.31502
219225_at	79605	PGBD5	piggyBac transposable element derived 5	1.11557e-05	8.1041
230869_at	387945	NULL	Similar to expressed sequence AW121567 (LOC387945), mRNA	1.18498e-05	7.17552
205968_at	3790	KCNS3	potassium voltage-gated channel, delayed-rectifier, subfamily S, member 3 /// potassium voltage-gated channel, delayed-rectifier, subfamily S, member 3	0.000802536	7.15115
204279_at	5698	PSMB9	proteasome (prosome, macropain) subunit, beta type, 9 (large multifunctional protease 2) /// proteasome (prosome, macropain) subunit, beta type, 9 (large multifunctional protease 2)	0.00079835	6.98989
207850_at	2921	CXCL3	chemokine (C-X-C motif) ligand 3 /// chemokine (C-X-C motif) ligand 3	3.90282e-05	6.91187
227614_at	80201	FLJ22761	hypothetical protein FLJ22761	0.00276992	6.56961
202270_at	2633	GBP1	guanylate binding protein 1, interferon-inducible, 67kDa /// guanylate binding protein 1, interferon-inducible, 67kDa	0.00304862	6.02716
224367_at	84707	BEX2	brain expressed X-linked 2 /// brain expressed X-linked 2	0.00174661	5.86556
208782_at	11167	FSTL1	follistatin-like 1	0.000421542	5.66719
232504_at	285628	LOC285628	hypothetical protein LOC285628	0.00852639	5.52985
219522_at	24147	FJX1	four jointed box 1 (Drosophila) /// four jointed box 1 (Drosophila)	0.000183284	5.42571
223514_at	84433	CARD11	caspase recruitment domain family, member 11	0.00857006	5.22822
210056_at	27289	RND1	Rho family GTPase 1	0.00520333	5.20141
204679_at	3775	KCNK1	potassium channel, subfamily K, member 1 /// potassium channel, subfamily K, member 1	0.00997092	5.1315
218992_at	55848	C9orf46	chromosome 9 open reading frame 46	0.000600711	5.07104
225566_at	8828	NRP2	neuropilin 2	0.00421563	4.96513
206247_at	4277	MICB	MHC class I polypeptide-related sequence B /// MHC class I polypeptide-related sequence B	0.00133398	4.89693
1556242_a_at	79792	GSDMDC1	hypothetical protein FLJ12150	6.17066e-05	4.88809
1553269_at	255403	FLJ90036	hypothetical protein FLJ90036	0.00457154	4.82454
230061_at	116441	LOC116441	hypothetical protein BC014339	9.16315e-05	4.57124
218810_at	80149	FLJ23231	hypothetical protein FLJ23231	7.90668e-05	4.50328
205421_at	6581	SLC22A3	solute carrier family 22 (extraneuronal monoamine transporter), member 3 /// solute carrier family 22 (extraneuronal monoamine transporter), member 3	0.00196182	4.45112
202659_at	5699	PSMB10	proteasome (prosome, macropain) subunit, beta type, 10 /// proteasome (prosome, macropain) subunit, beta type, 10	0.00409426	4.41848
242005_at	---	NULL	Transcribed sequences	0.00843517	4.35708
213797_at	91543	cig5	viperin	0.000255517	4.22433
229194_at	84333	RNF159	ring finger protein (C3HC4 type) 159	0.00528584	4.10902
232060_at	---	NULL	CDNA FLJ20769 fis, clone COL06674	0.00100765	4.03947
228489_at	116441	LOC116441	hypothetical protein BC014339	0.00206608	4.02551
228531_at	54809	SAMD9	FLJ20073 protein	0.000106374	4.0139
224791_at	50807	DDEF1	development and differentiation enhancing factor 1	0.00418983	3.98326
205302_at	3484	IGFBP1	insulin-like growth factor binding protein 1 /// insulin-like growth factor binding protein 1	0.00781921	3.86158
205844_at	8876	VNN1	vanin 1 /// vanin 1	0.000801934	3.8365
202950_at	1429	CRYZ	crystallin, zeta (quinone reductase) /// crystallin, zeta (quinone reductase)	4.37307e-05	3.82914
224796_at	50807	DDEF1	development and differentiation enhancing factor 1	0.000519861	3.79167
209447_at	23345	SYNE1	spectrin repeat containing, nuclear envelope 1	0.00073211	3.73169
226558_at	---	NULL	CDNA clone IMAGE:4812880, partial cds	0.000144644	3.72161
203964_at	9111	NMI	N-myc (and STAT) interactor /// N-myc (and STAT) interactor	0.00563735	3.67848
206669_at	2571	GAD1	glutamate decarboxylase 1 (brain, 67kDa)	0.00196447	3.60684
225203_at	84988	PPP1R16A	protein phosphatase 1, regulatory (inhibitor) subunit 16A	0.00479606	3.57278
214240_at	51083	GAL	galanin	0.00502826	3.57249
58916_at	65987	KCTD14	potassium channel tetramerisation domain containing 14	0.00488981	3.50884
203438_at	8614	STC2	stanniocalcin 2	0.00159312	3.44713
219901_at	55785	FGD6	FYVE, RhoGEF and PH domain containing 6	3.09973e-05	3.43127
230499_at	330	BIRC3	baculoviral IAP repeat-containing 3	0.0013183	3.42176
1556646_at	---	NULL	---	0.00362023	3.41262
202794_at	3628	INPP1	inositol polyphosphate-1-phosphatase /// inositol polyphosphate-1-phosphatase	0.00139032	3.40058
243612_at	64324	NSD1	nuclear receptor binding SET domain protein 1	2.24112e-05	3.39804
205659_at	9734	HDAC9	histone deacetylase 9 /// histone deacetylase 9	0.0030137	3.36963
241869_at	80830	APOL6	apolipoprotein L, 6	0.0043268	3.36258
233020_at	---	NULL	CDNA FLJ13208 fis, clone NT2RP4000218	3.48537e-05	3.33507
236533_at	50807	DDEF1	development and differentiation enhancing factor 1	0.00183052	3.28548
201649_at	9246	UBE2L6	ubiquitin-conjugating enzyme E2L 6 /// ubiquitin-conjugating enzyme E2L 6	0.00243405	3.26157
205278_at	2571	GAD1	glutamate decarboxylase 1 (brain, 67kDa) /// glutamate decarboxylase 1 (brain, 67kDa)	0.00235811	3.26056
219691_at	54809	SAMD9	FLJ20073 protein	5.84383e-05	3.24013
227870_at	57722	NOPE	likely ortholog of mouse neighbor of Punc E11	2.0172e-05	3.23235
209605_at	7263	TST	thiosulfate sulfurtransferase (rhodanese) /// thiosulfate sulfurtransferase (rhodanese)	3.56208e-05	3.18101
227240_at	25791	NGEF	neuronal guanine nucleotide exchange factor	0.00039206	3.17638
227125_at	---	NULL	CDNA FLJ41728 fis, clone HLUNG2015617	0.000102229	3.1706
222877_at	8828	NRP2	neuropilin 2	0.00070963	3.15944
201252_at	5704	PSMC4	proteasome (prosome, macropain) 26S subunit, ATPase, 4 /// proteasome (prosome, macropain) 26S subunit, ATPase, 4	0.000873672	3.15847
211944_at	23215	XTP2	HBxAg transactivated protein 2	0.00091171	3.15589
1557257_at	8915	BCL10	B-cell CLL/lymphoma 10	0.00105839	3.10474
1557129_a_at	374393	CAPN1	cancer-associated nucleoprotein	0.00163293	3.09666
219202_at	79651	RHBDL6	hypothetical protein FLJ22341	0.00424659	3.08382
206170_at	154	ADRB2	adrenergic, beta-2-, receptor, surface /// adrenergic, beta-2-, receptor, surface	0.00944194	3.0673
227862_at	388610	NULL	LOC388610 (LOC388610), mRNA	0.00418676	3.03966
238025_at	197259	FLJ34389	hypothetical protein FLJ34389	0.00518914	3.03782
212090_at	2907	GRINA	glutamate receptor, ionotropic, N-methyl D-asparate-associated protein 1 (glutamate binding)	0.000176256	3.03513
1566342_at	6648	SOD2	superoxide dismutase 2, mitochondrial	0.000148096	3.01899
218258_at	51082	POLR1D	polymerase (RNA) I polypeptide D, 16kDa /// polymerase (RNA) I polypeptide D, 16kDa	0.000713714	3.0058
227006_at	94274	PPP1R14A	protein phosphatase 1, regulatory (inhibitor) subunit 14A	0.000415587	2.98078
1552611_a_at	3716	JAK1	Janus kinase 1 (a protein tyrosine kinase)	5.05058e-05	2.9718
224790_at	50807	DDEF1	development and differentiation enhancing factor 1	0.00149632	2.96939
1554096_a_at	92454	MGC20460	hypothetical protein MGC20460	0.00407736	2.95027
217995_at	58472	SQRDL	sulfide quinone reductase-like (yeast) /// sulfide quinone reductase-like (yeast)	0.000500994	2.94601
1553995_a_at	4907	NT5E	5'-nucleotidase, ecto (CD73)	0.00556369	2.92925
210219_at	6672	SP100	nuclear antigen Sp100	4.83888e-05	2.91733
220137_at	54621	FLJ20674	hypothetical protein FLJ20674	0.0015196	2.91515
210136_at	388483	NULL	CDNA clone MGC:70813 IMAGE:6060520, complete cds	0.000657917	2.90374
219049_at	55790	ChGn	chondroitin beta1,4 N-acetylgalactosaminyltransferase	0.00286974	2.89735
219508_at	9245	GCNT3	glucosaminyl (N-acetyl) transferase 3, mucin type /// glucosaminyl (N-acetyl) transferase 3, mucin type	0.00171822	2.89002
219545_at	65987	KCTD14	potassium channel tetramerisation domain containing 14	0.000165715	2.88714
226461_at	3219	HOXB9	homeo box B9	5.40481e-05	2.88614
226326_at	84333	RNF159	ring finger protein (C3HC4 type) 159	0.00440577	2.87165
225827_at	27161	EIF2C2	eukaryotic translation initiation factor 2C, 2	0.000490621	2.83029
218451_at	64866	CDCP1	CUB domain-containing protein 1	0.00571693	2.82055
203712_at	9933	KIAA0020	KIAA0020	0.00990227	2.80874
209885_at	29984	RHOD	ras homolog gene family, member D	0.00297603	2.80577
222402_at	51371	C13orf12	chromosome 13 open reading frame 12	0.00536846	2.80487
241769_at	---	NULL	Transcribed sequences	0.00153392	2.78936
205288_at	8556	CDC14A	CDC14 cell division cycle 14 homolog A (S. cerevisiae) /// CDC14 cell division cycle 14 homolog A (S. cerevisiae)	0.00214062	2.78471
217604_at	---	NULL	Transcribed sequence with moderate similarity to protein sp:P39195 (H.sapiens) ALU8_HUMAN Alu subfamily SX sequence contamination warning entry	0.00909609	2.77764
226864_at	5569	PKIA	protein kinase (cAMP-dependent, catalytic) inhibitor alpha	0.000265566	2.74529
226748_at	256586	MGC35274	hypothetical protein MGC35274	0.00204255	2.73441
211057_at	4919	ROR1	receptor tyrosine kinase-like orphan receptor 1 /// receptor tyrosine kinase-like orphan receptor 1	0.00200145	2.72981
235643_at	219285	C7orf6	hypothetical protein FLJ39885	0.00140927	2.71856
218260_at	79016	PCIA1	cross-immune reaction antigen PCIA1	0.00117535	2.71625
223315_at	59277	NTN4	netrin 4	0.000469499	2.70357
225228_at	128338	MGC54289	hypothetical protein MGC54289	0.000741898	2.69821
204612_at	5569	PKIA	protein kinase (cAMP-dependent, catalytic) inhibitor alpha /// protein kinase (cAMP-dependent, catalytic) inhibitor alpha	0.00442752	2.6853
229694_at	55717	WDR11	WD repeat domain 11	0.00610492	2.68397
218854_at	29940	SART2	squamous cell carcinoma antigen recognized by T cells 2 /// squamous cell carcinoma antigen recognized by T cells 2	0.00126492	2.67379
204137_at	7107	TM7SF1	transmembrane 7 superfamily member 1 (upregulated in kidney) /// transmembrane 7 superfamily member 1 (upregulated in kidney)	0.00141467	2.66475
243871_at	---	NULL	CDNA FLJ42179 fis, clone THYMU2030796	0.00981839	2.65381
226264_at	64420	SUSD1	sushi domain containing 1	0.00376498	2.64896
221808_at	9367	RAB9A	RAB9A, member RAS oncogene family /// RAB9A, member RAS oncogene family	0.0023596	2.62643
228956_at	7368	UGT8	UDP glycosyltransferase 8 (UDP-galactose ceramide galactosyltransferase)	0.00176796	2.62486
209575_at	3588	IL10RB	interleukin 10 receptor, beta /// interleukin 10 receptor, beta	0.000539253	2.61239
213256_at	115123	MGC48332	hypothetical protein MGC48332	1.50809e-05	2.59778
219347_at	55270	NUDT15	nudix (nucleoside diphosphate linked moiety X)-type motif 15	0.000676828	2.59341
218154_at	79792	GSDMDC1	gasdermin domain containing 1	0.000106751	2.59194
236513_at	---	NULL	Transcribed sequence with moderate similarity to protein sp:P39188 (H.sapiens) ALU1_HUMAN Alu subfamily J sequence contamination warning entry	0.00970117	2.58995
203023_at	51491	HSPC111	hypothetical protein HSPC111	2.50955e-07	2.58778
212604_at	10240	MRPS31	mitochondrial ribosomal protein S31	0.00186286	2.58002
228570_at	121551	BTBD11	BTB (POZ) domain containing 11	0.00207613	2.57927
229492_at	81839	VANGL1	vang-like 1 (van gogh, Drosophila)	0.00122188	2.57818
202822_at	4026	LPP	LIM domain containing preferred translocation partner in lipoma	0.00214267	2.57628
228700_at	159013	CXorf38	hypothetical protein MGC39350	0.00797048	2.56181
214791_at	93349	LOC93349	hypothetical protein BC004921	0.00234818	2.55622
206693_at	3574	IL7	interleukin 7 /// interleukin 7	0.00558908	2.53475
228707_at	137075	CLDN23	claudin 23	0.0052077	2.53372
225969_at	84964	MGC15677	hypothetical protein MGC15677	0.00301819	2.51615
203725_at	1647	GADD45A	growth arrest and DNA-damage-inducible, alpha /// growth arrest and DNA-damage-inducible, alpha	0.00616511	2.50973
235266_at	29028	ATAD2	ATPase family, AAA domain containing 2	0.00247324	2.49725
213429_at	---	NULL	MRNA; cDNA DKFZp564B222 (from clone DKFZp564B222)	1.81452e-05	2.4897
212400_at	399665	MGC50853	hypothetical protein MGC50853	0.00992827	2.48759
202344_at	3297	HSF1	heat shock transcription factor 1	0.00528769	2.48323
226125_at	---	NULL	MRNA; cDNA DKFZp434D0818 (from clone DKFZp434D0818)	0.00417945	2.4618
236752_at	---	NULL	Transcribed sequences	0.00263334	2.45816
221815_at	11057	ABHD2	abhydrolase domain containing 2	0.00323046	2.45264
212106_at	23197	ETEA	expressed in T-cells and eosinophils in atopic dermatitis	0.000875878	2.45101
222483_at	79180	EFHD2	EF hand domain containing 2	0.00516421	2.43952
228135_at	148423	gm117	gm117	0.00308861	2.43539
225973_at	6891	TAP2	transporter 2, ATP-binding cassette, sub-family B (MDR/TAP)	0.00164926	2.43369
203114_at	10534	SSSCA1	Sjogren's syndrome/scleroderma autoantigen 1 /// Sjogren's syndrome/scleroderma autoantigen 1	0.00451583	2.43122
225090_at	84447	SYVN1	HRD1 protein	6.21467e-06	2.42813
242907_at	2634	GBP2	guanylate binding protein 2, interferon-inducible	0.000942243	2.41785
204202_at	23288	IQCE	KIAA1023 protein	0.00651656	2.40377
1558802_at	---	NULL	CDNA FLJ37319 fis, clone BRAMY2018027	0.00554929	2.38811
203258_at	10589	DRAP1	DR1-associated protein 1 (negative cofactor 2 alpha) /// DR1-associated protein 1 (negative cofactor 2 alpha)	0.00797296	2.38238
242138_at	1745	DLX1	distal-less homeo box 1	0.00759784	2.37441
218855_at	131601	TPRA40	seven transmembrane domain orphan receptor /// seven transmembrane domain orphan receptor	0.000591147	2.37277
232356_at	---	NULL	CDNA FLJ13539 fis, clone PLACE1006640	6.4239e-05	2.36924
223275_at	55170	HRMT1L6	protein arginine N-methyltransferase 6	0.000374754	2.36835
209674_at	1407	CRY1	cryptochrome 1 (photolyase-like) /// cryptochrome 1 (photolyase-like)	0.00559903	2.35873
200054_at	8882	ZNF259	zinc finger protein 259 /// zinc finger protein 259 /// zinc finger protein 259	0.000580917	2.34574
242458_at	55103	RALGPS2	Ral-A exchange factor RalGPS2	0.00236653	2.33929
213698_at	9204	ZNF258	zinc finger protein 258	1.49556e-06	2.33807
212603_at	10240	MRPS31	mitochondrial ribosomal protein S31	0.0015714	2.33633
200818_at	539	ATP5O	ATP synthase, H+ transporting, mitochondrial F1 complex, O subunit (oligomycin sensitivity conferring protein) /// ATP synthase, H+ transporting, mitochondrial F1 complex, O subunit (oligomycin sensitivity conferring protein)	0.0015447	2.33186
216697_at	7204	TRIO	triple functional domain (PTPRF interacting)	0.00799057	2.32292
235607_at	3184	HNRPD	heterogeneous nuclear ribonucleoprotein D (AU-rich element RNA binding protein 1, 37kDa)	0.00016619	2.32291
225520_at	25902	FTHFSDC1	formyltetrahydrofolate synthetase domain containing 1	0.000531318	2.32043
205105_at	4124	MAN2A1	mannosidase, alpha, class 2A, member 1 /// mannosidase, alpha, class 2A, member 1	0.00634381	2.31804
224811_at	---	NULL	CDNA clone IMAGE:5286019, partial cds	0.00624217	2.30017
224874_at	219404	MGC9850	hypothetical protein MGC9850	0.00177577	2.29214
221556_at	8555	CDC14B	CDC14 cell division cycle 14 homolog B (S. cerevisiae)	0.00283948	2.28837
203201_at	5373	PMM2	phosphomannomutase 2 /// phosphomannomutase 2	0.00441172	2.28837
1555464_at	64135	IFIH1	melanoma differentiation associated protein-5	0.000319666	2.27668
1553994_at	4907	NT5E	5'-nucleotidase, ecto (CD73)	0.00898677	2.27516
205088_at	10046	CXorf6	chromosome X open reading frame 6 /// chromosome X open reading frame 6	4.41304e-05	2.27054
236769_at	158402	LOC158402	hypothetical protein LOC158402	0.00554938	2.26497
220030_at	55359	STYK1	protein kinase STYK1	0.00757364	2.24764
228971_at	---	NULL	Transcribed sequence with weak similarity to protein sp:P39192 (H.sapiens) ALU5_HUMAN Alu subfamily SC sequence contamination warning entry	0.00730974	2.2277
228614_at	205251	LOC205251	hypothetical protein LOC205251	0.00067689	2.22494
200820_at	5714	PSMD8	proteasome (prosome, macropain) 26S subunit, non-ATPase, 8 /// proteasome (prosome, macropain) 26S subunit, non-ATPase, 8	3.35115e-05	2.22463
202531_at	3659	IRF1	interferon regulatory factor 1 /// interferon regulatory factor 1	0.00260232	2.22443
215301_at	400547	NULL	Similar to LOC93426 protein (LOC400547), mRNA	0.00669689	2.22283
222815_at	51132	RNF12	ring finger protein 12	0.00139084	2.22081
224454_at	55500	ETNK1	ethanolamine kinase /// ethanolamine kinase	9.51954e-05	2.2147
242037_at	444	ASPH	aspartate beta-hydroxylase	0.000683547	2.21406
218203_at	29880	ALG5	asparagine-linked glycosylation 5 homolog (yeast, dolichyl-phosphate beta-glucosyltransferase) /// asparagine-linked glycosylation 5 homolog (yeast, dolichyl-phosphate beta-glucosyltransferase)	0.000532141	2.20165
213225_at	5495	PPM1B	protein phosphatase 1B (formerly 2C), magnesium-dependent, beta isoform /// protein phosphatase 1B (formerly 2C), magnesium-dependent, beta isoform	0.000553552	2.20122
213581_at	5134	PDCD2	programmed cell death 2	0.00790044	2.1961
241885_at	---	NULL	Transcribed sequence with weak similarity to protein sp:P39193 (H.sapiens) ALU6_HUMAN Alu subfamily SP sequence contamination warning entry	0.00960338	2.19483
221514_at	10813	UTP14A	UTP14, U3 small nucleolar ribonucleoprotein, homolog A (yeast) /// UTP14, U3 small nucleolar ribonucleoprotein, homolog A (yeast)	0.000496555	2.19335
228738_at	257054	MGC25181	hypothetical protein MGC25181	0.00408739	2.1906
204032_at	8412	BCAR3	breast cancer anti-estrogen resistance 3 /// breast cancer anti-estrogen resistance 3	0.00595482	2.1883
212108_at	23197	ETEA	expressed in T-cells and eosinophils in atopic dermatitis	1.28779e-05	2.18235
225898_at	84058	FLJ12953	hypothetical protein FLJ12953 similar to Mus musculus D3Mm3e	0.000506487	2.17556
1557118_a_at	---	NULL	Clone IMAGE:4812667, mRNA	0.00372664	2.16932
227074_at	400762	NULL	Hypothetical gene supported by AL832786 (LOC400762), mRNA	0.00928507	2.16831
222476_at	57472	KIAA1194	KIAA1194	0.000984646	2.16511
213329_at	23380	FNBP2	formin binding protein 2	0.00170862	2.16238
209367_at	6813	STXBP2	syntaxin binding protein 2 /// syntaxin binding protein 2	0.000853282	2.16128
210092_at	4116	MAGOH	mago-nashi homolog, proliferation-associated (Drosophila)	0.000919627	2.16037
235239_at	169714	QSCN6L1	quiescin Q6-like 1	0.000889086	2.15917
228045_at	10910	SUGT1	SGT1, suppressor of G2 allele of SKP1 (S. cerevisiae)	0.00241193	2.1578
202239_at	143	PARP4	ADP-ribosyltransferase (NAD+; poly (ADP-ribose) polymerase)-like 1 /// ADP-ribosyltransferase (NAD+; poly (ADP-ribose) polymerase)-like 1	0.00609671	2.15689
202776_at	30836	ERBP	estrogen receptor bining protein /// estrogen receptor bining protein	0.000226757	2.15441
222482_at	23648	SSBP3	single stranded DNA binding protein 3	0.000117238	2.15001
212291_at	204851	HIPK1	homeodomain interacting protein kinase 1	0.00788607	2.14013
202281_at	2580	GAK	cyclin G associated kinase	0.0062665	2.14
222490_at	55718	POLR3E	polymerase (RNA) III (DNA directed) polypeptide E (80kD)	7.1596e-05	2.13667
201274_at	5686	PSMA5	proteasome (prosome, macropain) subunit, alpha type, 5 /// proteasome (prosome, macropain) subunit, alpha type, 5	0.00482053	2.12437
217166_at	---	NULL	---	0.000608181	2.1208
225102_at	11343	MGLL	monoglyceride lipase	0.000191146	2.11722
224443_at	84791	MGC14801	hypothetical protein MGC14801 /// hypothetical protein MGC14801	0.00614352	2.11279
218819_at	26512	DDX26	DEAD/H (Asp-Glu-Ala-Asp/His) box polypeptide 26	0.000863222	2.11251
235394_at	9373	PLAA	phospholipase A2-activating protein	0.00020205	2.10905
1554140_at	79819	FLJ23129	hypothetical protein FLJ23129	0.000176669	2.10677
223306_at	84650	EBPL	emopamil binding protein-like	0.00992309	2.10009
222993_at	51253	MRPL37	mitochondrial ribosomal protein L37	0.00264961	2.09585
231995_at	79886	C9orf82	chromosome 9 open reading frame 82	0.00897025	2.09225
1554131_at	54462	KIAA1128	KIAA1128 protein	0.00736983	2.08975
224598_at	11282	MGAT4B	mannosyl (alpha-1,3-)-glycoprotein beta-1,4-N-acetylglucosaminyltransferase, isoenzyme B	0.00508925	2.08821
235283_at	---	NULL	Transcribed sequence with weak similarity to protein prf:1403269A (H.sapiens) 1403269A protease nexin I [Homo sapiens]	0.00157345	2.08794
235190_at	805	CALM2	calmodulin 2 (phosphorylase kinase, delta)	1.26636e-05	2.08792
226000_at	55917	DKFZp547A023	hypothetical protein DKFZp547A023	0.00062204	2.08735
201948_at	29889	GNL2	nucleolar GTPase /// nucleolar GTPase	0.000601531	2.08614
225173_at	93663	ARHGAP18	Rho GTPase activating protein 18	0.0063452	2.08313
1559957_a_at	---	NULL	Clone IMAGE:4581955, mRNA, partial cds	0.000203844	2.0824
217754_at	54606	DDX56	DEAD (Asp-Glu-Ala-Asp) box polypeptide 56 /// DEAD (Asp-Glu-Ala-Asp) box polypeptide 56	0.000505707	2.07807
225407_at	388483	NULL	CDNA clone MGC:70813 IMAGE:6060520, complete cds	0.00153328	2.0775
212975_at	22898	KIAA0870	KIAA0870 protein	0.00385481	2.07646
225461_at	79813	EHMT1	euchromatic histone methyltransferase 1	0.00459555	2.07529
226795_at	23143	LRCH1	calponin homology (CH) domain containing 1	0.00839099	2.06975
223294_at	51260	CXorf26	hypothetical protein MGC874	0.00483191	2.06939
231403_at	7204	TRIO	triple functional domain (PTPRF interacting)	0.00163533	2.06557
225257_at	90324	MGC20255	hypothetical protein MGC20255	0.00220992	2.06192
226430_at	253981	LOC253981	hypothetical protein LOC253981	0.00738692	2.06141
217975_at	51186	LOC51186	pp21 homolog /// pp21 homolog	0.0048651	2.05535
229695_at	---	NULL	CDNA FLJ13432 fis, clone PLACE1002537	0.00724462	2.05484
225127_at	57583	KIAA1423	KIAA1423	0.0029148	2.05466
208971_at	7389	UROD	uroporphyrinogen decarboxylase	0.000229697	2.05445
205356_at	8975	USP13	ubiquitin specific protease 13 (isopeptidase T-3) /// ubiquitin specific protease 13 (isopeptidase T-3)	0.000620429	2.0524
221567_at	8996	NOL3	nucleolar protein 3 (apoptosis repressor with CARD domain)	0.000374447	2.04207
227990_at	10569	SLU7	step II splicing factor SLU7	0.00894177	2.04027
229878_at	85459	KIAA1731	KIAA1731 protein	0.00426578	2.03302
1553530_a_at	3688	ITGB1	integrin, beta 1 (fibronectin receptor, beta polypeptide, antigen CD29 includes MDF2, MSK12)	0.000383552	2.03187
226485_at	54621	FLJ20674	hypothetical protein FLJ20674	0.00208735	2.03043
227909_at	399668	MGC39606	hypothetical protein MGC39606	0.00895491	2.02985
209571_at	9541	KCNJ5	CBF1 interacting corepressor /// CBF1 interacting corepressor	0.00244647	2.02608
200617_at	9761	KIAA0152	KIAA0152 gene product	0.00118793	2.02364
222478_at	51028	C13orf9	chromosome 13 open reading frame 9	0.000379876	2.0225
235056_at	2120	ETV6	ets variant gene 6 (TEL oncogene)	0.00103002	2.0223
201656_at	3655	ITGA6	integrin, alpha 6 /// integrin, alpha 6	0.009585	2.02123
232034_at	203274	LOC203274	hypothetical protein LOC203274	0.00294462	2.01896
238983_at	79730	FLJ14001	hypothetical protein FLJ14001	0.00243026	2.01774
214430_at	2717	GLA	galactosidase, alpha /// galactosidase, alpha	9.23797e-05	2.01679
203339_at	8604	SLC25A12	solute carrier family 25 (mitochondrial carrier, Aralar), member 12	0.000466369	2.01185
229437_at	114614	BIC	BIC transcript	0.00412315	2.00823
1553801_a_at	112487	C14orf126	chromosome 14 open reading frame 126	0.00768432	2.00791
219093_at	55022	FLJ20701	hypothetical protein FLJ20701	0.00802961	2.00011
1558783_at	---	NULL	CDNA: FLJ21152 fis, clone CAS09594
Genes increased in EGFR L858R mutant				p-value	fold change
Probe set ID	Entrez ID	Symbol	Title	0.00950398	0.113316
204971_at	1475	CSTA	cystatin A (stefin A) /// cystatin A (stefin A)	0.00780876	0.118437
242093_at	94122	SYTL5	synaptotagmin-like 5	0.000258919	0.120321
227361_at	9953	HS3ST3B1	heparan sulfate (glucosamine) 3-O-sulfotransferase 3B1	0.00977412	0.132329
229623_at	401141	NULL	CDNA clone IMAGE:6301163, containing frame-shift errors	7.25567e-06	0.151299
209292_at	3400	ID4	inhibitor of DNA binding 4, dominant negative helix-loop-helix protein	8.74213e-06	0.153484
209829_at	9750	C6orf32	chromosome 6 open reading frame 32 /// chromosome 6 open reading frame 32	0.000134005	0.16776
209291_at	3400	ID4	inhibitor of DNA binding 4, dominant negative helix-loop-helix protein	0.000673889	0.171116
232165_at	83481	EPPK1	epiplakin 1	0.00043318	0.172002
203680_at	5577	PRKAR2B	protein kinase, cAMP-dependent, regulatory, type II, beta /// protein kinase, cAMP-dependent, regulatory, type II, beta	0.00850419	0.193203
230643_at	7483	WNT9A	wingless-type MMTV integration site family, member 9A	0.000337737	0.198749
235976_at	84189	SLITRK6	SLIT and NTRK-like family, member 6	0.00663166	0.203313
225710_at	---	NULL	CDNA FLJ34013 fis, clone FCBBF2002111	0.00191103	0.233992
1569191_at	---	NULL	CDNA FLJ44894 fis, clone BRAMY3000692, moderately similar to Zinc finger protein 91	0.0068414	0.235464
224375_at	---	NULL	---	0.00272147	0.243276
213260_at	2296	FOXC1	forkhead box C1	0.00102811	0.251548
228030_at	10180	RBM6	RNA binding motif protein 6	0.0010706	0.25312
202780_at	5019	OXCT1	3-oxoacid CoA transferase 1 /// 3-oxoacid CoA transferase 1	0.0002676	0.265516
232176_at	84189	SLITRK6	SLIT and NTRK-like family, member 6	0.00991919	0.283351
235944_at	83872	FIBL-6	hemicentin	0.000611381	0.291821
203665_at	3162	HMOX1	heme oxygenase (decycling) 1 /// heme oxygenase (decycling) 1	0.00561846	0.293169
212092_at	23089	PEG10	paternally expressed 10	0.00728447	0.309342
239562_at	80068	FLJ13105	hypothetical protein FLJ13105	0.00831721	0.319784
238480_at	125488	C18orf17	hypothetical protein FLJ33761	4.74776e-05	0.328235
229975_at	---	NULL	Transcribed sequences	0.000546808	0.333098
205430_at	653	BMP5	bone morphogenetic protein 5	0.00538651	0.339654
225571_at	3977	LIFR	leukemia inhibitory factor receptor	0.00209165	0.356893
224758_at	---	NULL	Clone IMAGE:5285814, mRNA	0.00630593	0.373342
225001_at	9545	RAB3D	RAB3D, member RAS oncogene family	0.00137196	0.37396
222968_at	50854	C6orf48	chromosome 6 open reading frame 48	9.53132e-06	0.374566
242579_at	---	NULL	Transcribed sequences	0.00032717	0.374937
227692_at	2770	GNAI1	guanine nucleotide binding protein (G protein), alpha inhibiting activity polypeptide 1	0.000703966	0.375667
240486_at	9931	HELZ	helicase with zinc finger domain	0.00151142	0.380131
226635_at	401504	NULL	Hypothetical gene supported by AK091718 (LOC401504), mRNA	5.00064e-05	0.383061
213558_at	27445	PCLO	piccolo (presynaptic cytomatrix protein)	0.00719182	0.392355
229614_at	162967	LOC162967	hypothetical protein LOC162967	9.00595e-05	0.393203
223457_at	26958	COPG2	coatomer protein complex, subunit gamma 2	0.00295482	0.395005
1559496_at	27068	PPA2	inorganic pyrophosphatase 2	0.00232849	0.400617
213222_at	23236	PLCB1	phospholipase C, beta 1 (phosphoinositide-specific)	0.00301821	0.415215
243198_at	374618	LOC161577	LOC161577 protein	0.00193323	0.421827
239239_at	---	NULL	Transcribed sequences	0.00873995	0.424791
208612_at	2923	GRP58	glucose regulated protein, 58kDa /// glucose regulated protein, 58kDa	0.00161513	0.429007
242953_at	---	NULL	Transcribed sequence with weak similarity to protein pir:A46010 (H.sapiens) A46010 X-linked retinopathy protein	0.0098614	0.429781
230206_at	---	NULL	CDNA FLJ26063 fis, clone PRS04788	0.00886533	0.435855
224164_at	7170	TPM3	tropomyosin 3	0.00537062	0.440562
226003_at	55605	KIF21A	kinesin family member 21A	0.00857443	0.441365
226159_at	285636	LOC285636	hypothetical protein LOC285636	0.00194534	0.444773
202894_at	2050	EPHB4	EphB4 /// EphB4	0.00213908	0.445497
242293_at	54556	ING3	inhibitor of growth family, member 3	0.00404867	0.460511
239792_at	---	NULL	Clone IMAGE:3995848, mRNA	0.00154638	0.46135
221919_at	3178	HNRPA1	heterogeneous nuclear ribonucleoprotein A1	0.00426414	0.46359
210138_at	8601	RGS20	regulator of G-protein signalling 20 /// regulator of G-protein signalling 20	0.00019652	0.467042
209811_at	835	CASP2	caspase 2, apoptosis-related cysteine protease (neural precursor cell expressed, developmentally down-regulated 2)	0.00573892	0.47044
225948_at	84334	C14orf153	hypothetical protein MGC2562	0.00188633	0.470598
227045_at	80110	ZNF614	zinc finger protein 614	0.0098354	0.470795
219266_at	59348	ZNF350	zinc finger protein 350 /// zinc finger protein 350	0.00270302	0.473204
1552790_a_at	151826	FLJ32803	hypothetical protein FLJ32803	0.000835748	0.473325
226426_at	23394	ADNP	activity-dependent neuroprotector	0.00198041	0.481876
218449_at	55325	FLJ11200	hypothetical protein FLJ11200	0.00749337	0.489909
204108_at	4800	NFYA	nuclear transcription factor Y, alpha	0.00923711	0.490296
213376_at	22890	ZBTB1	zinc finger and BTB domain containing 1	0.00235439	0.490931
1562111_at	---	NULL	Clone IMAGE:5285600, mRNA	0.00504206	0.497013
221778_at	80853	KIAA1718	KIAA1718 protein	0.000607339	0.497218
231101_at	5529	PPP2R5E	protein phosphatase 2, regulatory subunit B (B56), epsilon isoform	0.00680729	0.498557
1570552_at	125488	C18orf17	hypothetical protein FLJ33761	0.00785255	0.499704
208694_at	5591	PRKDC	protein kinase, DNA-activated, catalytic polypeptide /// protein kinase, DNA-activated, catalytic polypeptide
