# Supplementary material for: Transcriptional Profiling of Non-Small Cell Lung Cancer Cells with Activating EGFR Somatic Mutations
Source: PLoS One. 2007 Nov 21;2(11):e1226. doi: 10.1371/journal.pone.0001226 (PMC2080626; doi:10.1371/journal.pone.0001226)
Supplement: File S7 — Gene Ontology terms enriched in NSCLC cell lines with EGFR L858R and del746-750. (0.50 MB XLS) [file pone.0001226.s007.xls]

## Sheet: Terms with Genes_up_EGFR_del
	File S7. Gene Ontology terms enriched in NSCLC cell lines with EGFR L858R and del746-750
	1) Terms with Genes increased in NSCLC Cells with EGFR del746-750
Category	Term	Count in Selected Genes	Count in Total Population	P-value	Gene	Title
GO	immune system process	18	541	0.000285566	2633	guanylate binding protein 1, interferon-inducible, 67kDa /// guanylate binding protein 1, interferon-inducible, 67kDa
GO	immune system process	18	541	0.000285566	2634	guanylate binding protein 2, interferon-inducible /// guanylate binding protein 2, interferon-inducible
GO	immune system process	18	541	0.000285566	2635	guanylate binding protein 3
GO	immune system process	18	541	0.000285566	2920	chemokine (C-X-C motif) ligand 2 /// chemokine (C-X-C motif) ligand 2
GO	immune system process	18	541	0.000285566	2921	chemokine (C-X-C motif) ligand 3 /// chemokine (C-X-C motif) ligand 3
GO	immune system process	18	541	0.000285566	3437	interferon-induced protein with tetratricopeptide repeats 4 /// interferon-induced protein with tetratricopeptide repeats 4
GO	immune system process	18	541	0.000285566	3574	interleukin 7 /// interleukin 7
GO	immune system process	18	541	0.000285566	3588	interleukin 10 receptor, beta /// interleukin 10 receptor, beta
GO	immune system process	18	541	0.000285566	3655	integrin, alpha 6 /// integrin, alpha 6
GO	immune system process	18	541	0.000285566	3659	interferon regulatory factor 1 /// interferon regulatory factor 1
GO	immune system process	18	541	0.000285566	4277	MHC class I polypeptide-related sequence B /// MHC class I polypeptide-related sequence B
GO	immune system process	18	541	0.000285566	51371	chromosome 13 open reading frame 12
GO	immune system process	18	541	0.000285566	5698	proteasome (prosome, macropain) subunit, beta type, 9 (large multifunctional protease 2) /// proteasome (prosome, macropain) subunit, beta type, 9 (large multifunctional protease 2)
GO	immune system process	18	541	0.000285566	5699	proteasome (prosome, macropain) subunit, beta type, 10 /// proteasome (prosome, macropain) subunit, beta type, 10
GO	immune system process	18	541	0.000285566	64135	melanoma differentiation associated protein-5 /// melanoma differentiation associated protein-5
GO	immune system process	18	541	0.000285566	6891	transporter 2, ATP-binding cassette, sub-family B (MDR/TAP)
GO	immune system process	18	541	0.000285566	8915	B-cell CLL/lymphoma 10 /// B-cell CLL/lymphoma 10
GO	immune system process	18	541	0.000285566	9734	histone deacetylase 9 /// histone deacetylase 9
GO	catalytic activity	73	3880	0.000388459	10569	step II splicing factor SLU7
GO	catalytic activity	73	3880	0.000388459	112487	chromosome 14 open reading frame 126
GO	catalytic activity	73	3880	0.000388459	11282	mannosyl (alpha-1,3-)-glycoprotein beta-1,4-N-acetylglucosaminyltransferase, isoenzyme B
GO	catalytic activity	73	3880	0.000388459	11343	monoglyceride lipase
GO	catalytic activity	73	3880	0.000388459	115123	hypothetical protein MGC48332
GO	catalytic activity	73	3880	0.000388459	1407	cryptochrome 1 (photolyase-like) /// cryptochrome 1 (photolyase-like)
GO	catalytic activity	73	3880	0.000388459	1429	crystallin, zeta (quinone reductase) /// crystallin, zeta (quinone reductase)
GO	catalytic activity	73	3880	0.000388459	143	ADP-ribosyltransferase (NAD+; poly (ADP-ribose) polymerase)-like 1 /// ADP-ribosyltransferase (NAD+; poly (ADP-ribose) polymerase)-like 1
GO	catalytic activity	73	3880	0.000388459	169714	quiescin Q6-like 1
GO	catalytic activity	73	3880	0.000388459	197259	hypothetical protein FLJ34389
GO	catalytic activity	73	3880	0.000388459	204851	homeodomain interacting protein kinase 1
GO	catalytic activity	73	3880	0.000388459	253152	abhydrolase domain containing 7
GO	catalytic activity	73	3880	0.000388459	2571	glutamate decarboxylase 1 (brain, 67kDa) /// glutamate decarboxylase 1 (brain, 67kDa)
GO	catalytic activity	73	3880	0.000388459	2580	cyclin G associated kinase
GO	catalytic activity	73	3880	0.000388459	25902	formyltetrahydrofolate synthetase domain containing 1
GO	catalytic activity	73	3880	0.000388459	2633	guanylate binding protein 1, interferon-inducible, 67kDa /// guanylate binding protein 1, interferon-inducible, 67kDa
GO	catalytic activity	73	3880	0.000388459	2634	guanylate binding protein 2, interferon-inducible /// guanylate binding protein 2, interferon-inducible
GO	catalytic activity	73	3880	0.000388459	2635	guanylate binding protein 3
GO	catalytic activity	73	3880	0.000388459	26512	DEAD/H (Asp-Glu-Ala-Asp/His) box polypeptide 26
GO	catalytic activity	73	3880	0.000388459	2717	galactosidase, alpha /// galactosidase, alpha
GO	catalytic activity	73	3880	0.000388459	27289	Rho family GTPase 1
GO	catalytic activity	73	3880	0.000388459	29028	ATPase family, AAA domain containing 2
GO	catalytic activity	73	3880	0.000388459	29880	asparagine-linked glycosylation 5 homolog (yeast, dolichyl-phosphate beta-glucosyltransferase) /// asparagine-linked glycosylation 5 homolog (yeast, dolichyl-phosphate beta-glucosyltransferase)
GO	catalytic activity	73	3880	0.000388459	29889	nucleolar GTPase /// nucleolar GTPase
GO	catalytic activity	73	3880	0.000388459	29940	squamous cell carcinoma antigen recognized by T cells 2 /// squamous cell carcinoma antigen recognized by T cells 2
GO	catalytic activity	73	3880	0.000388459	29984	ras homolog gene family, member D
GO	catalytic activity	73	3880	0.000388459	330	baculoviral IAP repeat-containing 3
GO	catalytic activity	73	3880	0.000388459	3628	inositol polyphosphate-1-phosphatase /// inositol polyphosphate-1-phosphatase
GO	catalytic activity	73	3880	0.000388459	3716	Janus kinase 1 (a protein tyrosine kinase)
GO	catalytic activity	73	3880	0.000388459	4124	mannosidase, alpha, class 2A, member 1 /// mannosidase, alpha, class 2A, member 1
GO	catalytic activity	73	3880	0.000388459	444	aspartate beta-hydroxylase
GO	catalytic activity	73	3880	0.000388459	4907	5'-nucleotidase, ecto (CD73) /// 5'-nucleotidase, ecto (CD73)
GO	catalytic activity	73	3880	0.000388459	4919	receptor tyrosine kinase-like orphan receptor 1 /// receptor tyrosine kinase-like orphan receptor 1
GO	catalytic activity	73	3880	0.000388459	51082	polymerase (RNA) I polypeptide D, 16kDa /// polymerase (RNA) I polypeptide D, 16kDa
GO	catalytic activity	73	3880	0.000388459	5332	phospholipase C, beta 4
GO	catalytic activity	73	3880	0.000388459	5373	phosphomannomutase 2 /// phosphomannomutase 2
GO	catalytic activity	73	3880	0.000388459	539	ATP synthase, H+ transporting, mitochondrial F1 complex, O subunit (oligomycin sensitivity conferring protein) /// ATP synthase, H+ transporting, mitochondrial F1 complex, O subunit (oligomycin sensitivity conferring protein)
GO	catalytic activity	73	3880	0.000388459	54606	DEAD (Asp-Glu-Ala-Asp) box polypeptide 56 /// DEAD (Asp-Glu-Ala-Asp) box polypeptide 56
GO	catalytic activity	73	3880	0.000388459	5495	protein phosphatase 1B (formerly 2C), magnesium-dependent, beta isoform
GO	catalytic activity	73	3880	0.000388459	55170	protein arginine N-methyltransferase 6
GO	catalytic activity	73	3880	0.000388459	55270	nudix (nucleoside diphosphate linked moiety X)-type motif 15
GO	catalytic activity	73	3880	0.000388459	55359	protein kinase STYK1
GO	catalytic activity	73	3880	0.000388459	55500	ethanolamine kinase /// ethanolamine kinase
GO	catalytic activity	73	3880	0.000388459	55718	polymerase (RNA) III (DNA directed) polypeptide E (80kD)
GO	catalytic activity	73	3880	0.000388459	55790	chondroitin beta1,4 N-acetylgalactosaminyltransferase
GO	catalytic activity	73	3880	0.000388459	5686	proteasome (prosome, macropain) subunit, alpha type, 5 /// proteasome (prosome, macropain) subunit, alpha type, 5
GO	catalytic activity	73	3880	0.000388459	5698	proteasome (prosome, macropain) subunit, beta type, 9 (large multifunctional protease 2) /// proteasome (prosome, macropain) subunit, beta type, 9 (large multifunctional protease 2)
GO	catalytic activity	73	3880	0.000388459	5699	proteasome (prosome, macropain) subunit, beta type, 10 /// proteasome (prosome, macropain) subunit, beta type, 10
GO	catalytic activity	73	3880	0.000388459	5704	proteasome (prosome, macropain) 26S subunit, ATPase, 4 /// proteasome (prosome, macropain) 26S subunit, ATPase, 4
GO	catalytic activity	73	3880	0.000388459	57472	KIAA1194
GO	catalytic activity	73	3880	0.000388459	58472	sulfide quinone reductase-like (yeast) /// sulfide quinone reductase-like (yeast)
GO	catalytic activity	73	3880	0.000388459	6236	Ras-related associated with diabetes /// Ras-related associated with diabetes
GO	catalytic activity	73	3880	0.000388459	64135	melanoma differentiation associated protein-5 /// melanoma differentiation associated protein-5
GO	catalytic activity	73	3880	0.000388459	64324	nuclear receptor binding SET domain protein 1 /// nuclear receptor binding SET domain protein 1
GO	catalytic activity	73	3880	0.000388459	6648	superoxide dismutase 2, mitochondrial
GO	catalytic activity	73	3880	0.000388459	6891	transporter 2, ATP-binding cassette, sub-family B (MDR/TAP)
GO	catalytic activity	73	3880	0.000388459	7204	triple functional domain (PTPRF interacting)
GO	catalytic activity	73	3880	0.000388459	7263	thiosulfate sulfurtransferase (rhodanese) /// thiosulfate sulfurtransferase (rhodanese)
GO	catalytic activity	73	3880	0.000388459	7368	UDP glycosyltransferase 8 (UDP-galactose ceramide galactosyltransferase)
GO	catalytic activity	73	3880	0.000388459	7389	uroporphyrinogen decarboxylase
GO	catalytic activity	73	3880	0.000388459	79813	euchromatic histone methyltransferase 1
GO	catalytic activity	73	3880	0.000388459	80201	hypothetical protein FLJ22761
GO	catalytic activity	73	3880	0.000388459	84650	emopamil binding protein-like
GO	catalytic activity	73	3880	0.000388459	8555	CDC14 cell division cycle 14 homolog B (S. cerevisiae)
GO	catalytic activity	73	3880	0.000388459	8556	CDC14 cell division cycle 14 homolog A (S. cerevisiae) /// CDC14 cell division cycle 14 homolog A (S. cerevisiae)
GO	catalytic activity	73	3880	0.000388459	8828	neuropilin 2
GO	catalytic activity	73	3880	0.000388459	8876	vanin 1 /// vanin 1
GO	catalytic activity	73	3880	0.000388459	8975	ubiquitin specific protease 13 (isopeptidase T-3) /// ubiquitin specific protease 13 (isopeptidase T-3)
GO	catalytic activity	73	3880	0.000388459	91543	viperin
GO	catalytic activity	73	3880	0.000388459	9245	glucosaminyl (N-acetyl) transferase 3, mucin type /// glucosaminyl (N-acetyl) transferase 3, mucin type
GO	catalytic activity	73	3880	0.000388459	9246	ubiquitin-conjugating enzyme E2L 6 /// ubiquitin-conjugating enzyme E2L 6
GO	catalytic activity	73	3880	0.000388459	9367	RAB9A, member RAS oncogene family /// RAB9A, member RAS oncogene family
GO	catalytic activity	73	3880	0.000388459	9734	histone deacetylase 9 /// histone deacetylase 9
GO	GTPase activity	8	146	0.000686225	2633	guanylate binding protein 1, interferon-inducible, 67kDa /// guanylate binding protein 1, interferon-inducible, 67kDa
GO	GTPase activity	8	146	0.000686225	2634	guanylate binding protein 2, interferon-inducible /// guanylate binding protein 2, interferon-inducible
GO	GTPase activity	8	146	0.000686225	2635	guanylate binding protein 3
GO	GTPase activity	8	146	0.000686225	27289	Rho family GTPase 1
GO	GTPase activity	8	146	0.000686225	29889	nucleolar GTPase /// nucleolar GTPase
GO	GTPase activity	8	146	0.000686225	29984	ras homolog gene family, member D
GO	GTPase activity	8	146	0.000686225	6236	Ras-related associated with diabetes /// Ras-related associated with diabetes
GO	GTPase activity	8	146	0.000686225	9367	RAB9A, member RAS oncogene family /// RAB9A, member RAS oncogene family
GO	immune response	15	446	0.000822102	2633	guanylate binding protein 1, interferon-inducible, 67kDa /// guanylate binding protein 1, interferon-inducible, 67kDa
GO	immune response	15	446	0.000822102	2634	guanylate binding protein 2, interferon-inducible /// guanylate binding protein 2, interferon-inducible
GO	immune response	15	446	0.000822102	2635	guanylate binding protein 3
GO	immune response	15	446	0.000822102	2920	chemokine (C-X-C motif) ligand 2 /// chemokine (C-X-C motif) ligand 2
GO	immune response	15	446	0.000822102	2921	chemokine (C-X-C motif) ligand 3 /// chemokine (C-X-C motif) ligand 3
GO	immune response	15	446	0.000822102	3437	interferon-induced protein with tetratricopeptide repeats 4 /// interferon-induced protein with tetratricopeptide repeats 4
GO	immune response	15	446	0.000822102	3574	interleukin 7 /// interleukin 7
GO	immune response	15	446	0.000822102	3588	interleukin 10 receptor, beta /// interleukin 10 receptor, beta
GO	immune response	15	446	0.000822102	3659	interferon regulatory factor 1 /// interferon regulatory factor 1
GO	immune response	15	446	0.000822102	51371	chromosome 13 open reading frame 12
GO	immune response	15	446	0.000822102	5698	proteasome (prosome, macropain) subunit, beta type, 9 (large multifunctional protease 2) /// proteasome (prosome, macropain) subunit, beta type, 9 (large multifunctional protease 2)
GO	immune response	15	446	0.000822102	5699	proteasome (prosome, macropain) subunit, beta type, 10 /// proteasome (prosome, macropain) subunit, beta type, 10
GO	immune response	15	446	0.000822102	64135	melanoma differentiation associated protein-5 /// melanoma differentiation associated protein-5
GO	immune response	15	446	0.000822102	6891	transporter 2, ATP-binding cassette, sub-family B (MDR/TAP)
GO	immune response	15	446	0.000822102	8915	B-cell CLL/lymphoma 10 /// B-cell CLL/lymphoma 10
GO	neuron remodeling	2	4	0.00100803	27289	Rho family GTPase 1
GO	neuron remodeling	2	4	0.00100803	59277	netrin 4
GO	proteasome core complex (sensu Eukaryota)	3	16	0.00109582	5686	proteasome (prosome, macropain) subunit, alpha type, 5 /// proteasome (prosome, macropain) subunit, alpha type, 5
GO	proteasome core complex (sensu Eukaryota)	3	16	0.00109582	5698	proteasome (prosome, macropain) subunit, beta type, 9 (large multifunctional protease 2) /// proteasome (prosome, macropain) subunit, beta type, 9 (large multifunctional protease 2)
GO	proteasome core complex (sensu Eukaryota)	3	16	0.00109582	5699	proteasome (prosome, macropain) subunit, beta type, 10 /// proteasome (prosome, macropain) subunit, beta type, 10
GO	threonine endopeptidase activity	3	16	0.00109582	5686	proteasome (prosome, macropain) subunit, alpha type, 5 /// proteasome (prosome, macropain) subunit, alpha type, 5
GO	threonine endopeptidase activity	3	16	0.00109582	5698	proteasome (prosome, macropain) subunit, beta type, 9 (large multifunctional protease 2) /// proteasome (prosome, macropain) subunit, beta type, 9 (large multifunctional protease 2)
GO	threonine endopeptidase activity	3	16	0.00109582	5699	proteasome (prosome, macropain) subunit, beta type, 10 /// proteasome (prosome, macropain) subunit, beta type, 10
GO	catabolic process	15	467	0.00130213	112487	chromosome 14 open reading frame 126
GO	catabolic process	15	467	0.00130213	256586	hypothetical protein MGC35274
GO	catabolic process	15	467	0.00130213	2571	glutamate decarboxylase 1 (brain, 67kDa) /// glutamate decarboxylase 1 (brain, 67kDa)
GO	catabolic process	15	467	0.00130213	2717	galactosidase, alpha /// galactosidase, alpha
GO	catabolic process	15	467	0.00130213	3184	heterogeneous nuclear ribonucleoprotein D (AU-rich element RNA binding protein 1, 37kDa)
GO	catabolic process	15	467	0.00130213	4907	5'-nucleotidase, ecto (CD73) /// 5'-nucleotidase, ecto (CD73)
GO	catabolic process	15	467	0.00130213	5332	phospholipase C, beta 4
GO	catabolic process	15	467	0.00130213	5686	proteasome (prosome, macropain) subunit, alpha type, 5 /// proteasome (prosome, macropain) subunit, alpha type, 5
GO	catabolic process	15	467	0.00130213	5698	proteasome (prosome, macropain) subunit, beta type, 9 (large multifunctional protease 2) /// proteasome (prosome, macropain) subunit, beta type, 9 (large multifunctional protease 2)
GO	catabolic process	15	467	0.00130213	5699	proteasome (prosome, macropain) subunit, beta type, 10 /// proteasome (prosome, macropain) subunit, beta type, 10
GO	catabolic process	15	467	0.00130213	5704	proteasome (prosome, macropain) 26S subunit, ATPase, 4 /// proteasome (prosome, macropain) 26S subunit, ATPase, 4
GO	catabolic process	15	467	0.00130213	7263	thiosulfate sulfurtransferase (rhodanese) /// thiosulfate sulfurtransferase (rhodanese)
GO	catabolic process	15	467	0.00130213	80201	hypothetical protein FLJ22761
GO	catabolic process	15	467	0.00130213	8975	ubiquitin specific protease 13 (isopeptidase T-3) /// ubiquitin specific protease 13 (isopeptidase T-3)
GO	catabolic process	15	467	0.00130213	9246	ubiquitin-conjugating enzyme E2L 6 /// ubiquitin-conjugating enzyme E2L 6
GO	neuron maturation	2	5	0.00166553	27289	Rho family GTPase 1
GO	neuron maturation	2	5	0.00166553	59277	netrin 4
GO	cellular catabolic process	13	383	0.00167205	112487	chromosome 14 open reading frame 126
GO	cellular catabolic process	13	383	0.00167205	256586	hypothetical protein MGC35274
GO	cellular catabolic process	13	383	0.00167205	2571	glutamate decarboxylase 1 (brain, 67kDa) /// glutamate decarboxylase 1 (brain, 67kDa)
GO	cellular catabolic process	13	383	0.00167205	2717	galactosidase, alpha /// galactosidase, alpha
GO	cellular catabolic process	13	383	0.00167205	3184	heterogeneous nuclear ribonucleoprotein D (AU-rich element RNA binding protein 1, 37kDa)
GO	cellular catabolic process	13	383	0.00167205	4907	5'-nucleotidase, ecto (CD73) /// 5'-nucleotidase, ecto (CD73)
GO	cellular catabolic process	13	383	0.00167205	5686	proteasome (prosome, macropain) subunit, alpha type, 5 /// proteasome (prosome, macropain) subunit, alpha type, 5
GO	cellular catabolic process	13	383	0.00167205	5698	proteasome (prosome, macropain) subunit, beta type, 9 (large multifunctional protease 2) /// proteasome (prosome, macropain) subunit, beta type, 9 (large multifunctional protease 2)
GO	cellular catabolic process	13	383	0.00167205	5699	proteasome (prosome, macropain) subunit, beta type, 10 /// proteasome (prosome, macropain) subunit, beta type, 10
GO	cellular catabolic process	13	383	0.00167205	7263	thiosulfate sulfurtransferase (rhodanese) /// thiosulfate sulfurtransferase (rhodanese)
GO	cellular catabolic process	13	383	0.00167205	80201	hypothetical protein FLJ22761
GO	cellular catabolic process	13	383	0.00167205	8975	ubiquitin specific protease 13 (isopeptidase T-3) /// ubiquitin specific protease 13 (isopeptidase T-3)
GO	cellular catabolic process	13	383	0.00167205	9246	ubiquitin-conjugating enzyme E2L 6 /// ubiquitin-conjugating enzyme E2L 6
GO	hydrolase activity	35	1596	0.00167464	112487	chromosome 14 open reading frame 126
GO	hydrolase activity	35	1596	0.00167464	11343	monoglyceride lipase
GO	hydrolase activity	35	1596	0.00167464	253152	abhydrolase domain containing 7
GO	hydrolase activity	35	1596	0.00167464	25902	formyltetrahydrofolate synthetase domain containing 1
GO	hydrolase activity	35	1596	0.00167464	2633	guanylate binding protein 1, interferon-inducible, 67kDa /// guanylate binding protein 1, interferon-inducible, 67kDa
GO	hydrolase activity	35	1596	0.00167464	2634	guanylate binding protein 2, interferon-inducible /// guanylate binding protein 2, interferon-inducible
GO	hydrolase activity	35	1596	0.00167464	2635	guanylate binding protein 3
GO	hydrolase activity	35	1596	0.00167464	26512	DEAD/H (Asp-Glu-Ala-Asp/His) box polypeptide 26
GO	hydrolase activity	35	1596	0.00167464	2717	galactosidase, alpha /// galactosidase, alpha
GO	hydrolase activity	35	1596	0.00167464	27289	Rho family GTPase 1
GO	hydrolase activity	35	1596	0.00167464	29028	ATPase family, AAA domain containing 2
GO	hydrolase activity	35	1596	0.00167464	29889	nucleolar GTPase /// nucleolar GTPase
GO	hydrolase activity	35	1596	0.00167464	29984	ras homolog gene family, member D
GO	hydrolase activity	35	1596	0.00167464	3628	inositol polyphosphate-1-phosphatase /// inositol polyphosphate-1-phosphatase
GO	hydrolase activity	35	1596	0.00167464	4124	mannosidase, alpha, class 2A, member 1 /// mannosidase, alpha, class 2A, member 1
GO	hydrolase activity	35	1596	0.00167464	4907	5'-nucleotidase, ecto (CD73) /// 5'-nucleotidase, ecto (CD73)
GO	hydrolase activity	35	1596	0.00167464	5332	phospholipase C, beta 4
GO	hydrolase activity	35	1596	0.00167464	539	ATP synthase, H+ transporting, mitochondrial F1 complex, O subunit (oligomycin sensitivity conferring protein) /// ATP synthase, H+ transporting, mitochondrial F1 complex, O subunit (oligomycin sensitivity conferring protein)
GO	hydrolase activity	35	1596	0.00167464	54606	DEAD (Asp-Glu-Ala-Asp) box polypeptide 56 /// DEAD (Asp-Glu-Ala-Asp) box polypeptide 56
GO	hydrolase activity	35	1596	0.00167464	5495	protein phosphatase 1B (formerly 2C), magnesium-dependent, beta isoform
GO	hydrolase activity	35	1596	0.00167464	55270	nudix (nucleoside diphosphate linked moiety X)-type motif 15
GO	hydrolase activity	35	1596	0.00167464	5686	proteasome (prosome, macropain) subunit, alpha type, 5 /// proteasome (prosome, macropain) subunit, alpha type, 5
GO	hydrolase activity	35	1596	0.00167464	5698	proteasome (prosome, macropain) subunit, beta type, 9 (large multifunctional protease 2) /// proteasome (prosome, macropain) subunit, beta type, 9 (large multifunctional protease 2)
GO	hydrolase activity	35	1596	0.00167464	5699	proteasome (prosome, macropain) subunit, beta type, 10 /// proteasome (prosome, macropain) subunit, beta type, 10
GO	hydrolase activity	35	1596	0.00167464	5704	proteasome (prosome, macropain) 26S subunit, ATPase, 4 /// proteasome (prosome, macropain) 26S subunit, ATPase, 4
GO	hydrolase activity	35	1596	0.00167464	57472	KIAA1194
GO	hydrolase activity	35	1596	0.00167464	6236	Ras-related associated with diabetes /// Ras-related associated with diabetes
GO	hydrolase activity	35	1596	0.00167464	64135	melanoma differentiation associated protein-5 /// melanoma differentiation associated protein-5
GO	hydrolase activity	35	1596	0.00167464	6891	transporter 2, ATP-binding cassette, sub-family B (MDR/TAP)
GO	hydrolase activity	35	1596	0.00167464	8555	CDC14 cell division cycle 14 homolog B (S. cerevisiae)
GO	hydrolase activity	35	1596	0.00167464	8556	CDC14 cell division cycle 14 homolog A (S. cerevisiae) /// CDC14 cell division cycle 14 homolog A (S. cerevisiae)
GO	hydrolase activity	35	1596	0.00167464	8876	vanin 1 /// vanin 1
GO	hydrolase activity	35	1596	0.00167464	8975	ubiquitin specific protease 13 (isopeptidase T-3) /// ubiquitin specific protease 13 (isopeptidase T-3)
GO	hydrolase activity	35	1596	0.00167464	9367	RAB9A, member RAS oncogene family /// RAB9A, member RAS oncogene family
GO	hydrolase activity	35	1596	0.00167464	9734	histone deacetylase 9 /// histone deacetylase 9
GO	nucleoside-triphosphatase activity	14	432	0.0017279	2633	guanylate binding protein 1, interferon-inducible, 67kDa /// guanylate binding protein 1, interferon-inducible, 67kDa
GO	nucleoside-triphosphatase activity	14	432	0.0017279	2634	guanylate binding protein 2, interferon-inducible /// guanylate binding protein 2, interferon-inducible
GO	nucleoside-triphosphatase activity	14	432	0.0017279	2635	guanylate binding protein 3
GO	nucleoside-triphosphatase activity	14	432	0.0017279	26512	DEAD/H (Asp-Glu-Ala-Asp/His) box polypeptide 26
GO	nucleoside-triphosphatase activity	14	432	0.0017279	27289	Rho family GTPase 1
GO	nucleoside-triphosphatase activity	14	432	0.0017279	29028	ATPase family, AAA domain containing 2
GO	nucleoside-triphosphatase activity	14	432	0.0017279	29889	nucleolar GTPase /// nucleolar GTPase
GO	nucleoside-triphosphatase activity	14	432	0.0017279	29984	ras homolog gene family, member D
GO	nucleoside-triphosphatase activity	14	432	0.0017279	539	ATP synthase, H+ transporting, mitochondrial F1 complex, O subunit (oligomycin sensitivity conferring protein) /// ATP synthase, H+ transporting, mitochondrial F1 complex, O subunit (oligomycin sensitivity conferring protein)
GO	nucleoside-triphosphatase activity	14	432	0.0017279	54606	DEAD (Asp-Glu-Ala-Asp) box polypeptide 56 /// DEAD (Asp-Glu-Ala-Asp) box polypeptide 56
GO	nucleoside-triphosphatase activity	14	432	0.0017279	5704	proteasome (prosome, macropain) 26S subunit, ATPase, 4 /// proteasome (prosome, macropain) 26S subunit, ATPase, 4
GO	nucleoside-triphosphatase activity	14	432	0.0017279	6236	Ras-related associated with diabetes /// Ras-related associated with diabetes
GO	nucleoside-triphosphatase activity	14	432	0.0017279	6891	transporter 2, ATP-binding cassette, sub-family B (MDR/TAP)
GO	nucleoside-triphosphatase activity	14	432	0.0017279	9367	RAB9A, member RAS oncogene family /// RAB9A, member RAS oncogene family
GO	receptor complex	5	69	0.00210075	154	adrenergic, beta-2-, receptor, surface /// adrenergic, beta-2-, receptor, surface
GO	receptor complex	5	69	0.00210075	3588	interleukin 10 receptor, beta /// interleukin 10 receptor, beta
GO	receptor complex	5	69	0.00210075	3655	integrin, alpha 6 /// integrin, alpha 6
GO	receptor complex	5	69	0.00210075	3688	integrin, beta 1 (fibronectin receptor, beta polypeptide, antigen CD29 includes MDF2, MSK12)
GO	receptor complex	5	69	0.00210075	8915	B-cell CLL/lymphoma 10 /// B-cell CLL/lymphoma 10
GO	mannose metabolic process	2	6	0.00247674	4124	mannosidase, alpha, class 2A, member 1 /// mannosidase, alpha, class 2A, member 1
GO	mannose metabolic process	2	6	0.00247674	5373	phosphomannomutase 2 /// phosphomannomutase 2
GO	histone methylation	2	6	0.00247674	64324	nuclear receptor binding SET domain protein 1 /// nuclear receptor binding SET domain protein 1
GO	histone methylation	2	6	0.00247674	79813	euchromatic histone methyltransferase 1
GO	pyrophosphatase activity	14	451	0.00256313	2633	guanylate binding protein 1, interferon-inducible, 67kDa /// guanylate binding protein 1, interferon-inducible, 67kDa
GO	pyrophosphatase activity	14	451	0.00256313	2634	guanylate binding protein 2, interferon-inducible /// guanylate binding protein 2, interferon-inducible
GO	pyrophosphatase activity	14	451	0.00256313	2635	guanylate binding protein 3
GO	pyrophosphatase activity	14	451	0.00256313	26512	DEAD/H (Asp-Glu-Ala-Asp/His) box polypeptide 26
GO	pyrophosphatase activity	14	451	0.00256313	27289	Rho family GTPase 1
GO	pyrophosphatase activity	14	451	0.00256313	29028	ATPase family, AAA domain containing 2
GO	pyrophosphatase activity	14	451	0.00256313	29889	nucleolar GTPase /// nucleolar GTPase
GO	pyrophosphatase activity	14	451	0.00256313	29984	ras homolog gene family, member D
GO	pyrophosphatase activity	14	451	0.00256313	539	ATP synthase, H+ transporting, mitochondrial F1 complex, O subunit (oligomycin sensitivity conferring protein) /// ATP synthase, H+ transporting, mitochondrial F1 complex, O subunit (oligomycin sensitivity conferring protein)
GO	pyrophosphatase activity	14	451	0.00256313	54606	DEAD (Asp-Glu-Ala-Asp) box polypeptide 56 /// DEAD (Asp-Glu-Ala-Asp) box polypeptide 56
GO	pyrophosphatase activity	14	451	0.00256313	5704	proteasome (prosome, macropain) 26S subunit, ATPase, 4 /// proteasome (prosome, macropain) 26S subunit, ATPase, 4
GO	pyrophosphatase activity	14	451	0.00256313	6236	Ras-related associated with diabetes /// Ras-related associated with diabetes
GO	pyrophosphatase activity	14	451	0.00256313	6891	transporter 2, ATP-binding cassette, sub-family B (MDR/TAP)
GO	pyrophosphatase activity	14	451	0.00256313	9367	RAB9A, member RAS oncogene family /// RAB9A, member RAS oncogene family
GO	hydrolase activity, acting on acid anhydrides, in phosphorus-containing anhydrides	14	452	0.00261499	2633	guanylate binding protein 1, interferon-inducible, 67kDa /// guanylate binding protein 1, interferon-inducible, 67kDa
GO	hydrolase activity, acting on acid anhydrides, in phosphorus-containing anhydrides	14	452	0.00261499	2634	guanylate binding protein 2, interferon-inducible /// guanylate binding protein 2, interferon-inducible
GO	hydrolase activity, acting on acid anhydrides, in phosphorus-containing anhydrides	14	452	0.00261499	2635	guanylate binding protein 3
GO	hydrolase activity, acting on acid anhydrides, in phosphorus-containing anhydrides	14	452	0.00261499	26512	DEAD/H (Asp-Glu-Ala-Asp/His) box polypeptide 26
GO	hydrolase activity, acting on acid anhydrides, in phosphorus-containing anhydrides	14	452	0.00261499	27289	Rho family GTPase 1
GO	hydrolase activity, acting on acid anhydrides, in phosphorus-containing anhydrides	14	452	0.00261499	29028	ATPase family, AAA domain containing 2
GO	hydrolase activity, acting on acid anhydrides, in phosphorus-containing anhydrides	14	452	0.00261499	29889	nucleolar GTPase /// nucleolar GTPase
GO	hydrolase activity, acting on acid anhydrides, in phosphorus-containing anhydrides	14	452	0.00261499	29984	ras homolog gene family, member D
GO	hydrolase activity, acting on acid anhydrides, in phosphorus-containing anhydrides	14	452	0.00261499	539	ATP synthase, H+ transporting, mitochondrial F1 complex, O subunit (oligomycin sensitivity conferring protein) /// ATP synthase, H+ transporting, mitochondrial F1 complex, O subunit (oligomycin sensitivity conferring protein)
GO	hydrolase activity, acting on acid anhydrides, in phosphorus-containing anhydrides	14	452	0.00261499	54606	DEAD (Asp-Glu-Ala-Asp) box polypeptide 56 /// DEAD (Asp-Glu-Ala-Asp) box polypeptide 56
GO	hydrolase activity, acting on acid anhydrides, in phosphorus-containing anhydrides	14	452	0.00261499	5704	proteasome (prosome, macropain) 26S subunit, ATPase, 4 /// proteasome (prosome, macropain) 26S subunit, ATPase, 4
GO	hydrolase activity, acting on acid anhydrides, in phosphorus-containing anhydrides	14	452	0.00261499	6236	Ras-related associated with diabetes /// Ras-related associated with diabetes
GO	hydrolase activity, acting on acid anhydrides, in phosphorus-containing anhydrides	14	452	0.00261499	6891	transporter 2, ATP-binding cassette, sub-family B (MDR/TAP)
GO	hydrolase activity, acting on acid anhydrides, in phosphorus-containing anhydrides	14	452	0.00261499	9367	RAB9A, member RAS oncogene family /// RAB9A, member RAS oncogene family
GO	hydrolase activity, acting on acid anhydrides	14	453	0.00266771	2633	guanylate binding protein 1, interferon-inducible, 67kDa /// guanylate binding protein 1, interferon-inducible, 67kDa
GO	hydrolase activity, acting on acid anhydrides	14	453	0.00266771	2634	guanylate binding protein 2, interferon-inducible /// guanylate binding protein 2, interferon-inducible
GO	hydrolase activity, acting on acid anhydrides	14	453	0.00266771	2635	guanylate binding protein 3
GO	hydrolase activity, acting on acid anhydrides	14	453	0.00266771	26512	DEAD/H (Asp-Glu-Ala-Asp/His) box polypeptide 26
GO	hydrolase activity, acting on acid anhydrides	14	453	0.00266771	27289	Rho family GTPase 1
GO	hydrolase activity, acting on acid anhydrides	14	453	0.00266771	29028	ATPase family, AAA domain containing 2
GO	hydrolase activity, acting on acid anhydrides	14	453	0.00266771	29889	nucleolar GTPase /// nucleolar GTPase
GO	hydrolase activity, acting on acid anhydrides	14	453	0.00266771	29984	ras homolog gene family, member D
GO	hydrolase activity, acting on acid anhydrides	14	453	0.00266771	539	ATP synthase, H+ transporting, mitochondrial F1 complex, O subunit (oligomycin sensitivity conferring protein) /// ATP synthase, H+ transporting, mitochondrial F1 complex, O subunit (oligomycin sensitivity conferring protein)
GO	hydrolase activity, acting on acid anhydrides	14	453	0.00266771	54606	DEAD (Asp-Glu-Ala-Asp) box polypeptide 56 /// DEAD (Asp-Glu-Ala-Asp) box polypeptide 56
GO	hydrolase activity, acting on acid anhydrides	14	453	0.00266771	5704	proteasome (prosome, macropain) 26S subunit, ATPase, 4 /// proteasome (prosome, macropain) 26S subunit, ATPase, 4
GO	hydrolase activity, acting on acid anhydrides	14	453	0.00266771	6236	Ras-related associated with diabetes /// Ras-related associated with diabetes
GO	hydrolase activity, acting on acid anhydrides	14	453	0.00266771	6891	transporter 2, ATP-binding cassette, sub-family B (MDR/TAP)
GO	hydrolase activity, acting on acid anhydrides	14	453	0.00266771	9367	RAB9A, member RAS oncogene family /// RAB9A, member RAS oncogene family
GO	response to wounding	9	226	0.00301502	11057	abhydrolase domain containing 2 /// abhydrolase domain containing 2
GO	response to wounding	9	226	0.00301502	11343	monoglyceride lipase
GO	response to wounding	9	226	0.00301502	143	ADP-ribosyltransferase (NAD+; poly (ADP-ribose) polymerase)-like 1 /// ADP-ribosyltransferase (NAD+; poly (ADP-ribose) polymerase)-like 1
GO	response to wounding	9	226	0.00301502	2920	chemokine (C-X-C motif) ligand 2 /// chemokine (C-X-C motif) ligand 2
GO	response to wounding	9	226	0.00301502	2921	chemokine (C-X-C motif) ligand 3 /// chemokine (C-X-C motif) ligand 3
GO	response to wounding	9	226	0.00301502	3588	interleukin 10 receptor, beta /// interleukin 10 receptor, beta
GO	response to wounding	9	226	0.00301502	9111	N-myc (and STAT) interactor /// N-myc (and STAT) interactor
GO	response to wounding	9	226	0.00301502	9373	phospholipase A2-activating protein
GO	response to wounding	9	226	0.00301502	9734	histone deacetylase 9 /// histone deacetylase 9
GO	filopodium formation	2	7	0.00343754	3655	integrin, alpha 6 /// integrin, alpha 6
GO	filopodium formation	2	7	0.00343754	55785	FYVE, RhoGEF and PH domain containing 6
GO	cellular macromolecule metabolic process	42	2114	0.00365382	10910	SGT1, suppressor of G2 allele of SKP1 (S. cerevisiae)
GO	cellular macromolecule metabolic process	42	2114	0.00365382	11282	mannosyl (alpha-1,3-)-glycoprotein beta-1,4-N-acetylglucosaminyltransferase, isoenzyme B
GO	cellular macromolecule metabolic process	42	2114	0.00365382	115123	hypothetical protein MGC48332
GO	cellular macromolecule metabolic process	42	2114	0.00365382	1407	cryptochrome 1 (photolyase-like) /// cryptochrome 1 (photolyase-like)
GO	cellular macromolecule metabolic process	42	2114	0.00365382	143	ADP-ribosyltransferase (NAD+; poly (ADP-ribose) polymerase)-like 1 /// ADP-ribosyltransferase (NAD+; poly (ADP-ribose) polymerase)-like 1
GO	cellular macromolecule metabolic process	42	2114	0.00365382	154	adrenergic, beta-2-, receptor, surface /// adrenergic, beta-2-, receptor, surface
GO	cellular macromolecule metabolic process	42	2114	0.00365382	197259	hypothetical protein FLJ34389
GO	cellular macromolecule metabolic process	42	2114	0.00365382	204851	homeodomain interacting protein kinase 1
GO	cellular macromolecule metabolic process	42	2114	0.00365382	253152	abhydrolase domain containing 7
GO	cellular macromolecule metabolic process	42	2114	0.00365382	2571	glutamate decarboxylase 1 (brain, 67kDa) /// glutamate decarboxylase 1 (brain, 67kDa)
GO	cellular macromolecule metabolic process	42	2114	0.00365382	2580	cyclin G associated kinase
GO	cellular macromolecule metabolic process	42	2114	0.00365382	27161	eukaryotic translation initiation factor 2C, 2
GO	cellular macromolecule metabolic process	42	2114	0.00365382	29880	asparagine-linked glycosylation 5 homolog (yeast, dolichyl-phosphate beta-glucosyltransferase) /// asparagine-linked glycosylation 5 homolog (yeast, dolichyl-phosphate beta-glucosyltransferase)
GO	cellular macromolecule metabolic process	42	2114	0.00365382	3297	heat shock transcription factor 1
GO	cellular macromolecule metabolic process	42	2114	0.00365382	3716	Janus kinase 1 (a protein tyrosine kinase)
GO	cellular macromolecule metabolic process	42	2114	0.00365382	4124	mannosidase, alpha, class 2A, member 1 /// mannosidase, alpha, class 2A, member 1
GO	cellular macromolecule metabolic process	42	2114	0.00365382	444	aspartate beta-hydroxylase
GO	cellular macromolecule metabolic process	42	2114	0.00365382	4919	receptor tyrosine kinase-like orphan receptor 1 /// receptor tyrosine kinase-like orphan receptor 1
GO	cellular macromolecule metabolic process	42	2114	0.00365382	51132	ring finger protein 12
GO	cellular macromolecule metabolic process	42	2114	0.00365382	51253	mitochondrial ribosomal protein L37
GO	cellular macromolecule metabolic process	42	2114	0.00365382	51371	chromosome 13 open reading frame 12
GO	cellular macromolecule metabolic process	42	2114	0.00365382	5373	phosphomannomutase 2 /// phosphomannomutase 2
GO	cellular macromolecule metabolic process	42	2114	0.00365382	5495	protein phosphatase 1B (formerly 2C), magnesium-dependent, beta isoform
GO	cellular macromolecule metabolic process	42	2114	0.00365382	55359	protein kinase STYK1
GO	cellular macromolecule metabolic process	42	2114	0.00365382	55790	chondroitin beta1,4 N-acetylgalactosaminyltransferase
GO	cellular macromolecule metabolic process	42	2114	0.00365382	5686	proteasome (prosome, macropain) subunit, alpha type, 5 /// proteasome (prosome, macropain) subunit, alpha type, 5
GO	cellular macromolecule metabolic process	42	2114	0.00365382	5698	proteasome (prosome, macropain) subunit, beta type, 9 (large multifunctional protease 2) /// proteasome (prosome, macropain) subunit, beta type, 9 (large multifunctional protease 2)
GO	cellular macromolecule metabolic process	42	2114	0.00365382	5699	proteasome (prosome, macropain) subunit, beta type, 10 /// proteasome (prosome, macropain) subunit, beta type, 10
GO	cellular macromolecule metabolic process	42	2114	0.00365382	5704	proteasome (prosome, macropain) 26S subunit, ATPase, 4 /// proteasome (prosome, macropain) 26S subunit, ATPase, 4
GO	cellular macromolecule metabolic process	42	2114	0.00365382	5714	proteasome (prosome, macropain) 26S subunit, non-ATPase, 8 /// proteasome (prosome, macropain) 26S subunit, non-ATPase, 8
GO	cellular macromolecule metabolic process	42	2114	0.00365382	64324	nuclear receptor binding SET domain protein 1 /// nuclear receptor binding SET domain protein 1
GO	cellular macromolecule metabolic process	42	2114	0.00365382	7204	triple functional domain (PTPRF interacting)
GO	cellular macromolecule metabolic process	42	2114	0.00365382	79813	euchromatic histone methyltransferase 1
GO	cellular macromolecule metabolic process	42	2114	0.00365382	80830	apolipoprotein L, 6 /// apolipoprotein L, 6
GO	cellular macromolecule metabolic process	42	2114	0.00365382	84447	HRD1 protein
GO	cellular macromolecule metabolic process	42	2114	0.00365382	8555	CDC14 cell division cycle 14 homolog B (S. cerevisiae)
GO	cellular macromolecule metabolic process	42	2114	0.00365382	8556	CDC14 cell division cycle 14 homolog A (S. cerevisiae) /// CDC14 cell division cycle 14 homolog A (S. cerevisiae)
GO	cellular macromolecule metabolic process	42	2114	0.00365382	8915	B-cell CLL/lymphoma 10 /// B-cell CLL/lymphoma 10
GO	cellular macromolecule metabolic process	42	2114	0.00365382	8975	ubiquitin specific protease 13 (isopeptidase T-3) /// ubiquitin specific protease 13 (isopeptidase T-3)
GO	cellular macromolecule metabolic process	42	2114	0.00365382	9245	glucosaminyl (N-acetyl) transferase 3, mucin type /// glucosaminyl (N-acetyl) transferase 3, mucin type
GO	cellular macromolecule metabolic process	42	2114	0.00365382	9246	ubiquitin-conjugating enzyme E2L 6 /// ubiquitin-conjugating enzyme E2L 6
GO	cellular macromolecule metabolic process	42	2114	0.00365382	9734	histone deacetylase 9 /// histone deacetylase 9
GO	bone resorption	2	8	0.00454391	154	adrenergic, beta-2-, receptor, surface /// adrenergic, beta-2-, receptor, surface
GO	bone resorption	2	8	0.00454391	3574	interleukin 7 /// interleukin 7
GO	cellular protein metabolic process	41	2077	0.00459283	10910	SGT1, suppressor of G2 allele of SKP1 (S. cerevisiae)
GO	cellular protein metabolic process	41	2077	0.00459283	11282	mannosyl (alpha-1,3-)-glycoprotein beta-1,4-N-acetylglucosaminyltransferase, isoenzyme B
GO	cellular protein metabolic process	41	2077	0.00459283	115123	hypothetical protein MGC48332
GO	cellular protein metabolic process	41	2077	0.00459283	1407	cryptochrome 1 (photolyase-like) /// cryptochrome 1 (photolyase-like)
GO	cellular protein metabolic process	41	2077	0.00459283	143	ADP-ribosyltransferase (NAD+; poly (ADP-ribose) polymerase)-like 1 /// ADP-ribosyltransferase (NAD+; poly (ADP-ribose) polymerase)-like 1
GO	cellular protein metabolic process	41	2077	0.00459283	154	adrenergic, beta-2-, receptor, surface /// adrenergic, beta-2-, receptor, surface
GO	cellular protein metabolic process	41	2077	0.00459283	197259	hypothetical protein FLJ34389
GO	cellular protein metabolic process	41	2077	0.00459283	204851	homeodomain interacting protein kinase 1
GO	cellular protein metabolic process	41	2077	0.00459283	253152	abhydrolase domain containing 7
GO	cellular protein metabolic process	41	2077	0.00459283	2571	glutamate decarboxylase 1 (brain, 67kDa) /// glutamate decarboxylase 1 (brain, 67kDa)
GO	cellular protein metabolic process	41	2077	0.00459283	2580	cyclin G associated kinase
GO	cellular protein metabolic process	41	2077	0.00459283	27161	eukaryotic translation initiation factor 2C, 2
GO	cellular protein metabolic process	41	2077	0.00459283	29880	asparagine-linked glycosylation 5 homolog (yeast, dolichyl-phosphate beta-glucosyltransferase) /// asparagine-linked glycosylation 5 homolog (yeast, dolichyl-phosphate beta-glucosyltransferase)
GO	cellular protein metabolic process	41	2077	0.00459283	3297	heat shock transcription factor 1
GO	cellular protein metabolic process	41	2077	0.00459283	3716	Janus kinase 1 (a protein tyrosine kinase)
GO	cellular protein metabolic process	41	2077	0.00459283	4124	mannosidase, alpha, class 2A, member 1 /// mannosidase, alpha, class 2A, member 1
GO	cellular protein metabolic process	41	2077	0.00459283	444	aspartate beta-hydroxylase
GO	cellular protein metabolic process	41	2077	0.00459283	4919	receptor tyrosine kinase-like orphan receptor 1 /// receptor tyrosine kinase-like orphan receptor 1
GO	cellular protein metabolic process	41	2077	0.00459283	51132	ring finger protein 12
GO	cellular protein metabolic process	41	2077	0.00459283	51253	mitochondrial ribosomal protein L37
GO	cellular protein metabolic process	41	2077	0.00459283	51371	chromosome 13 open reading frame 12
GO	cellular protein metabolic process	41	2077	0.00459283	5373	phosphomannomutase 2 /// phosphomannomutase 2
GO	cellular protein metabolic process	41	2077	0.00459283	5495	protein phosphatase 1B (formerly 2C), magnesium-dependent, beta isoform
GO	cellular protein metabolic process	41	2077	0.00459283	55359	protein kinase STYK1
GO	cellular protein metabolic process	41	2077	0.00459283	5686	proteasome (prosome, macropain) subunit, alpha type, 5 /// proteasome (prosome, macropain) subunit, alpha type, 5
GO	cellular protein metabolic process	41	2077	0.00459283	5698	proteasome (prosome, macropain) subunit, beta type, 9 (large multifunctional protease 2) /// proteasome (prosome, macropain) subunit, beta type, 9 (large multifunctional protease 2)
GO	cellular protein metabolic process	41	2077	0.00459283	5699	proteasome (prosome, macropain) subunit, beta type, 10 /// proteasome (prosome, macropain) subunit, beta type, 10
GO	cellular protein metabolic process	41	2077	0.00459283	5704	proteasome (prosome, macropain) 26S subunit, ATPase, 4 /// proteasome (prosome, macropain) 26S subunit, ATPase, 4
GO	cellular protein metabolic process	41	2077	0.00459283	5714	proteasome (prosome, macropain) 26S subunit, non-ATPase, 8 /// proteasome (prosome, macropain) 26S subunit, non-ATPase, 8
GO	cellular protein metabolic process	41	2077	0.00459283	64324	nuclear receptor binding SET domain protein 1 /// nuclear receptor binding SET domain protein 1
GO	cellular protein metabolic process	41	2077	0.00459283	7204	triple functional domain (PTPRF interacting)
GO	cellular protein metabolic process	41	2077	0.00459283	79813	euchromatic histone methyltransferase 1
GO	cellular protein metabolic process	41	2077	0.00459283	80830	apolipoprotein L, 6 /// apolipoprotein L, 6
GO	cellular protein metabolic process	41	2077	0.00459283	84447	HRD1 protein
GO	cellular protein metabolic process	41	2077	0.00459283	8555	CDC14 cell division cycle 14 homolog B (S. cerevisiae)
GO	cellular protein metabolic process	41	2077	0.00459283	8556	CDC14 cell division cycle 14 homolog A (S. cerevisiae) /// CDC14 cell division cycle 14 homolog A (S. cerevisiae)
GO	cellular protein metabolic process	41	2077	0.00459283	8915	B-cell CLL/lymphoma 10 /// B-cell CLL/lymphoma 10
GO	cellular protein metabolic process	41	2077	0.00459283	8975	ubiquitin specific protease 13 (isopeptidase T-3) /// ubiquitin specific protease 13 (isopeptidase T-3)
GO	cellular protein metabolic process	41	2077	0.00459283	9245	glucosaminyl (N-acetyl) transferase 3, mucin type /// glucosaminyl (N-acetyl) transferase 3, mucin type
GO	cellular protein metabolic process	41	2077	0.00459283	9246	ubiquitin-conjugating enzyme E2L 6 /// ubiquitin-conjugating enzyme E2L 6
GO	cellular protein metabolic process	41	2077	0.00459283	9734	histone deacetylase 9 /// histone deacetylase 9
GO	UDP-glycosyltransferase activity	5	83	0.00468429	11282	mannosyl (alpha-1,3-)-glycoprotein beta-1,4-N-acetylglucosaminyltransferase, isoenzyme B
GO	UDP-glycosyltransferase activity	5	83	0.00468429	29880	asparagine-linked glycosylation 5 homolog (yeast, dolichyl-phosphate beta-glucosyltransferase) /// asparagine-linked glycosylation 5 homolog (yeast, dolichyl-phosphate beta-glucosyltransferase)
GO	UDP-glycosyltransferase activity	5	83	0.00468429	55790	chondroitin beta1,4 N-acetylgalactosaminyltransferase
GO	UDP-glycosyltransferase activity	5	83	0.00468429	7368	UDP glycosyltransferase 8 (UDP-galactose ceramide galactosyltransferase)
GO	UDP-glycosyltransferase activity	5	83	0.00468429	9245	glucosaminyl (N-acetyl) transferase 3, mucin type /// glucosaminyl (N-acetyl) transferase 3, mucin type
GO	inflammatory response	8	199	0.00479039	11343	monoglyceride lipase
GO	inflammatory response	8	199	0.00479039	143	ADP-ribosyltransferase (NAD+; poly (ADP-ribose) polymerase)-like 1 /// ADP-ribosyltransferase (NAD+; poly (ADP-ribose) polymerase)-like 1
GO	inflammatory response	8	199	0.00479039	2920	chemokine (C-X-C motif) ligand 2 /// chemokine (C-X-C motif) ligand 2
GO	inflammatory response	8	199	0.00479039	2921	chemokine (C-X-C motif) ligand 3 /// chemokine (C-X-C motif) ligand 3
GO	inflammatory response	8	199	0.00479039	3588	interleukin 10 receptor, beta /// interleukin 10 receptor, beta
GO	inflammatory response	8	199	0.00479039	9111	N-myc (and STAT) interactor /// N-myc (and STAT) interactor
GO	inflammatory response	8	199	0.00479039	9373	phospholipase A2-activating protein
GO	inflammatory response	8	199	0.00479039	9734	histone deacetylase 9 /// histone deacetylase 9
GO	cytosol	9	245	0.00510919	51371	chromosome 13 open reading frame 12
GO	cytosol	9	245	0.00510919	5686	proteasome (prosome, macropain) subunit, alpha type, 5 /// proteasome (prosome, macropain) subunit, alpha type, 5
GO	cytosol	9	245	0.00510919	5698	proteasome (prosome, macropain) subunit, beta type, 9 (large multifunctional protease 2) /// proteasome (prosome, macropain) subunit, beta type, 9 (large multifunctional protease 2)
GO	cytosol	9	245	0.00510919	5699	proteasome (prosome, macropain) subunit, beta type, 10 /// proteasome (prosome, macropain) subunit, beta type, 10
GO	cytosol	9	245	0.00510919	5704	proteasome (prosome, macropain) 26S subunit, ATPase, 4 /// proteasome (prosome, macropain) 26S subunit, ATPase, 4
GO	cytosol	9	245	0.00510919	5714	proteasome (prosome, macropain) 26S subunit, non-ATPase, 8 /// proteasome (prosome, macropain) 26S subunit, non-ATPase, 8
GO	cytosol	9	245	0.00510919	6891	transporter 2, ATP-binding cassette, sub-family B (MDR/TAP)
GO	cytosol	9	245	0.00510919	8915	B-cell CLL/lymphoma 10 /// B-cell CLL/lymphoma 10
GO	cytosol	9	245	0.00510919	8996	nucleolar protein 3 (apoptosis repressor with CARD domain)
GO	defense response	12	390	0.00546439	11343	monoglyceride lipase
GO	defense response	12	390	0.00546439	143	ADP-ribosyltransferase (NAD+; poly (ADP-ribose) polymerase)-like 1 /// ADP-ribosyltransferase (NAD+; poly (ADP-ribose) polymerase)-like 1
GO	defense response	12	390	0.00546439	2920	chemokine (C-X-C motif) ligand 2 /// chemokine (C-X-C motif) ligand 2
GO	defense response	12	390	0.00546439	2921	chemokine (C-X-C motif) ligand 3 /// chemokine (C-X-C motif) ligand 3
GO	defense response	12	390	0.00546439	3588	interleukin 10 receptor, beta /// interleukin 10 receptor, beta
GO	defense response	12	390	0.00546439	3688	integrin, beta 1 (fibronectin receptor, beta polypeptide, antigen CD29 includes MDF2, MSK12)
GO	defense response	12	390	0.00546439	4277	MHC class I polypeptide-related sequence B /// MHC class I polypeptide-related sequence B
GO	defense response	12	390	0.00546439	64135	melanoma differentiation associated protein-5 /// melanoma differentiation associated protein-5
GO	defense response	12	390	0.00546439	8915	B-cell CLL/lymphoma 10 /// B-cell CLL/lymphoma 10
GO	defense response	12	390	0.00546439	9111	N-myc (and STAT) interactor /// N-myc (and STAT) interactor
GO	defense response	12	390	0.00546439	9373	phospholipase A2-activating protein
GO	defense response	12	390	0.00546439	9734	histone deacetylase 9 /// histone deacetylase 9
GO	microspike biogenesis	2	9	0.00579191	3655	integrin, alpha 6 /// integrin, alpha 6
GO	microspike biogenesis	2	9	0.00579191	55785	FYVE, RhoGEF and PH domain containing 6
GO	transcription corepressor activity	5	89	0.0062885	10589	DR1-associated protein 1 (negative cofactor 2 alpha) /// DR1-associated protein 1 (negative cofactor 2 alpha)
GO	transcription corepressor activity	5	89	0.0062885	51132	ring finger protein 12
GO	transcription corepressor activity	5	89	0.0062885	64324	nuclear receptor binding SET domain protein 1 /// nuclear receptor binding SET domain protein 1
GO	transcription corepressor activity	5	89	0.0062885	9541	CBF1 interacting corepressor /// CBF1 interacting corepressor
GO	transcription corepressor activity	5	89	0.0062885	9734	histone deacetylase 9 /// histone deacetylase 9
GO	histone modification	3	30	0.00694319	64324	nuclear receptor binding SET domain protein 1 /// nuclear receptor binding SET domain protein 1
GO	histone modification	3	30	0.00694319	79813	euchromatic histone methyltransferase 1
GO	histone modification	3	30	0.00694319	9734	histone deacetylase 9 /// histone deacetylase 9
GO	nucleotide-sugar metabolic process	2	10	0.00717767	5373	phosphomannomutase 2 /// phosphomannomutase 2
GO	nucleotide-sugar metabolic process	2	10	0.00717767	55790	chondroitin beta1,4 N-acetylgalactosaminyltransferase
GO	protein modification	27	1257	0.00760339	10910	SGT1, suppressor of G2 allele of SKP1 (S. cerevisiae)
GO	protein modification	27	1257	0.00760339	11282	mannosyl (alpha-1,3-)-glycoprotein beta-1,4-N-acetylglucosaminyltransferase, isoenzyme B
GO	protein modification	27	1257	0.00760339	115123	hypothetical protein MGC48332
GO	protein modification	27	1257	0.00760339	1407	cryptochrome 1 (photolyase-like) /// cryptochrome 1 (photolyase-like)
GO	protein modification	27	1257	0.00760339	143	ADP-ribosyltransferase (NAD+; poly (ADP-ribose) polymerase)-like 1 /// ADP-ribosyltransferase (NAD+; poly (ADP-ribose) polymerase)-like 1
GO	protein modification	27	1257	0.00760339	197259	hypothetical protein FLJ34389
GO	protein modification	27	1257	0.00760339	204851	homeodomain interacting protein kinase 1
GO	protein modification	27	1257	0.00760339	2571	glutamate decarboxylase 1 (brain, 67kDa) /// glutamate decarboxylase 1 (brain, 67kDa)
GO	protein modification	27	1257	0.00760339	2580	cyclin G associated kinase
GO	protein modification	27	1257	0.00760339	29880	asparagine-linked glycosylation 5 homolog (yeast, dolichyl-phosphate beta-glucosyltransferase) /// asparagine-linked glycosylation 5 homolog (yeast, dolichyl-phosphate beta-glucosyltransferase)
GO	protein modification	27	1257	0.00760339	3716	Janus kinase 1 (a protein tyrosine kinase)
GO	protein modification	27	1257	0.00760339	444	aspartate beta-hydroxylase
GO	protein modification	27	1257	0.00760339	4919	receptor tyrosine kinase-like orphan receptor 1 /// receptor tyrosine kinase-like orphan receptor 1
GO	protein modification	27	1257	0.00760339	51132	ring finger protein 12
GO	protein modification	27	1257	0.00760339	5373	phosphomannomutase 2 /// phosphomannomutase 2
GO	protein modification	27	1257	0.00760339	5495	protein phosphatase 1B (formerly 2C), magnesium-dependent, beta isoform
GO	protein modification	27	1257	0.00760339	55359	protein kinase STYK1
GO	protein modification	27	1257	0.00760339	64324	nuclear receptor binding SET domain protein 1 /// nuclear receptor binding SET domain protein 1
GO	protein modification	27	1257	0.00760339	7204	triple functional domain (PTPRF interacting)
GO	protein modification	27	1257	0.00760339	79813	euchromatic histone methyltransferase 1
GO	protein modification	27	1257	0.00760339	84447	HRD1 protein
GO	protein modification	27	1257	0.00760339	8555	CDC14 cell division cycle 14 homolog B (S. cerevisiae)
GO	protein modification	27	1257	0.00760339	8556	CDC14 cell division cycle 14 homolog A (S. cerevisiae) /// CDC14 cell division cycle 14 homolog A (S. cerevisiae)
GO	protein modification	27	1257	0.00760339	8975	ubiquitin specific protease 13 (isopeptidase T-3) /// ubiquitin specific protease 13 (isopeptidase T-3)
GO	protein modification	27	1257	0.00760339	9245	glucosaminyl (N-acetyl) transferase 3, mucin type /// glucosaminyl (N-acetyl) transferase 3, mucin type
GO	protein modification	27	1257	0.00760339	9246	ubiquitin-conjugating enzyme E2L 6 /// ubiquitin-conjugating enzyme E2L 6
GO	protein modification	27	1257	0.00760339	9734	histone deacetylase 9 /// histone deacetylase 9
GO	covalent chromatin modification	3	31	0.00761383	64324	nuclear receptor binding SET domain protein 1 /// nuclear receptor binding SET domain protein 1
GO	covalent chromatin modification	3	31	0.00761383	79813	euchromatic histone methyltransferase 1
GO	covalent chromatin modification	3	31	0.00761383	9734	histone deacetylase 9 /// histone deacetylase 9
GO	biopolymer metabolic process	44	2342	0.00800207	10569	step II splicing factor SLU7
GO	biopolymer metabolic process	44	2342	0.00800207	10910	SGT1, suppressor of G2 allele of SKP1 (S. cerevisiae)
GO	biopolymer metabolic process	44	2342	0.00800207	11282	mannosyl (alpha-1,3-)-glycoprotein beta-1,4-N-acetylglucosaminyltransferase, isoenzyme B
GO	biopolymer metabolic process	44	2342	0.00800207	115123	hypothetical protein MGC48332
GO	biopolymer metabolic process	44	2342	0.00800207	1407	cryptochrome 1 (photolyase-like) /// cryptochrome 1 (photolyase-like)
GO	biopolymer metabolic process	44	2342	0.00800207	143	ADP-ribosyltransferase (NAD+; poly (ADP-ribose) polymerase)-like 1 /// ADP-ribosyltransferase (NAD+; poly (ADP-ribose) polymerase)-like 1
GO	biopolymer metabolic process	44	2342	0.00800207	1647	growth arrest and DNA-damage-inducible, alpha /// growth arrest and DNA-damage-inducible, alpha
GO	biopolymer metabolic process	44	2342	0.00800207	197259	hypothetical protein FLJ34389
GO	biopolymer metabolic process	44	2342	0.00800207	204851	homeodomain interacting protein kinase 1
GO	biopolymer metabolic process	44	2342	0.00800207	2571	glutamate decarboxylase 1 (brain, 67kDa) /// glutamate decarboxylase 1 (brain, 67kDa)
GO	biopolymer metabolic process	44	2342	0.00800207	2580	cyclin G associated kinase
GO	biopolymer metabolic process	44	2342	0.00800207	26512	DEAD/H (Asp-Glu-Ala-Asp/His) box polypeptide 26
GO	biopolymer metabolic process	44	2342	0.00800207	29880	asparagine-linked glycosylation 5 homolog (yeast, dolichyl-phosphate beta-glucosyltransferase) /// asparagine-linked glycosylation 5 homolog (yeast, dolichyl-phosphate beta-glucosyltransferase)
GO	biopolymer metabolic process	44	2342	0.00800207	3184	heterogeneous nuclear ribonucleoprotein D (AU-rich element RNA binding protein 1, 37kDa)
GO	biopolymer metabolic process	44	2342	0.00800207	3659	interferon regulatory factor 1 /// interferon regulatory factor 1
GO	biopolymer metabolic process	44	2342	0.00800207	3716	Janus kinase 1 (a protein tyrosine kinase)
GO	biopolymer metabolic process	44	2342	0.00800207	4116	mago-nashi homolog, proliferation-associated (Drosophila)
GO	biopolymer metabolic process	44	2342	0.00800207	444	aspartate beta-hydroxylase
GO	biopolymer metabolic process	44	2342	0.00800207	4907	5'-nucleotidase, ecto (CD73) /// 5'-nucleotidase, ecto (CD73)
GO	biopolymer metabolic process	44	2342	0.00800207	4919	receptor tyrosine kinase-like orphan receptor 1 /// receptor tyrosine kinase-like orphan receptor 1
GO	biopolymer metabolic process	44	2342	0.00800207	51132	ring finger protein 12
GO	biopolymer metabolic process	44	2342	0.00800207	5373	phosphomannomutase 2 /// phosphomannomutase 2
GO	biopolymer metabolic process	44	2342	0.00800207	54606	DEAD (Asp-Glu-Ala-Asp) box polypeptide 56 /// DEAD (Asp-Glu-Ala-Asp) box polypeptide 56
GO	biopolymer metabolic process	44	2342	0.00800207	5495	protein phosphatase 1B (formerly 2C), magnesium-dependent, beta isoform
GO	biopolymer metabolic process	44	2342	0.00800207	55359	protein kinase STYK1
GO	biopolymer metabolic process	44	2342	0.00800207	55790	chondroitin beta1,4 N-acetylgalactosaminyltransferase
GO	biopolymer metabolic process	44	2342	0.00800207	5686	proteasome (prosome, macropain) subunit, alpha type, 5 /// proteasome (prosome, macropain) subunit, alpha type, 5
GO	biopolymer metabolic process	44	2342	0.00800207	5698	proteasome (prosome, macropain) subunit, beta type, 9 (large multifunctional protease 2) /// proteasome (prosome, macropain) subunit, beta type, 9 (large multifunctional protease 2)
GO	biopolymer metabolic process	44	2342	0.00800207	5699	proteasome (prosome, macropain) subunit, beta type, 10 /// proteasome (prosome, macropain) subunit, beta type, 10
GO	biopolymer metabolic process	44	2342	0.00800207	5704	proteasome (prosome, macropain) 26S subunit, ATPase, 4 /// proteasome (prosome, macropain) 26S subunit, ATPase, 4
GO	biopolymer metabolic process	44	2342	0.00800207	64324	nuclear receptor binding SET domain protein 1 /// nuclear receptor binding SET domain protein 1
GO	biopolymer metabolic process	44	2342	0.00800207	7204	triple functional domain (PTPRF interacting)
GO	biopolymer metabolic process	44	2342	0.00800207	79813	euchromatic histone methyltransferase 1
GO	biopolymer metabolic process	44	2342	0.00800207	84447	HRD1 protein
GO	biopolymer metabolic process	44	2342	0.00800207	85453	TSPY-like 5
GO	biopolymer metabolic process	44	2342	0.00800207	8555	CDC14 cell division cycle 14 homolog B (S. cerevisiae)
GO	biopolymer metabolic process	44	2342	0.00800207	8556	CDC14 cell division cycle 14 homolog A (S. cerevisiae) /// CDC14 cell division cycle 14 homolog A (S. cerevisiae)
GO	biopolymer metabolic process	44	2342	0.00800207	8975	ubiquitin specific protease 13 (isopeptidase T-3) /// ubiquitin specific protease 13 (isopeptidase T-3)
GO	biopolymer metabolic process	44	2342	0.00800207	8996	nucleolar protein 3 (apoptosis repressor with CARD domain)
GO	biopolymer metabolic process	44	2342	0.00800207	9111	N-myc (and STAT) interactor /// N-myc (and STAT) interactor
GO	biopolymer metabolic process	44	2342	0.00800207	9245	glucosaminyl (N-acetyl) transferase 3, mucin type /// glucosaminyl (N-acetyl) transferase 3, mucin type
GO	biopolymer metabolic process	44	2342	0.00800207	9246	ubiquitin-conjugating enzyme E2L 6 /// ubiquitin-conjugating enzyme E2L 6
GO	biopolymer metabolic process	44	2342	0.00800207	9541	CBF1 interacting corepressor /// CBF1 interacting corepressor
GO	biopolymer metabolic process	44	2342	0.00800207	9734	histone deacetylase 9 /// histone deacetylase 9
GO	protein metabolic process	42	2211	0.00800233	10910	SGT1, suppressor of G2 allele of SKP1 (S. cerevisiae)
GO	protein metabolic process	42	2211	0.00800233	11282	mannosyl (alpha-1,3-)-glycoprotein beta-1,4-N-acetylglucosaminyltransferase, isoenzyme B
GO	protein metabolic process	42	2211	0.00800233	115123	hypothetical protein MGC48332
GO	protein metabolic process	42	2211	0.00800233	1407	cryptochrome 1 (photolyase-like) /// cryptochrome 1 (photolyase-like)
GO	protein metabolic process	42	2211	0.00800233	143	ADP-ribosyltransferase (NAD+; poly (ADP-ribose) polymerase)-like 1 /// ADP-ribosyltransferase (NAD+; poly (ADP-ribose) polymerase)-like 1
GO	protein metabolic process	42	2211	0.00800233	154	adrenergic, beta-2-, receptor, surface /// adrenergic, beta-2-, receptor, surface
GO	protein metabolic process	42	2211	0.00800233	197259	hypothetical protein FLJ34389
GO	protein metabolic process	42	2211	0.00800233	204851	homeodomain interacting protein kinase 1
GO	protein metabolic process	42	2211	0.00800233	253152	abhydrolase domain containing 7
GO	protein metabolic process	42	2211	0.00800233	2571	glutamate decarboxylase 1 (brain, 67kDa) /// glutamate decarboxylase 1 (brain, 67kDa)
GO	protein metabolic process	42	2211	0.00800233	2580	cyclin G associated kinase
GO	protein metabolic process	42	2211	0.00800233	27161	eukaryotic translation initiation factor 2C, 2
GO	protein metabolic process	42	2211	0.00800233	29880	asparagine-linked glycosylation 5 homolog (yeast, dolichyl-phosphate beta-glucosyltransferase) /// asparagine-linked glycosylation 5 homolog (yeast, dolichyl-phosphate beta-glucosyltransferase)
GO	protein metabolic process	42	2211	0.00800233	3297	heat shock transcription factor 1
GO	protein metabolic process	42	2211	0.00800233	3716	Janus kinase 1 (a protein tyrosine kinase)
GO	protein metabolic process	42	2211	0.00800233	4124	mannosidase, alpha, class 2A, member 1 /// mannosidase, alpha, class 2A, member 1
GO	protein metabolic process	42	2211	0.00800233	444	aspartate beta-hydroxylase
GO	protein metabolic process	42	2211	0.00800233	4919	receptor tyrosine kinase-like orphan receptor 1 /// receptor tyrosine kinase-like orphan receptor 1
GO	protein metabolic process	42	2211	0.00800233	51132	ring finger protein 12
GO	protein metabolic process	42	2211	0.00800233	51253	mitochondrial ribosomal protein L37
GO	protein metabolic process	42	2211	0.00800233	51371	chromosome 13 open reading frame 12
GO	protein metabolic process	42	2211	0.00800233	5373	phosphomannomutase 2 /// phosphomannomutase 2
GO	protein metabolic process	42	2211	0.00800233	5495	protein phosphatase 1B (formerly 2C), magnesium-dependent, beta isoform
GO	protein metabolic process	42	2211	0.00800233	55359	protein kinase STYK1
GO	protein metabolic process	42	2211	0.00800233	5686	proteasome (prosome, macropain) subunit, alpha type, 5 /// proteasome (prosome, macropain) subunit, alpha type, 5
GO	protein metabolic process	42	2211	0.00800233	5698	proteasome (prosome, macropain) subunit, beta type, 9 (large multifunctional protease 2) /// proteasome (prosome, macropain) subunit, beta type, 9 (large multifunctional protease 2)
GO	protein metabolic process	42	2211	0.00800233	5699	proteasome (prosome, macropain) subunit, beta type, 10 /// proteasome (prosome, macropain) subunit, beta type, 10
GO	protein metabolic process	42	2211	0.00800233	5704	proteasome (prosome, macropain) 26S subunit, ATPase, 4 /// proteasome (prosome, macropain) 26S subunit, ATPase, 4
GO	protein metabolic process	42	2211	0.00800233	5714	proteasome (prosome, macropain) 26S subunit, non-ATPase, 8 /// proteasome (prosome, macropain) 26S subunit, non-ATPase, 8
GO	protein metabolic process	42	2211	0.00800233	64324	nuclear receptor binding SET domain protein 1 /// nuclear receptor binding SET domain protein 1
GO	protein metabolic process	42	2211	0.00800233	6891	transporter 2, ATP-binding cassette, sub-family B (MDR/TAP)
GO	protein metabolic process	42	2211	0.00800233	7204	triple functional domain (PTPRF interacting)
GO	protein metabolic process	42	2211	0.00800233	79813	euchromatic histone methyltransferase 1
GO	protein metabolic process	42	2211	0.00800233	80830	apolipoprotein L, 6 /// apolipoprotein L, 6
GO	protein metabolic process	42	2211	0.00800233	84447	HRD1 protein
GO	protein metabolic process	42	2211	0.00800233	8555	CDC14 cell division cycle 14 homolog B (S. cerevisiae)
GO	protein metabolic process	42	2211	0.00800233	8556	CDC14 cell division cycle 14 homolog A (S. cerevisiae) /// CDC14 cell division cycle 14 homolog A (S. cerevisiae)
GO	protein metabolic process	42	2211	0.00800233	8915	B-cell CLL/lymphoma 10 /// B-cell CLL/lymphoma 10
GO	protein metabolic process	42	2211	0.00800233	8975	ubiquitin specific protease 13 (isopeptidase T-3) /// ubiquitin specific protease 13 (isopeptidase T-3)
GO	protein metabolic process	42	2211	0.00800233	9245	glucosaminyl (N-acetyl) transferase 3, mucin type /// glucosaminyl (N-acetyl) transferase 3, mucin type
GO	protein metabolic process	42	2211	0.00800233	9246	ubiquitin-conjugating enzyme E2L 6 /// ubiquitin-conjugating enzyme E2L 6
GO	protein metabolic process	42	2211	0.00800233	9734	histone deacetylase 9 /// histone deacetylase 9
GO	response to stimulus	32	1574	0.00823091	11057	abhydrolase domain containing 2 /// abhydrolase domain containing 2
GO	response to stimulus	32	1574	0.00823091	11343	monoglyceride lipase
GO	response to stimulus	32	1574	0.00823091	1407	cryptochrome 1 (photolyase-like) /// cryptochrome 1 (photolyase-like)
GO	response to stimulus	32	1574	0.00823091	143	ADP-ribosyltransferase (NAD+; poly (ADP-ribose) polymerase)-like 1 /// ADP-ribosyltransferase (NAD+; poly (ADP-ribose) polymerase)-like 1
GO	response to stimulus	32	1574	0.00823091	154	adrenergic, beta-2-, receptor, surface /// adrenergic, beta-2-, receptor, surface
GO	response to stimulus	32	1574	0.00823091	1647	growth arrest and DNA-damage-inducible, alpha /// growth arrest and DNA-damage-inducible, alpha
GO	response to stimulus	32	1574	0.00823091	2633	guanylate binding protein 1, interferon-inducible, 67kDa /// guanylate binding protein 1, interferon-inducible, 67kDa
GO	response to stimulus	32	1574	0.00823091	2634	guanylate binding protein 2, interferon-inducible /// guanylate binding protein 2, interferon-inducible
GO	response to stimulus	32	1574	0.00823091	2635	guanylate binding protein 3
GO	response to stimulus	32	1574	0.00823091	2920	chemokine (C-X-C motif) ligand 2 /// chemokine (C-X-C motif) ligand 2
GO	response to stimulus	32	1574	0.00823091	2921	chemokine (C-X-C motif) ligand 3 /// chemokine (C-X-C motif) ligand 3
GO	response to stimulus	32	1574	0.00823091	3297	heat shock transcription factor 1
GO	response to stimulus	32	1574	0.00823091	3437	interferon-induced protein with tetratricopeptide repeats 4 /// interferon-induced protein with tetratricopeptide repeats 4
GO	response to stimulus	32	1574	0.00823091	3574	interleukin 7 /// interleukin 7
GO	response to stimulus	32	1574	0.00823091	3588	interleukin 10 receptor, beta /// interleukin 10 receptor, beta
GO	response to stimulus	32	1574	0.00823091	3659	interferon regulatory factor 1 /// interferon regulatory factor 1
GO	response to stimulus	32	1574	0.00823091	3688	integrin, beta 1 (fibronectin receptor, beta polypeptide, antigen CD29 includes MDF2, MSK12)
GO	response to stimulus	32	1574	0.00823091	4277	MHC class I polypeptide-related sequence B /// MHC class I polypeptide-related sequence B
GO	response to stimulus	32	1574	0.00823091	51371	chromosome 13 open reading frame 12
GO	response to stimulus	32	1574	0.00823091	5698	proteasome (prosome, macropain) subunit, beta type, 9 (large multifunctional protease 2) /// proteasome (prosome, macropain) subunit, beta type, 9 (large multifunctional protease 2)
GO	response to stimulus	32	1574	0.00823091	5699	proteasome (prosome, macropain) subunit, beta type, 10 /// proteasome (prosome, macropain) subunit, beta type, 10
GO	response to stimulus	32	1574	0.00823091	64135	melanoma differentiation associated protein-5 /// melanoma differentiation associated protein-5
GO	response to stimulus	32	1574	0.00823091	6648	superoxide dismutase 2, mitochondrial
GO	response to stimulus	32	1574	0.00823091	6891	transporter 2, ATP-binding cassette, sub-family B (MDR/TAP)
GO	response to stimulus	32	1574	0.00823091	8412	breast cancer anti-estrogen resistance 3 /// breast cancer anti-estrogen resistance 3
GO	response to stimulus	32	1574	0.00823091	8604	solute carrier family 25 (mitochondrial carrier, Aralar), member 12
GO	response to stimulus	32	1574	0.00823091	8614	stanniocalcin 2
GO	response to stimulus	32	1574	0.00823091	8828	neuropilin 2
GO	response to stimulus	32	1574	0.00823091	8915	B-cell CLL/lymphoma 10 /// B-cell CLL/lymphoma 10
GO	response to stimulus	32	1574	0.00823091	9111	N-myc (and STAT) interactor /// N-myc (and STAT) interactor
GO	response to stimulus	32	1574	0.00823091	9373	phospholipase A2-activating protein
GO	response to stimulus	32	1574	0.00823091	9734	histone deacetylase 9 /// histone deacetylase 9
GO	carbon-carbon lyase activity	3	32	0.00832145	1407	cryptochrome 1 (photolyase-like) /// cryptochrome 1 (photolyase-like)
GO	carbon-carbon lyase activity	3	32	0.00832145	2571	glutamate decarboxylase 1 (brain, 67kDa) /// glutamate decarboxylase 1 (brain, 67kDa)
GO	carbon-carbon lyase activity	3	32	0.00832145	7389	uroporphyrinogen decarboxylase
GO	response to external stimulus	11	363	0.00855637	11057	abhydrolase domain containing 2 /// abhydrolase domain containing 2
GO	response to external stimulus	11	363	0.00855637	11343	monoglyceride lipase
GO	response to external stimulus	11	363	0.00855637	143	ADP-ribosyltransferase (NAD+; poly (ADP-ribose) polymerase)-like 1 /// ADP-ribosyltransferase (NAD+; poly (ADP-ribose) polymerase)-like 1
GO	response to external stimulus	11	363	0.00855637	2920	chemokine (C-X-C motif) ligand 2 /// chemokine (C-X-C motif) ligand 2
GO	response to external stimulus	11	363	0.00855637	2921	chemokine (C-X-C motif) ligand 3 /// chemokine (C-X-C motif) ligand 3
GO	response to external stimulus	11	363	0.00855637	3588	interleukin 10 receptor, beta /// interleukin 10 receptor, beta
GO	response to external stimulus	11	363	0.00855637	8614	stanniocalcin 2
GO	response to external stimulus	11	363	0.00855637	8828	neuropilin 2
GO	response to external stimulus	11	363	0.00855637	9111	N-myc (and STAT) interactor /// N-myc (and STAT) interactor
GO	response to external stimulus	11	363	0.00855637	9373	phospholipase A2-activating protein
GO	response to external stimulus	11	363	0.00855637	9734	histone deacetylase 9 /// histone deacetylase 9
GO	ubiquitin binding	2	11	0.0086974	51028	chromosome 13 open reading frame 9
GO	ubiquitin binding	2	11	0.0086974	8915	B-cell CLL/lymphoma 10 /// B-cell CLL/lymphoma 10
GO	lysosome	5	100	0.0101675	154	adrenergic, beta-2-, receptor, surface /// adrenergic, beta-2-, receptor, surface
GO	lysosome	5	100	0.0101675	2717	galactosidase, alpha /// galactosidase, alpha
GO	lysosome	5	100	0.0101675	51028	chromosome 13 open reading frame 9
GO	lysosome	5	100	0.0101675	8915	B-cell CLL/lymphoma 10 /// B-cell CLL/lymphoma 10
GO	lysosome	5	100	0.0101675	9367	RAB9A, member RAS oncogene family /// RAB9A, member RAS oncogene family
GO	lytic vacuole	5	100	0.0101675	154	adrenergic, beta-2-, receptor, surface /// adrenergic, beta-2-, receptor, surface
GO	lytic vacuole	5	100	0.0101675	2717	galactosidase, alpha /// galactosidase, alpha
GO	lytic vacuole	5	100	0.0101675	51028	chromosome 13 open reading frame 9
GO	lytic vacuole	5	100	0.0101675	8915	B-cell CLL/lymphoma 10 /// B-cell CLL/lymphoma 10
GO	lytic vacuole	5	100	0.0101675	9367	RAB9A, member RAS oncogene family /// RAB9A, member RAS oncogene family
GO	small conjugating protein binding	2	12	0.0103474	51028	chromosome 13 open reading frame 9
GO	small conjugating protein binding	2	12	0.0103474	8915	B-cell CLL/lymphoma 10 /// B-cell CLL/lymphoma 10
GO	biopolymer modification	27	1289	0.0104215	10910	SGT1, suppressor of G2 allele of SKP1 (S. cerevisiae)
GO	biopolymer modification	27	1289	0.0104215	11282	mannosyl (alpha-1,3-)-glycoprotein beta-1,4-N-acetylglucosaminyltransferase, isoenzyme B
GO	biopolymer modification	27	1289	0.0104215	115123	hypothetical protein MGC48332
GO	biopolymer modification	27	1289	0.0104215	1407	cryptochrome 1 (photolyase-like) /// cryptochrome 1 (photolyase-like)
GO	biopolymer modification	27	1289	0.0104215	143	ADP-ribosyltransferase (NAD+; poly (ADP-ribose) polymerase)-like 1 /// ADP-ribosyltransferase (NAD+; poly (ADP-ribose) polymerase)-like 1
GO	biopolymer modification	27	1289	0.0104215	197259	hypothetical protein FLJ34389
GO	biopolymer modification	27	1289	0.0104215	204851	homeodomain interacting protein kinase 1
GO	biopolymer modification	27	1289	0.0104215	2571	glutamate decarboxylase 1 (brain, 67kDa) /// glutamate decarboxylase 1 (brain, 67kDa)
GO	biopolymer modification	27	1289	0.0104215	2580	cyclin G associated kinase
GO	biopolymer modification	27	1289	0.0104215	29880	asparagine-linked glycosylation 5 homolog (yeast, dolichyl-phosphate beta-glucosyltransferase) /// asparagine-linked glycosylation 5 homolog (yeast, dolichyl-phosphate beta-glucosyltransferase)
GO	biopolymer modification	27	1289	0.0104215	3716	Janus kinase 1 (a protein tyrosine kinase)
GO	biopolymer modification	27	1289	0.0104215	444	aspartate beta-hydroxylase
GO	biopolymer modification	27	1289	0.0104215	4919	receptor tyrosine kinase-like orphan receptor 1 /// receptor tyrosine kinase-like orphan receptor 1
GO	biopolymer modification	27	1289	0.0104215	51132	ring finger protein 12
GO	biopolymer modification	27	1289	0.0104215	5373	phosphomannomutase 2 /// phosphomannomutase 2
GO	biopolymer modification	27	1289	0.0104215	5495	protein phosphatase 1B (formerly 2C), magnesium-dependent, beta isoform
GO	biopolymer modification	27	1289	0.0104215	55359	protein kinase STYK1
GO	biopolymer modification	27	1289	0.0104215	64324	nuclear receptor binding SET domain protein 1 /// nuclear receptor binding SET domain protein 1
GO	biopolymer modification	27	1289	0.0104215	7204	triple functional domain (PTPRF interacting)
GO	biopolymer modification	27	1289	0.0104215	79813	euchromatic histone methyltransferase 1
GO	biopolymer modification	27	1289	0.0104215	84447	HRD1 protein
GO	biopolymer modification	27	1289	0.0104215	8555	CDC14 cell division cycle 14 homolog B (S. cerevisiae)
GO	biopolymer modification	27	1289	0.0104215	8556	CDC14 cell division cycle 14 homolog A (S. cerevisiae) /// CDC14 cell division cycle 14 homolog A (S. cerevisiae)
GO	biopolymer modification	27	1289	0.0104215	8975	ubiquitin specific protease 13 (isopeptidase T-3) /// ubiquitin specific protease 13 (isopeptidase T-3)
GO	biopolymer modification	27	1289	0.0104215	9245	glucosaminyl (N-acetyl) transferase 3, mucin type /// glucosaminyl (N-acetyl) transferase 3, mucin type
GO	biopolymer modification	27	1289	0.0104215	9246	ubiquitin-conjugating enzyme E2L 6 /// ubiquitin-conjugating enzyme E2L 6
GO	biopolymer modification	27	1289	0.0104215	9734	histone deacetylase 9 /// histone deacetylase 9
GO	macromolecular complex	31	1543	0.0109007	10240	mitochondrial ribosomal protein S31
GO	macromolecular complex	31	1543	0.0109007	10569	step II splicing factor SLU7
GO	macromolecular complex	31	1543	0.0109007	10910	SGT1, suppressor of G2 allele of SKP1 (S. cerevisiae)
GO	macromolecular complex	31	1543	0.0109007	143	ADP-ribosyltransferase (NAD+; poly (ADP-ribose) polymerase)-like 1 /// ADP-ribosyltransferase (NAD+; poly (ADP-ribose) polymerase)-like 1
GO	macromolecular complex	31	1543	0.0109007	154	adrenergic, beta-2-, receptor, surface /// adrenergic, beta-2-, receptor, surface
GO	macromolecular complex	31	1543	0.0109007	26512	DEAD/H (Asp-Glu-Ala-Asp/His) box polypeptide 26
GO	macromolecular complex	31	1543	0.0109007	3184	heterogeneous nuclear ribonucleoprotein D (AU-rich element RNA binding protein 1, 37kDa)
GO	macromolecular complex	31	1543	0.0109007	3588	interleukin 10 receptor, beta /// interleukin 10 receptor, beta
GO	macromolecular complex	31	1543	0.0109007	3655	integrin, alpha 6 /// integrin, alpha 6
GO	macromolecular complex	31	1543	0.0109007	3688	integrin, beta 1 (fibronectin receptor, beta polypeptide, antigen CD29 includes MDF2, MSK12)
GO	macromolecular complex	31	1543	0.0109007	3775	potassium channel, subfamily K, member 1 /// potassium channel, subfamily K, member 1
GO	macromolecular complex	31	1543	0.0109007	3790	potassium voltage-gated channel, delayed-rectifier, subfamily S, member 3 /// potassium voltage-gated channel, delayed-rectifier, subfamily S, member 3
GO	macromolecular complex	31	1543	0.0109007	4116	mago-nashi homolog, proliferation-associated (Drosophila)
GO	macromolecular complex	31	1543	0.0109007	4277	MHC class I polypeptide-related sequence B /// MHC class I polypeptide-related sequence B
GO	macromolecular complex	31	1543	0.0109007	51082	polymerase (RNA) I polypeptide D, 16kDa /// polymerase (RNA) I polypeptide D, 16kDa
GO	macromolecular complex	31	1543	0.0109007	51132	ring finger protein 12
GO	macromolecular complex	31	1543	0.0109007	51253	mitochondrial ribosomal protein L37
GO	macromolecular complex	31	1543	0.0109007	51371	chromosome 13 open reading frame 12
GO	macromolecular complex	31	1543	0.0109007	539	ATP synthase, H+ transporting, mitochondrial F1 complex, O subunit (oligomycin sensitivity conferring protein) /// ATP synthase, H+ transporting, mitochondrial F1 complex, O subunit (oligomycin sensitivity conferring protein)
GO	macromolecular complex	31	1543	0.0109007	5495	protein phosphatase 1B (formerly 2C), magnesium-dependent, beta isoform
GO	macromolecular complex	31	1543	0.0109007	5686	proteasome (prosome, macropain) subunit, alpha type, 5 /// proteasome (prosome, macropain) subunit, alpha type, 5
GO	macromolecular complex	31	1543	0.0109007	5698	proteasome (prosome, macropain) subunit, beta type, 9 (large multifunctional protease 2) /// proteasome (prosome, macropain) subunit, beta type, 9 (large multifunctional protease 2)
GO	macromolecular complex	31	1543	0.0109007	5699	proteasome (prosome, macropain) subunit, beta type, 10 /// proteasome (prosome, macropain) subunit, beta type, 10
GO	macromolecular complex	31	1543	0.0109007	5704	proteasome (prosome, macropain) 26S subunit, ATPase, 4 /// proteasome (prosome, macropain) 26S subunit, ATPase, 4
GO	macromolecular complex	31	1543	0.0109007	5714	proteasome (prosome, macropain) 26S subunit, non-ATPase, 8 /// proteasome (prosome, macropain) 26S subunit, non-ATPase, 8
GO	macromolecular complex	31	1543	0.0109007	64324	nuclear receptor binding SET domain protein 1 /// nuclear receptor binding SET domain protein 1
GO	macromolecular complex	31	1543	0.0109007	65987	potassium channel tetramerisation domain containing 14
GO	macromolecular complex	31	1543	0.0109007	6891	transporter 2, ATP-binding cassette, sub-family B (MDR/TAP)
GO	macromolecular complex	31	1543	0.0109007	8915	B-cell CLL/lymphoma 10 /// B-cell CLL/lymphoma 10
GO	macromolecular complex	31	1543	0.0109007	9541	CBF1 interacting corepressor /// CBF1 interacting corepressor
GO	macromolecular complex	31	1543	0.0109007	9734	histone deacetylase 9 /// histone deacetylase 9
GO	alternative nuclear mRNA splicing, via spliceosome	1	1	0.0131044	10569	step II splicing factor SLU7
GO	pre-mRNA 3'-splice site binding	1	1	0.0131044	10569	step II splicing factor SLU7
GO	second spliceosomal transesterification activity	1	1	0.0131044	10569	step II splicing factor SLU7
GO	spliceosomal catalysis	1	1	0.0131044	10569	step II splicing factor SLU7
GO	beta2-adrenergic receptor activity	1	1	0.0131044	154	adrenergic, beta-2-, receptor, surface /// adrenergic, beta-2-, receptor, surface
GO	negative regulation of muscle contraction	1	1	0.0131044	154	adrenergic, beta-2-, receptor, surface /// adrenergic, beta-2-, receptor, surface
GO	negative regulation of smooth muscle contraction	1	1	0.0131044	154	adrenergic, beta-2-, receptor, surface /// adrenergic, beta-2-, receptor, surface
GO	protein-pyridoxal-5-phosphate linkage	1	1	0.0131044	2571	glutamate decarboxylase 1 (brain, 67kDa) /// glutamate decarboxylase 1 (brain, 67kDa)
GO	alpha-galactosidase activity	1	1	0.0131044	2717	galactosidase, alpha /// galactosidase, alpha
GO	negative regulation of nitric-oxide synthase activity	1	1	0.0131044	2717	galactosidase, alpha /// galactosidase, alpha
GO	negative regulation of oxidoreductase activity	1	1	0.0131044	2717	galactosidase, alpha /// galactosidase, alpha
GO	dolichyl-phosphate beta-glucosyltransferase activity	1	1	0.0131044	29880	asparagine-linked glycosylation 5 homolog (yeast, dolichyl-phosphate beta-glucosyltransferase) /// asparagine-linked glycosylation 5 homolog (yeast, dolichyl-phosphate beta-glucosyltransferase)
GO	chondroitin-glucuronate 5-epimerase activity	1	1	0.0131044	29940	squamous cell carcinoma antigen recognized by T cells 2 /// squamous cell carcinoma antigen recognized by T cells 2
GO	interleukin-7 receptor binding	1	1	0.0131044	3574	interleukin 7 /// interleukin 7
GO	inositol bisphosphate phosphatase activity	1	1	0.0131044	3628	inositol polyphosphate-1-phosphatase /// inositol polyphosphate-1-phosphatase
GO	inositol-1,4-bisphosphate 1-phosphatase activity	1	1	0.0131044	3628	inositol polyphosphate-1-phosphatase /// inositol polyphosphate-1-phosphatase
GO	WW domain binding	1	1	0.0131044	51186	pp21 homolog /// pp21 homolog
GO	GDP-mannose biosynthetic process	1	1	0.0131044	5373	phosphomannomutase 2 /// phosphomannomutase 2
GO	GDP-mannose metabolic process	1	1	0.0131044	5373	phosphomannomutase 2 /// phosphomannomutase 2
GO	nucleotide-sugar biosynthetic process	1	1	0.0131044	5373	phosphomannomutase 2 /// phosphomannomutase 2
GO	ethanolamine biosynthetic process	1	1	0.0131044	55500	ethanolamine kinase /// ethanolamine kinase
GO	ethanolamine metabolic process	1	1	0.0131044	55500	ethanolamine kinase /// ethanolamine kinase
GO	phosphatidylethanolamine biosynthetic process	1	1	0.0131044	55500	ethanolamine kinase /// ethanolamine kinase
GO	phosphatidylethanolamine metabolic process	1	1	0.0131044	55500	ethanolamine kinase /// ethanolamine kinase
GO	peptidoglycan glycosyltransferase activity	1	1	0.0131044	55790	chondroitin beta1,4 N-acetylgalactosaminyltransferase
GO	histone lysine N-methyltransferase activity (H3-K36 specific)	1	1	0.0131044	64324	nuclear receptor binding SET domain protein 1 /// nuclear receptor binding SET domain protein 1
GO	histone lysine N-methyltransferase activity (H4-K20 specific)	1	1	0.0131044	64324	nuclear receptor binding SET domain protein 1 /// nuclear receptor binding SET domain protein 1
GO	age-dependent response to reactive oxygen species	1	1	0.0131044	6648	superoxide dismutase 2, mitochondrial
GO	manganese superoxide dismutase activity	1	1	0.0131044	6648	superoxide dismutase 2, mitochondrial
GO	syntaxin-2 binding	1	1	0.0131044	6813	syntaxin binding protein 2 /// syntaxin binding protein 2
GO	syntaxin-3 binding	1	1	0.0131044	6813	syntaxin binding protein 2 /// syntaxin binding protein 2
GO	cytosol to ER transport	1	1	0.0131044	6891	transporter 2, ATP-binding cassette, sub-family B (MDR/TAP)
GO	homoaconitate hydratase activity	1	1	0.0131044	6891	transporter 2, ATP-binding cassette, sub-family B (MDR/TAP)
GO	TAP complex	1	1	0.0131044	6891	transporter 2, ATP-binding cassette, sub-family B (MDR/TAP)
GO	tapasin binding	1	1	0.0131044	6891	transporter 2, ATP-binding cassette, sub-family B (MDR/TAP)
GO	cyanate catabolic process	1	1	0.0131044	7263	thiosulfate sulfurtransferase (rhodanese) /// thiosulfate sulfurtransferase (rhodanese)
GO	cyanate metabolic process	1	1	0.0131044	7263	thiosulfate sulfurtransferase (rhodanese) /// thiosulfate sulfurtransferase (rhodanese)
GO	one-carbon compound catabolic process	1	1	0.0131044	7263	thiosulfate sulfurtransferase (rhodanese) /// thiosulfate sulfurtransferase (rhodanese)
GO	2-hydroxyacylsphingosine 1-beta-galactosyltransferase activity	1	1	0.0131044	7368	UDP glycosyltransferase 8 (UDP-galactose ceramide galactosyltransferase)
GO	UDP-galactose:glucosylceramide beta-1,4-galactosyltransferase activity	1	1	0.0131044	7368	UDP glycosyltransferase 8 (UDP-galactose ceramide galactosyltransferase)
GO	uroporphyrinogen decarboxylase activity	1	1	0.0131044	7389	uroporphyrinogen decarboxylase
GO	activation of innate immune response	1	1	0.0131044	8915	B-cell CLL/lymphoma 10 /// B-cell CLL/lymphoma 10
GO	innate immune response-activating signal transduction	1	1	0.0131044	8915	B-cell CLL/lymphoma 10 /// B-cell CLL/lymphoma 10
GO	negative regulation of B cell apoptosis	1	1	0.0131044	8915	B-cell CLL/lymphoma 10 /// B-cell CLL/lymphoma 10
GO	negative regulation of mature B cell apoptosis	1	1	0.0131044	8915	B-cell CLL/lymphoma 10 /// B-cell CLL/lymphoma 10
GO	pattern recognition receptor signaling pathway	1	1	0.0131044	8915	B-cell CLL/lymphoma 10 /// B-cell CLL/lymphoma 10
GO	positive regulation of mast cell cytokine production	1	1	0.0131044	8915	B-cell CLL/lymphoma 10 /// B-cell CLL/lymphoma 10
GO	protein kinase B binding	1	1	0.0131044	8915	B-cell CLL/lymphoma 10 /// B-cell CLL/lymphoma 10
GO	regulation of B cell apoptosis	1	1	0.0131044	8915	B-cell CLL/lymphoma 10 /// B-cell CLL/lymphoma 10
GO	regulation of mature B cell apoptosis	1	1	0.0131044	8915	B-cell CLL/lymphoma 10 /// B-cell CLL/lymphoma 10
GO	toll-like receptor signaling pathway	1	1	0.0131044	8915	B-cell CLL/lymphoma 10 /// B-cell CLL/lymphoma 10
GO	phospholipase A2 activator activity	1	1	0.0131044	9373	phospholipase A2-activating protein
GO	phospholipase activator activity	1	1	0.0131044	9373	phospholipase A2-activating protein
GO	response to chemical stimulus	10	335	0.0131368	143	ADP-ribosyltransferase (NAD+; poly (ADP-ribose) polymerase)-like 1 /// ADP-ribosyltransferase (NAD+; poly (ADP-ribose) polymerase)-like 1
GO	response to chemical stimulus	10	335	0.0131368	2920	chemokine (C-X-C motif) ligand 2 /// chemokine (C-X-C motif) ligand 2
GO	response to chemical stimulus	10	335	0.0131368	2921	chemokine (C-X-C motif) ligand 3 /// chemokine (C-X-C motif) ligand 3
GO	response to chemical stimulus	10	335	0.0131368	3297	heat shock transcription factor 1
GO	response to chemical stimulus	10	335	0.0131368	6648	superoxide dismutase 2, mitochondrial
GO	response to chemical stimulus	10	335	0.0131368	8412	breast cancer anti-estrogen resistance 3 /// breast cancer anti-estrogen resistance 3
GO	response to chemical stimulus	10	335	0.0131368	8604	solute carrier family 25 (mitochondrial carrier, Aralar), member 12
GO	response to chemical stimulus	10	335	0.0131368	8614	stanniocalcin 2
GO	response to chemical stimulus	10	335	0.0131368	8828	neuropilin 2
GO	response to chemical stimulus	10	335	0.0131368	8915	B-cell CLL/lymphoma 10 /// B-cell CLL/lymphoma 10
GO	antigen processing and presentation	3	38	0.0133651	4277	MHC class I polypeptide-related sequence B /// MHC class I polypeptide-related sequence B
GO	antigen processing and presentation	3	38	0.0133651	5698	proteasome (prosome, macropain) subunit, beta type, 9 (large multifunctional protease 2) /// proteasome (prosome, macropain) subunit, beta type, 9 (large multifunctional protease 2)
GO	antigen processing and presentation	3	38	0.0133651	6891	transporter 2, ATP-binding cassette, sub-family B (MDR/TAP)
GO	vacuole	5	108	0.01385	154	adrenergic, beta-2-, receptor, surface /// adrenergic, beta-2-, receptor, surface
GO	vacuole	5	108	0.01385	2717	galactosidase, alpha /// galactosidase, alpha
GO	vacuole	5	108	0.01385	51028	chromosome 13 open reading frame 9
GO	vacuole	5	108	0.01385	8915	B-cell CLL/lymphoma 10 /// B-cell CLL/lymphoma 10
GO	vacuole	5	108	0.01385	9367	RAB9A, member RAS oncogene family /// RAB9A, member RAS oncogene family
GO	tissue homeostasis	2	14	0.0140236	154	adrenergic, beta-2-, receptor, surface /// adrenergic, beta-2-, receptor, surface
GO	tissue homeostasis	2	14	0.0140236	3574	interleukin 7 /// interleukin 7
GO	protein amino acid alkylation	2	14	0.0140236	64324	nuclear receptor binding SET domain protein 1 /// nuclear receptor binding SET domain protein 1
GO	protein amino acid alkylation	2	14	0.0140236	79813	euchromatic histone methyltransferase 1
GO	protein amino acid methylation	2	14	0.0140236	64324	nuclear receptor binding SET domain protein 1 /// nuclear receptor binding SET domain protein 1
GO	protein amino acid methylation	2	14	0.0140236	79813	euchromatic histone methyltransferase 1
GO	endosome	4	74	0.0161684	154	adrenergic, beta-2-, receptor, surface /// adrenergic, beta-2-, receptor, surface
GO	endosome	4	74	0.0161684	3775	potassium channel, subfamily K, member 1 /// potassium channel, subfamily K, member 1
GO	endosome	4	74	0.0161684	51028	chromosome 13 open reading frame 9
GO	endosome	4	74	0.0161684	9367	RAB9A, member RAS oncogene family /// RAB9A, member RAS oncogene family
GO	post-translational protein modification	22	1038	0.0178057	10910	SGT1, suppressor of G2 allele of SKP1 (S. cerevisiae)
GO	post-translational protein modification	22	1038	0.0178057	115123	hypothetical protein MGC48332
GO	post-translational protein modification	22	1038	0.0178057	1407	cryptochrome 1 (photolyase-like) /// cryptochrome 1 (photolyase-like)
GO	post-translational protein modification	22	1038	0.0178057	143	ADP-ribosyltransferase (NAD+; poly (ADP-ribose) polymerase)-like 1 /// ADP-ribosyltransferase (NAD+; poly (ADP-ribose) polymerase)-like 1
GO	post-translational protein modification	22	1038	0.0178057	197259	hypothetical protein FLJ34389
GO	post-translational protein modification	22	1038	0.0178057	204851	homeodomain interacting protein kinase 1
GO	post-translational protein modification	22	1038	0.0178057	2571	glutamate decarboxylase 1 (brain, 67kDa) /// glutamate decarboxylase 1 (brain, 67kDa)
GO	post-translational protein modification	22	1038	0.0178057	2580	cyclin G associated kinase
GO	post-translational protein modification	22	1038	0.0178057	3716	Janus kinase 1 (a protein tyrosine kinase)
GO	post-translational protein modification	22	1038	0.0178057	4919	receptor tyrosine kinase-like orphan receptor 1 /// receptor tyrosine kinase-like orphan receptor 1
GO	post-translational protein modification	22	1038	0.0178057	51132	ring finger protein 12
GO	post-translational protein modification	22	1038	0.0178057	5495	protein phosphatase 1B (formerly 2C), magnesium-dependent, beta isoform
GO	post-translational protein modification	22	1038	0.0178057	55359	protein kinase STYK1
GO	post-translational protein modification	22	1038	0.0178057	64324	nuclear receptor binding SET domain protein 1 /// nuclear receptor binding SET domain protein 1
GO	post-translational protein modification	22	1038	0.0178057	7204	triple functional domain (PTPRF interacting)
GO	post-translational protein modification	22	1038	0.0178057	79813	euchromatic histone methyltransferase 1
GO	post-translational protein modification	22	1038	0.0178057	84447	HRD1 protein
GO	post-translational protein modification	22	1038	0.0178057	8555	CDC14 cell division cycle 14 homolog B (S. cerevisiae)
GO	post-translational protein modification	22	1038	0.0178057	8556	CDC14 cell division cycle 14 homolog A (S. cerevisiae) /// CDC14 cell division cycle 14 homolog A (S. cerevisiae)
GO	post-translational protein modification	22	1038	0.0178057	8975	ubiquitin specific protease 13 (isopeptidase T-3) /// ubiquitin specific protease 13 (isopeptidase T-3)
GO	post-translational protein modification	22	1038	0.0178057	9246	ubiquitin-conjugating enzyme E2L 6 /// ubiquitin-conjugating enzyme E2L 6
GO	post-translational protein modification	22	1038	0.0178057	9734	histone deacetylase 9 /// histone deacetylase 9
GO	histone-lysine N-methyltransferase activity	2	16	0.0181781	64324	nuclear receptor binding SET domain protein 1 /// nuclear receptor binding SET domain protein 1
GO	histone-lysine N-methyltransferase activity	2	16	0.0181781	79813	euchromatic histone methyltransferase 1
GO	lysine N-methyltransferase activity	2	16	0.0181781	64324	nuclear receptor binding SET domain protein 1 /// nuclear receptor binding SET domain protein 1
GO	lysine N-methyltransferase activity	2	16	0.0181781	79813	euchromatic histone methyltransferase 1
GO	protein-lysine N-methyltransferase activity	2	16	0.0181781	64324	nuclear receptor binding SET domain protein 1 /// nuclear receptor binding SET domain protein 1
GO	protein-lysine N-methyltransferase activity	2	16	0.0181781	79813	euchromatic histone methyltransferase 1
GO	protein catabolic process	6	159	0.0184442	5686	proteasome (prosome, macropain) subunit, alpha type, 5 /// proteasome (prosome, macropain) subunit, alpha type, 5
GO	protein catabolic process	6	159	0.0184442	5698	proteasome (prosome, macropain) subunit, beta type, 9 (large multifunctional protease 2) /// proteasome (prosome, macropain) subunit, beta type, 9 (large multifunctional protease 2)
GO	protein catabolic process	6	159	0.0184442	5699	proteasome (prosome, macropain) subunit, beta type, 10 /// proteasome (prosome, macropain) subunit, beta type, 10
GO	protein catabolic process	6	159	0.0184442	5704	proteasome (prosome, macropain) 26S subunit, ATPase, 4 /// proteasome (prosome, macropain) 26S subunit, ATPase, 4
GO	protein catabolic process	6	159	0.0184442	8975	ubiquitin specific protease 13 (isopeptidase T-3) /// ubiquitin specific protease 13 (isopeptidase T-3)
GO	protein catabolic process	6	159	0.0184442	9246	ubiquitin-conjugating enzyme E2L 6 /// ubiquitin-conjugating enzyme E2L 6
GO	modification-dependent macromolecule catabolic process	5	118	0.019595	5686	proteasome (prosome, macropain) subunit, alpha type, 5 /// proteasome (prosome, macropain) subunit, alpha type, 5
GO	modification-dependent macromolecule catabolic process	5	118	0.019595	5698	proteasome (prosome, macropain) subunit, beta type, 9 (large multifunctional protease 2) /// proteasome (prosome, macropain) subunit, beta type, 9 (large multifunctional protease 2)
GO	modification-dependent macromolecule catabolic process	5	118	0.019595	5699	proteasome (prosome, macropain) subunit, beta type, 10 /// proteasome (prosome, macropain) subunit, beta type, 10
GO	modification-dependent macromolecule catabolic process	5	118	0.019595	8975	ubiquitin specific protease 13 (isopeptidase T-3) /// ubiquitin specific protease 13 (isopeptidase T-3)
GO	modification-dependent macromolecule catabolic process	5	118	0.019595	9246	ubiquitin-conjugating enzyme E2L 6 /// ubiquitin-conjugating enzyme E2L 6
GO	modification-dependent protein catabolic process	5	118	0.019595	5686	proteasome (prosome, macropain) subunit, alpha type, 5 /// proteasome (prosome, macropain) subunit, alpha type, 5
GO	modification-dependent protein catabolic process	5	118	0.019595	5698	proteasome (prosome, macropain) subunit, beta type, 9 (large multifunctional protease 2) /// proteasome (prosome, macropain) subunit, beta type, 9 (large multifunctional protease 2)
GO	modification-dependent protein catabolic process	5	118	0.019595	5699	proteasome (prosome, macropain) subunit, beta type, 10 /// proteasome (prosome, macropain) subunit, beta type, 10
GO	modification-dependent protein catabolic process	5	118	0.019595	8975	ubiquitin specific protease 13 (isopeptidase T-3) /// ubiquitin specific protease 13 (isopeptidase T-3)
GO	modification-dependent protein catabolic process	5	118	0.019595	9246	ubiquitin-conjugating enzyme E2L 6 /// ubiquitin-conjugating enzyme E2L 6
GO	response to stress	15	635	0.0203536	11057	abhydrolase domain containing 2 /// abhydrolase domain containing 2
GO	response to stress	15	635	0.0203536	11343	monoglyceride lipase
GO	response to stress	15	635	0.0203536	1407	cryptochrome 1 (photolyase-like) /// cryptochrome 1 (photolyase-like)
GO	response to stress	15	635	0.0203536	143	ADP-ribosyltransferase (NAD+; poly (ADP-ribose) polymerase)-like 1 /// ADP-ribosyltransferase (NAD+; poly (ADP-ribose) polymerase)-like 1
GO	response to stress	15	635	0.0203536	154	adrenergic, beta-2-, receptor, surface /// adrenergic, beta-2-, receptor, surface
GO	response to stress	15	635	0.0203536	1647	growth arrest and DNA-damage-inducible, alpha /// growth arrest and DNA-damage-inducible, alpha
GO	response to stress	15	635	0.0203536	2920	chemokine (C-X-C motif) ligand 2 /// chemokine (C-X-C motif) ligand 2
GO	response to stress	15	635	0.0203536	2921	chemokine (C-X-C motif) ligand 3 /// chemokine (C-X-C motif) ligand 3
GO	response to stress	15	635	0.0203536	3297	heat shock transcription factor 1
GO	response to stress	15	635	0.0203536	3588	interleukin 10 receptor, beta /// interleukin 10 receptor, beta
GO	response to stress	15	635	0.0203536	4277	MHC class I polypeptide-related sequence B /// MHC class I polypeptide-related sequence B
GO	response to stress	15	635	0.0203536	6648	superoxide dismutase 2, mitochondrial
GO	response to stress	15	635	0.0203536	9111	N-myc (and STAT) interactor /// N-myc (and STAT) interactor
GO	response to stress	15	635	0.0203536	9373	phospholipase A2-activating protein
GO	response to stress	15	635	0.0203536	9734	histone deacetylase 9 /// histone deacetylase 9
GO	negative regulation of biological process	19	870	0.0203953	10589	DR1-associated protein 1 (negative cofactor 2 alpha) /// DR1-associated protein 1 (negative cofactor 2 alpha)
GO	negative regulation of biological process	19	870	0.0203953	11057	abhydrolase domain containing 2 /// abhydrolase domain containing 2
GO	negative regulation of biological process	19	870	0.0203953	154	adrenergic, beta-2-, receptor, surface /// adrenergic, beta-2-, receptor, surface
GO	negative regulation of biological process	19	870	0.0203953	1647	growth arrest and DNA-damage-inducible, alpha /// growth arrest and DNA-damage-inducible, alpha
GO	negative regulation of biological process	19	870	0.0203953	1745	distal-less homeo box 1
GO	negative regulation of biological process	19	870	0.0203953	2717	galactosidase, alpha /// galactosidase, alpha
GO	negative regulation of biological process	19	870	0.0203953	27289	Rho family GTPase 1
GO	negative regulation of biological process	19	870	0.0203953	3297	heat shock transcription factor 1
GO	negative regulation of biological process	19	870	0.0203953	330	baculoviral IAP repeat-containing 3
GO	negative regulation of biological process	19	870	0.0203953	3574	interleukin 7 /// interleukin 7
GO	negative regulation of biological process	19	870	0.0203953	3659	interferon regulatory factor 1 /// interferon regulatory factor 1
GO	negative regulation of biological process	19	870	0.0203953	51132	ring finger protein 12
GO	negative regulation of biological process	19	870	0.0203953	5569	protein kinase (cAMP-dependent, catalytic) inhibitor alpha /// protein kinase (cAMP-dependent, catalytic) inhibitor alpha
GO	negative regulation of biological process	19	870	0.0203953	5920	retinoic acid receptor responder (tazarotene induced) 3 /// retinoic acid receptor responder (tazarotene induced) 3
GO	negative regulation of biological process	19	870	0.0203953	64324	nuclear receptor binding SET domain protein 1 /// nuclear receptor binding SET domain protein 1
GO	negative regulation of biological process	19	870	0.0203953	8915	B-cell CLL/lymphoma 10 /// B-cell CLL/lymphoma 10
GO	negative regulation of biological process	19	870	0.0203953	8996	nucleolar protein 3 (apoptosis repressor with CARD domain)
GO	negative regulation of biological process	19	870	0.0203953	9541	CBF1 interacting corepressor /// CBF1 interacting corepressor
GO	negative regulation of biological process	19	870	0.0203953	9734	histone deacetylase 9 /// histone deacetylase 9
GO	late endosome	2	17	0.0204261	51028	chromosome 13 open reading frame 9
GO	late endosome	2	17	0.0204261	9367	RAB9A, member RAS oncogene family /// RAB9A, member RAS oncogene family
GO	guanyl-nucleotide exchange factor activity	5	120	0.0209059	25791	neuronal guanine nucleotide exchange factor
GO	guanyl-nucleotide exchange factor activity	5	120	0.0209059	55103	Ral-A exchange factor RalGPS2
GO	guanyl-nucleotide exchange factor activity	5	120	0.0209059	55785	FYVE, RhoGEF and PH domain containing 6
GO	guanyl-nucleotide exchange factor activity	5	120	0.0209059	7204	triple functional domain (PTPRF interacting)
GO	guanyl-nucleotide exchange factor activity	5	120	0.0209059	8412	breast cancer anti-estrogen resistance 3 /// breast cancer anti-estrogen resistance 3
GO	proteolysis involved in cellular protein catabolic process	5	120	0.0209059	5686	proteasome (prosome, macropain) subunit, alpha type, 5 /// proteasome (prosome, macropain) subunit, alpha type, 5
GO	proteolysis involved in cellular protein catabolic process	5	120	0.0209059	5698	proteasome (prosome, macropain) subunit, beta type, 9 (large multifunctional protease 2) /// proteasome (prosome, macropain) subunit, beta type, 9 (large multifunctional protease 2)
GO	proteolysis involved in cellular protein catabolic process	5	120	0.0209059	5699	proteasome (prosome, macropain) subunit, beta type, 10 /// proteasome (prosome, macropain) subunit, beta type, 10
GO	proteolysis involved in cellular protein catabolic process	5	120	0.0209059	8975	ubiquitin specific protease 13 (isopeptidase T-3) /// ubiquitin specific protease 13 (isopeptidase T-3)
GO	proteolysis involved in cellular protein catabolic process	5	120	0.0209059	9246	ubiquitin-conjugating enzyme E2L 6 /// ubiquitin-conjugating enzyme E2L 6
GO	cellular protein catabolic process	5	121	0.0215824	5686	proteasome (prosome, macropain) subunit, alpha type, 5 /// proteasome (prosome, macropain) subunit, alpha type, 5
GO	cellular protein catabolic process	5	121	0.0215824	5698	proteasome (prosome, macropain) subunit, beta type, 9 (large multifunctional protease 2) /// proteasome (prosome, macropain) subunit, beta type, 9 (large multifunctional protease 2)
GO	cellular protein catabolic process	5	121	0.0215824	5699	proteasome (prosome, macropain) subunit, beta type, 10 /// proteasome (prosome, macropain) subunit, beta type, 10
GO	cellular protein catabolic process	5	121	0.0215824	8975	ubiquitin specific protease 13 (isopeptidase T-3) /// ubiquitin specific protease 13 (isopeptidase T-3)
GO	cellular protein catabolic process	5	121	0.0215824	9246	ubiquitin-conjugating enzyme E2L 6 /// ubiquitin-conjugating enzyme E2L 6
GO	biopolymer catabolic process	7	212	0.0219001	3184	heterogeneous nuclear ribonucleoprotein D (AU-rich element RNA binding protein 1, 37kDa)
GO	biopolymer catabolic process	7	212	0.0219001	5686	proteasome (prosome, macropain) subunit, alpha type, 5 /// proteasome (prosome, macropain) subunit, alpha type, 5
GO	biopolymer catabolic process	7	212	0.0219001	5698	proteasome (prosome, macropain) subunit, beta type, 9 (large multifunctional protease 2) /// proteasome (prosome, macropain) subunit, beta type, 9 (large multifunctional protease 2)
GO	biopolymer catabolic process	7	212	0.0219001	5699	proteasome (prosome, macropain) subunit, beta type, 10 /// proteasome (prosome, macropain) subunit, beta type, 10
GO	biopolymer catabolic process	7	212	0.0219001	5704	proteasome (prosome, macropain) 26S subunit, ATPase, 4 /// proteasome (prosome, macropain) 26S subunit, ATPase, 4
GO	biopolymer catabolic process	7	212	0.0219001	8975	ubiquitin specific protease 13 (isopeptidase T-3) /// ubiquitin specific protease 13 (isopeptidase T-3)
GO	biopolymer catabolic process	7	212	0.0219001	9246	ubiquitin-conjugating enzyme E2L 6 /// ubiquitin-conjugating enzyme E2L 6
GO	small GTPase mediated signal transduction	9	313	0.022533	25791	neuronal guanine nucleotide exchange factor
GO	small GTPase mediated signal transduction	9	313	0.022533	27289	Rho family GTPase 1
GO	small GTPase mediated signal transduction	9	313	0.022533	29984	ras homolog gene family, member D
GO	small GTPase mediated signal transduction	9	313	0.022533	55103	Ral-A exchange factor RalGPS2
GO	small GTPase mediated signal transduction	9	313	0.022533	55785	FYVE, RhoGEF and PH domain containing 6
GO	small GTPase mediated signal transduction	9	313	0.022533	6236	Ras-related associated with diabetes /// Ras-related associated with diabetes
GO	small GTPase mediated signal transduction	9	313	0.022533	7204	triple functional domain (PTPRF interacting)
GO	small GTPase mediated signal transduction	9	313	0.022533	8412	breast cancer anti-estrogen resistance 3 /// breast cancer anti-estrogen resistance 3
GO	small GTPase mediated signal transduction	9	313	0.022533	9367	RAB9A, member RAS oncogene family /// RAB9A, member RAS oncogene family
GO	glycosphingolipid metabolic process	2	18	0.0227836	2717	galactosidase, alpha /// galactosidase, alpha
GO	glycosphingolipid metabolic process	2	18	0.0227836	7368	UDP glycosyltransferase 8 (UDP-galactose ceramide galactosyltransferase)
GO	peptide transport	2	19	0.0252473	51083	galanin /// galanin
GO	peptide transport	2	19	0.0252473	6891	transporter 2, ATP-binding cassette, sub-family B (MDR/TAP)
GO	D-amino acid catabolic process	1	2	0.0260378	112487	chromosome 14 open reading frame 126
GO	D-amino acid metabolic process	1	2	0.0260378	112487	chromosome 14 open reading frame 126
GO	alpha-1,3-mannosylglycoprotein 4-beta-N-acetylglucosaminyltransferase activity	1	2	0.0260378	11282	mannosyl (alpha-1,3-)-glycoprotein beta-1,4-N-acetylglucosaminyltransferase, isoenzyme B
GO	acylglycerol lipase activity	1	2	0.0260378	11343	monoglyceride lipase
GO	DNA photolyase activity	1	2	0.0260378	1407	cryptochrome 1 (photolyase-like) /// cryptochrome 1 (photolyase-like)
GO	NADPH:quinone reductase activity	1	2	0.0260378	1429	crystallin, zeta (quinone reductase) /// crystallin, zeta (quinone reductase)
GO	arrestin mediated desensitization of G-protein coupled receptor protein signaling pathway	1	2	0.0260378	154	adrenergic, beta-2-, receptor, surface /// adrenergic, beta-2-, receptor, surface
GO	norepinephrine binding	1	2	0.0260378	154	adrenergic, beta-2-, receptor, surface /// adrenergic, beta-2-, receptor, surface
GO	regulation of sodium ion transport	1	2	0.0260378	154	adrenergic, beta-2-, receptor, surface /// adrenergic, beta-2-, receptor, surface
GO	thiol oxidase activity	1	2	0.0260378	169714	quiescin Q6-like 1
GO	glutamate decarboxylase activity	1	2	0.0260378	2571	glutamate decarboxylase 1 (brain, 67kDa) /// glutamate decarboxylase 1 (brain, 67kDa)
GO	glutamate decarboxylation to succinate	1	2	0.0260378	2571	glutamate decarboxylase 1 (brain, 67kDa) /// glutamate decarboxylase 1 (brain, 67kDa)
GO	succinate metabolic process	1	2	0.0260378	2571	glutamate decarboxylase 1 (brain, 67kDa) /// glutamate decarboxylase 1 (brain, 67kDa)
GO	interleukin-10 binding	1	2	0.0260378	3588	interleukin 10 receptor, beta /// interleukin 10 receptor, beta
GO	interleukin-10 receptor activity	1	2	0.0260378	3588	interleukin 10 receptor, beta /// interleukin 10 receptor, beta
GO	mannosyl-oligosaccharide 1,3-1,6-alpha-mannosidase activity	1	2	0.0260378	4124	mannosidase, alpha, class 2A, member 1 /// mannosidase, alpha, class 2A, member 1
GO	mannose biosynthetic process	1	2	0.0260378	5373	phosphomannomutase 2 /// phosphomannomutase 2
GO	phosphomannomutase activity	1	2	0.0260378	5373	phosphomannomutase 2 /// phosphomannomutase 2
GO	chondroitin sulfate proteoglycan biosynthetic process, polysaccharide chain biosynthetic process	1	2	0.0260378	55790	chondroitin beta1,4 N-acetylgalactosaminyltransferase
GO	dermatan sulfate proteoglycan biosynthetic process, polysaccharide chain biosynthetic process	1	2	0.0260378	55790	chondroitin beta1,4 N-acetylgalactosaminyltransferase
GO	glucuronylgalactosylproteoglycan 4-beta-N-acetylgalactosaminyltransferase activity	1	2	0.0260378	55790	chondroitin beta1,4 N-acetylgalactosaminyltransferase
GO	heparan sulfate proteoglycan biosynthetic process, polysaccharide chain biosynthetic process	1	2	0.0260378	55790	chondroitin beta1,4 N-acetylgalactosaminyltransferase
GO	heparin biosynthetic process	1	2	0.0260378	55790	chondroitin beta1,4 N-acetylgalactosaminyltransferase
GO	UDP-glucuronate metabolic process	1	2	0.0260378	55790	chondroitin beta1,4 N-acetylgalactosaminyltransferase
GO	response to superoxide	1	2	0.0260378	6648	superoxide dismutase 2, mitochondrial
GO	peptide antigen-transporting ATPase activity	1	2	0.0260378	6891	transporter 2, ATP-binding cassette, sub-family B (MDR/TAP)
GO	peptide-transporting ATPase activity	1	2	0.0260378	6891	transporter 2, ATP-binding cassette, sub-family B (MDR/TAP)
GO	thiosulfate sulfurtransferase activity	1	2	0.0260378	7263	thiosulfate sulfurtransferase (rhodanese) /// thiosulfate sulfurtransferase (rhodanese)
GO	cholestenol delta-isomerase activity	1	2	0.0260378	84650	emopamil binding protein-like
GO	malate-aspartate shuttle	1	2	0.0260378	8604	solute carrier family 25 (mitochondrial carrier, Aralar), member 12
GO	CBM complex	1	2	0.0260378	8915	B-cell CLL/lymphoma 10 /// B-cell CLL/lymphoma 10
GO	interleukin-6 biosynthetic process	1	2	0.0260378	8915	B-cell CLL/lymphoma 10 /// B-cell CLL/lymphoma 10
GO	lipopolysaccharide receptor complex	1	2	0.0260378	8915	B-cell CLL/lymphoma 10 /// B-cell CLL/lymphoma 10
GO	lymphotoxin A biosynthetic process	1	2	0.0260378	8915	B-cell CLL/lymphoma 10 /// B-cell CLL/lymphoma 10
GO	positive regulation of protein ubiquitination	1	2	0.0260378	8915	B-cell CLL/lymphoma 10 /// B-cell CLL/lymphoma 10
GO	regulation of mast cell cytokine production	1	2	0.0260378	8915	B-cell CLL/lymphoma 10 /// B-cell CLL/lymphoma 10
GO	sarcoplasm	1	2	0.0260378	8996	nucleolar protein 3 (apoptosis repressor with CARD domain)
GO	beta-1,3-galactosyl-O-glycosyl-glycoprotein beta-1,6-N-acetylglucosaminyltransferase activity	1	2	0.0260378	9245	glucosaminyl (N-acetyl) transferase 3, mucin type /// glucosaminyl (N-acetyl) transferase 3, mucin type
GO	macromolecule catabolic process	8	273	0.0277659	3184	heterogeneous nuclear ribonucleoprotein D (AU-rich element RNA binding protein 1, 37kDa)
GO	macromolecule catabolic process	8	273	0.0277659	5686	proteasome (prosome, macropain) subunit, alpha type, 5 /// proteasome (prosome, macropain) subunit, alpha type, 5
GO	macromolecule catabolic process	8	273	0.0277659	5698	proteasome (prosome, macropain) subunit, beta type, 9 (large multifunctional protease 2) /// proteasome (prosome, macropain) subunit, beta type, 9 (large multifunctional protease 2)
GO	macromolecule catabolic process	8	273	0.0277659	5699	proteasome (prosome, macropain) subunit, beta type, 10 /// proteasome (prosome, macropain) subunit, beta type, 10
GO	macromolecule catabolic process	8	273	0.0277659	5704	proteasome (prosome, macropain) 26S subunit, ATPase, 4 /// proteasome (prosome, macropain) 26S subunit, ATPase, 4
GO	macromolecule catabolic process	8	273	0.0277659	80201	hypothetical protein FLJ22761
GO	macromolecule catabolic process	8	273	0.0277659	8975	ubiquitin specific protease 13 (isopeptidase T-3) /// ubiquitin specific protease 13 (isopeptidase T-3)
GO	macromolecule catabolic process	8	273	0.0277659	9246	ubiquitin-conjugating enzyme E2L 6 /// ubiquitin-conjugating enzyme E2L 6
GO	cellular macromolecule catabolic process	7	224	0.0284521	3184	heterogeneous nuclear ribonucleoprotein D (AU-rich element RNA binding protein 1, 37kDa)
GO	cellular macromolecule catabolic process	7	224	0.0284521	5686	proteasome (prosome, macropain) subunit, alpha type, 5 /// proteasome (prosome, macropain) subunit, alpha type, 5
GO	cellular macromolecule catabolic process	7	224	0.0284521	5698	proteasome (prosome, macropain) subunit, beta type, 9 (large multifunctional protease 2) /// proteasome (prosome, macropain) subunit, beta type, 9 (large multifunctional protease 2)
GO	cellular macromolecule catabolic process	7	224	0.0284521	5699	proteasome (prosome, macropain) subunit, beta type, 10 /// proteasome (prosome, macropain) subunit, beta type, 10
GO	cellular macromolecule catabolic process	7	224	0.0284521	80201	hypothetical protein FLJ22761
GO	cellular macromolecule catabolic process	7	224	0.0284521	8975	ubiquitin specific protease 13 (isopeptidase T-3) /// ubiquitin specific protease 13 (isopeptidase T-3)
GO	cellular macromolecule catabolic process	7	224	0.0284521	9246	ubiquitin-conjugating enzyme E2L 6 /// ubiquitin-conjugating enzyme E2L 6
GO	cellular defense response	3	51	0.0291647	3688	integrin, beta 1 (fibronectin receptor, beta polypeptide, antigen CD29 includes MDF2, MSK12)
GO	cellular defense response	3	51	0.0291647	4277	MHC class I polypeptide-related sequence B /// MHC class I polypeptide-related sequence B
GO	cellular defense response	3	51	0.0291647	8915	B-cell CLL/lymphoma 10 /// B-cell CLL/lymphoma 10
GO	intracellular membrane-bound organelle	72	4503	0.0295106	10240	mitochondrial ribosomal protein S31
GO	intracellular membrane-bound organelle	72	4503	0.0295106	10589	DR1-associated protein 1 (negative cofactor 2 alpha) /// DR1-associated protein 1 (negative cofactor 2 alpha)
GO	intracellular membrane-bound organelle	72	4503	0.0295106	10813	UTP14, U3 small nucleolar ribonucleoprotein, homolog A (yeast) /// UTP14, U3 small nucleolar ribonucleoprotein, homolog A (yeast)
GO	intracellular membrane-bound organelle	72	4503	0.0295106	1407	cryptochrome 1 (photolyase-like) /// cryptochrome 1 (photolyase-like)
GO	intracellular membrane-bound organelle	72	4503	0.0295106	143	ADP-ribosyltransferase (NAD+; poly (ADP-ribose) polymerase)-like 1 /// ADP-ribosyltransferase (NAD+; poly (ADP-ribose) polymerase)-like 1
GO	intracellular membrane-bound organelle	72	4503	0.0295106	154	adrenergic, beta-2-, receptor, surface /// adrenergic, beta-2-, receptor, surface
GO	intracellular membrane-bound organelle	72	4503	0.0295106	1647	growth arrest and DNA-damage-inducible, alpha /// growth arrest and DNA-damage-inducible, alpha
GO	intracellular membrane-bound organelle	72	4503	0.0295106	169714	quiescin Q6-like 1
GO	intracellular membrane-bound organelle	72	4503	0.0295106	1745	distal-less homeo box 1
GO	intracellular membrane-bound organelle	72	4503	0.0295106	204851	homeodomain interacting protein kinase 1
GO	intracellular membrane-bound organelle	72	4503	0.0295106	2120	ets variant gene 6 (TEL oncogene) /// ets variant gene 6 (TEL oncogene)
GO	intracellular membrane-bound organelle	72	4503	0.0295106	23345	spectrin repeat containing, nuclear envelope 1
GO	intracellular membrane-bound organelle	72	4503	0.0295106	23648	single stranded DNA binding protein 3
GO	intracellular membrane-bound organelle	72	4503	0.0295106	24147	four jointed box 1 (Drosophila) /// four jointed box 1 (Drosophila)
GO	intracellular membrane-bound organelle	72	4503	0.0295106	255403	hypothetical protein FLJ90036
GO	intracellular membrane-bound organelle	72	4503	0.0295106	2571	glutamate decarboxylase 1 (brain, 67kDa) /// glutamate decarboxylase 1 (brain, 67kDa)
GO	intracellular membrane-bound organelle	72	4503	0.0295106	2580	cyclin G associated kinase
GO	intracellular membrane-bound organelle	72	4503	0.0295106	26512	DEAD/H (Asp-Glu-Ala-Asp/His) box polypeptide 26
GO	intracellular membrane-bound organelle	72	4503	0.0295106	2717	galactosidase, alpha /// galactosidase, alpha
GO	intracellular membrane-bound organelle	72	4503	0.0295106	29880	asparagine-linked glycosylation 5 homolog (yeast, dolichyl-phosphate beta-glucosyltransferase) /// asparagine-linked glycosylation 5 homolog (yeast, dolichyl-phosphate beta-glucosyltransferase)
GO	intracellular membrane-bound organelle	72	4503	0.0295106	29889	nucleolar GTPase /// nucleolar GTPase
GO	intracellular membrane-bound organelle	72	4503	0.0295106	29940	squamous cell carcinoma antigen recognized by T cells 2 /// squamous cell carcinoma antigen recognized by T cells 2
GO	intracellular membrane-bound organelle	72	4503	0.0295106	3184	heterogeneous nuclear ribonucleoprotein D (AU-rich element RNA binding protein 1, 37kDa)
GO	intracellular membrane-bound organelle	72	4503	0.0295106	3219	homeo box B9
GO	intracellular membrane-bound organelle	72	4503	0.0295106	3297	heat shock transcription factor 1
GO	intracellular membrane-bound organelle	72	4503	0.0295106	330	baculoviral IAP repeat-containing 3
GO	intracellular membrane-bound organelle	72	4503	0.0295106	3659	interferon regulatory factor 1 /// interferon regulatory factor 1
GO	intracellular membrane-bound organelle	72	4503	0.0295106	3688	integrin, beta 1 (fibronectin receptor, beta polypeptide, antigen CD29 includes MDF2, MSK12)
GO	intracellular membrane-bound organelle	72	4503	0.0295106	3775	potassium channel, subfamily K, member 1 /// potassium channel, subfamily K, member 1
GO	intracellular membrane-bound organelle	72	4503	0.0295106	389136	colon carcinoma related protein /// colon carcinoma related protein
GO	intracellular membrane-bound organelle	72	4503	0.0295106	4026	LIM domain containing preferred translocation partner in lipoma
GO	intracellular membrane-bound organelle	72	4503	0.0295106	4116	mago-nashi homolog, proliferation-associated (Drosophila)
GO	intracellular membrane-bound organelle	72	4503	0.0295106	4124	mannosidase, alpha, class 2A, member 1 /// mannosidase, alpha, class 2A, member 1
GO	intracellular membrane-bound organelle	72	4503	0.0295106	444	aspartate beta-hydroxylase
GO	intracellular membrane-bound organelle	72	4503	0.0295106	51028	chromosome 13 open reading frame 9
GO	intracellular membrane-bound organelle	72	4503	0.0295106	51082	polymerase (RNA) I polypeptide D, 16kDa /// polymerase (RNA) I polypeptide D, 16kDa
GO	intracellular membrane-bound organelle	72	4503	0.0295106	51253	mitochondrial ribosomal protein L37
GO	intracellular membrane-bound organelle	72	4503	0.0295106	5134	programmed cell death 2
GO	intracellular membrane-bound organelle	72	4503	0.0295106	51371	chromosome 13 open reading frame 12
GO	intracellular membrane-bound organelle	72	4503	0.0295106	51491	hypothetical protein HSPC111
GO	intracellular membrane-bound organelle	72	4503	0.0295106	539	ATP synthase, H+ transporting, mitochondrial F1 complex, O subunit (oligomycin sensitivity conferring protein) /// ATP synthase, H+ transporting, mitochondrial F1 complex, O subunit (oligomycin sensitivity conferring protein)
GO	intracellular membrane-bound organelle	72	4503	0.0295106	54606	DEAD (Asp-Glu-Ala-Asp) box polypeptide 56 /// DEAD (Asp-Glu-Ala-Asp) box polypeptide 56
GO	intracellular membrane-bound organelle	72	4503	0.0295106	55170	protein arginine N-methyltransferase 6
GO	intracellular membrane-bound organelle	72	4503	0.0295106	55718	polymerase (RNA) III (DNA directed) polypeptide E (80kD)
GO	intracellular membrane-bound organelle	72	4503	0.0295106	55785	FYVE, RhoGEF and PH domain containing 6
GO	intracellular membrane-bound organelle	72	4503	0.0295106	5704	proteasome (prosome, macropain) 26S subunit, ATPase, 4 /// proteasome (prosome, macropain) 26S subunit, ATPase, 4
GO	intracellular membrane-bound organelle	72	4503	0.0295106	57472	KIAA1194
GO	intracellular membrane-bound organelle	72	4503	0.0295106	58472	sulfide quinone reductase-like (yeast) /// sulfide quinone reductase-like (yeast)
GO	intracellular membrane-bound organelle	72	4503	0.0295106	64324	nuclear receptor binding SET domain protein 1 /// nuclear receptor binding SET domain protein 1
GO	intracellular membrane-bound organelle	72	4503	0.0295106	6648	superoxide dismutase 2, mitochondrial
GO	intracellular membrane-bound organelle	72	4503	0.0295106	6672	nuclear antigen Sp100 /// nuclear antigen Sp100
GO	intracellular membrane-bound organelle	72	4503	0.0295106	6891	transporter 2, ATP-binding cassette, sub-family B (MDR/TAP)
GO	intracellular membrane-bound organelle	72	4503	0.0295106	7263	thiosulfate sulfurtransferase (rhodanese) /// thiosulfate sulfurtransferase (rhodanese)
GO	intracellular membrane-bound organelle	72	4503	0.0295106	7368	UDP glycosyltransferase 8 (UDP-galactose ceramide galactosyltransferase)
GO	intracellular membrane-bound organelle	72	4503	0.0295106	79813	euchromatic histone methyltransferase 1
GO	intracellular membrane-bound organelle	72	4503	0.0295106	84419	normal mucosa of esophagus specific 1
GO	intracellular membrane-bound organelle	72	4503	0.0295106	84447	HRD1 protein
GO	intracellular membrane-bound organelle	72	4503	0.0295106	84650	emopamil binding protein-like
GO	intracellular membrane-bound organelle	72	4503	0.0295106	84707	brain expressed X-linked 2 /// brain expressed X-linked 2
GO	intracellular membrane-bound organelle	72	4503	0.0295106	85453	TSPY-like 5
GO	intracellular membrane-bound organelle	72	4503	0.0295106	8555	CDC14 cell division cycle 14 homolog B (S. cerevisiae)
GO	intracellular membrane-bound organelle	72	4503	0.0295106	8556	CDC14 cell division cycle 14 homolog A (S. cerevisiae) /// CDC14 cell division cycle 14 homolog A (S. cerevisiae)
GO	intracellular membrane-bound organelle	72	4503	0.0295106	8604	solute carrier family 25 (mitochondrial carrier, Aralar), member 12
GO	intracellular membrane-bound organelle	72	4503	0.0295106	8882	zinc finger protein 259 /// zinc finger protein 259 /// zinc finger protein 259
GO	intracellular membrane-bound organelle	72	4503	0.0295106	8915	B-cell CLL/lymphoma 10 /// B-cell CLL/lymphoma 10
GO	intracellular membrane-bound organelle	72	4503	0.0295106	8996	nucleolar protein 3 (apoptosis repressor with CARD domain)
GO	intracellular membrane-bound organelle	72	4503	0.0295106	9204	zinc finger protein 258
GO	intracellular membrane-bound organelle	72	4503	0.0295106	93349	hypothetical protein BC004921
GO	intracellular membrane-bound organelle	72	4503	0.0295106	9367	RAB9A, member RAS oncogene family /// RAB9A, member RAS oncogene family
GO	intracellular membrane-bound organelle	72	4503	0.0295106	9541	CBF1 interacting corepressor /// CBF1 interacting corepressor
GO	intracellular membrane-bound organelle	72	4503	0.0295106	9734	histone deacetylase 9 /// histone deacetylase 9
GO	intracellular membrane-bound organelle	72	4503	0.0295106	9933	KIAA0020
GO	membrane-bound organelle	72	4503	0.0295106	10240	mitochondrial ribosomal protein S31
GO	membrane-bound organelle	72	4503	0.0295106	10589	DR1-associated protein 1 (negative cofactor 2 alpha) /// DR1-associated protein 1 (negative cofactor 2 alpha)
GO	membrane-bound organelle	72	4503	0.0295106	10813	UTP14, U3 small nucleolar ribonucleoprotein, homolog A (yeast) /// UTP14, U3 small nucleolar ribonucleoprotein, homolog A (yeast)
GO	membrane-bound organelle	72	4503	0.0295106	1407	cryptochrome 1 (photolyase-like) /// cryptochrome 1 (photolyase-like)
GO	membrane-bound organelle	72	4503	0.0295106	143	ADP-ribosyltransferase (NAD+; poly (ADP-ribose) polymerase)-like 1 /// ADP-ribosyltransferase (NAD+; poly (ADP-ribose) polymerase)-like 1
GO	membrane-bound organelle	72	4503	0.0295106	154	adrenergic, beta-2-, receptor, surface /// adrenergic, beta-2-, receptor, surface
GO	membrane-bound organelle	72	4503	0.0295106	1647	growth arrest and DNA-damage-inducible, alpha /// growth arrest and DNA-damage-inducible, alpha
GO	membrane-bound organelle	72	4503	0.0295106	169714	quiescin Q6-like 1
GO	membrane-bound organelle	72	4503	0.0295106	1745	distal-less homeo box 1
GO	membrane-bound organelle	72	4503	0.0295106	204851	homeodomain interacting protein kinase 1
GO	membrane-bound organelle	72	4503	0.0295106	2120	ets variant gene 6 (TEL oncogene) /// ets variant gene 6 (TEL oncogene)
GO	membrane-bound organelle	72	4503	0.0295106	23345	spectrin repeat containing, nuclear envelope 1
GO	membrane-bound organelle	72	4503	0.0295106	23648	single stranded DNA binding protein 3
GO	membrane-bound organelle	72	4503	0.0295106	24147	four jointed box 1 (Drosophila) /// four jointed box 1 (Drosophila)
GO	membrane-bound organelle	72	4503	0.0295106	255403	hypothetical protein FLJ90036
GO	membrane-bound organelle	72	4503	0.0295106	2571	glutamate decarboxylase 1 (brain, 67kDa) /// glutamate decarboxylase 1 (brain, 67kDa)
GO	membrane-bound organelle	72	4503	0.0295106	2580	cyclin G associated kinase
GO	membrane-bound organelle	72	4503	0.0295106	26512	DEAD/H (Asp-Glu-Ala-Asp/His) box polypeptide 26
GO	membrane-bound organelle	72	4503	0.0295106	2717	galactosidase, alpha /// galactosidase, alpha
GO	membrane-bound organelle	72	4503	0.0295106	29880	asparagine-linked glycosylation 5 homolog (yeast, dolichyl-phosphate beta-glucosyltransferase) /// asparagine-linked glycosylation 5 homolog (yeast, dolichyl-phosphate beta-glucosyltransferase)
GO	membrane-bound organelle	72	4503	0.0295106	29889	nucleolar GTPase /// nucleolar GTPase
GO	membrane-bound organelle	72	4503	0.0295106	29940	squamous cell carcinoma antigen recognized by T cells 2 /// squamous cell carcinoma antigen recognized by T cells 2
GO	membrane-bound organelle	72	4503	0.0295106	3184	heterogeneous nuclear ribonucleoprotein D (AU-rich element RNA binding protein 1, 37kDa)
GO	membrane-bound organelle	72	4503	0.0295106	3219	homeo box B9
GO	membrane-bound organelle	72	4503	0.0295106	3297	heat shock transcription factor 1
GO	membrane-bound organelle	72	4503	0.0295106	330	baculoviral IAP repeat-containing 3
GO	membrane-bound organelle	72	4503	0.0295106	3659	interferon regulatory factor 1 /// interferon regulatory factor 1
GO	membrane-bound organelle	72	4503	0.0295106	3688	integrin, beta 1 (fibronectin receptor, beta polypeptide, antigen CD29 includes MDF2, MSK12)
GO	membrane-bound organelle	72	4503	0.0295106	3775	potassium channel, subfamily K, member 1 /// potassium channel, subfamily K, member 1
GO	membrane-bound organelle	72	4503	0.0295106	389136	colon carcinoma related protein /// colon carcinoma related protein
GO	membrane-bound organelle	72	4503	0.0295106	4026	LIM domain containing preferred translocation partner in lipoma
GO	membrane-bound organelle	72	4503	0.0295106	4116	mago-nashi homolog, proliferation-associated (Drosophila)
GO	membrane-bound organelle	72	4503	0.0295106	4124	mannosidase, alpha, class 2A, member 1 /// mannosidase, alpha, class 2A, member 1
GO	membrane-bound organelle	72	4503	0.0295106	444	aspartate beta-hydroxylase
GO	membrane-bound organelle	72	4503	0.0295106	51028	chromosome 13 open reading frame 9
GO	membrane-bound organelle	72	4503	0.0295106	51082	polymerase (RNA) I polypeptide D, 16kDa /// polymerase (RNA) I polypeptide D, 16kDa
GO	membrane-bound organelle	72	4503	0.0295106	51253	mitochondrial ribosomal protein L37
GO	membrane-bound organelle	72	4503	0.0295106	5134	programmed cell death 2
GO	membrane-bound organelle	72	4503	0.0295106	51371	chromosome 13 open reading frame 12
GO	membrane-bound organelle	72	4503	0.0295106	51491	hypothetical protein HSPC111
GO	membrane-bound organelle	72	4503	0.0295106	539	ATP synthase, H+ transporting, mitochondrial F1 complex, O subunit (oligomycin sensitivity conferring protein) /// ATP synthase, H+ transporting, mitochondrial F1 complex, O subunit (oligomycin sensitivity conferring protein)
GO	membrane-bound organelle	72	4503	0.0295106	54606	DEAD (Asp-Glu-Ala-Asp) box polypeptide 56 /// DEAD (Asp-Glu-Ala-Asp) box polypeptide 56
GO	membrane-bound organelle	72	4503	0.0295106	55170	protein arginine N-methyltransferase 6
GO	membrane-bound organelle	72	4503	0.0295106	55718	polymerase (RNA) III (DNA directed) polypeptide E (80kD)
GO	membrane-bound organelle	72	4503	0.0295106	55785	FYVE, RhoGEF and PH domain containing 6
GO	membrane-bound organelle	72	4503	0.0295106	5704	proteasome (prosome, macropain) 26S subunit, ATPase, 4 /// proteasome (prosome, macropain) 26S subunit, ATPase, 4
GO	membrane-bound organelle	72	4503	0.0295106	57472	KIAA1194
GO	membrane-bound organelle	72	4503	0.0295106	58472	sulfide quinone reductase-like (yeast) /// sulfide quinone reductase-like (yeast)
GO	membrane-bound organelle	72	4503	0.0295106	64324	nuclear receptor binding SET domain protein 1 /// nuclear receptor binding SET domain protein 1
GO	membrane-bound organelle	72	4503	0.0295106	6648	superoxide dismutase 2, mitochondrial
GO	membrane-bound organelle	72	4503	0.0295106	6672	nuclear antigen Sp100 /// nuclear antigen Sp100
GO	membrane-bound organelle	72	4503	0.0295106	6891	transporter 2, ATP-binding cassette, sub-family B (MDR/TAP)
GO	membrane-bound organelle	72	4503	0.0295106	7263	thiosulfate sulfurtransferase (rhodanese) /// thiosulfate sulfurtransferase (rhodanese)
GO	membrane-bound organelle	72	4503	0.0295106	7368	UDP glycosyltransferase 8 (UDP-galactose ceramide galactosyltransferase)
GO	membrane-bound organelle	72	4503	0.0295106	79813	euchromatic histone methyltransferase 1
GO	membrane-bound organelle	72	4503	0.0295106	84419	normal mucosa of esophagus specific 1
GO	membrane-bound organelle	72	4503	0.0295106	84447	HRD1 protein
GO	membrane-bound organelle	72	4503	0.0295106	84650	emopamil binding protein-like
GO	membrane-bound organelle	72	4503	0.0295106	84707	brain expressed X-linked 2 /// brain expressed X-linked 2
GO	membrane-bound organelle	72	4503	0.0295106	85453	TSPY-like 5
GO	membrane-bound organelle	72	4503	0.0295106	8555	CDC14 cell division cycle 14 homolog B (S. cerevisiae)
GO	membrane-bound organelle	72	4503	0.0295106	8556	CDC14 cell division cycle 14 homolog A (S. cerevisiae) /// CDC14 cell division cycle 14 homolog A (S. cerevisiae)
GO	membrane-bound organelle	72	4503	0.0295106	8604	solute carrier family 25 (mitochondrial carrier, Aralar), member 12
GO	membrane-bound organelle	72	4503	0.0295106	8882	zinc finger protein 259 /// zinc finger protein 259 /// zinc finger protein 259
GO	membrane-bound organelle	72	4503	0.0295106	8915	B-cell CLL/lymphoma 10 /// B-cell CLL/lymphoma 10
GO	membrane-bound organelle	72	4503	0.0295106	8996	nucleolar protein 3 (apoptosis repressor with CARD domain)
GO	membrane-bound organelle	72	4503	0.0295106	9204	zinc finger protein 258
GO	membrane-bound organelle	72	4503	0.0295106	93349	hypothetical protein BC004921
GO	membrane-bound organelle	72	4503	0.0295106	9367	RAB9A, member RAS oncogene family /// RAB9A, member RAS oncogene family
GO	membrane-bound organelle	72	4503	0.0295106	9541	CBF1 interacting corepressor /// CBF1 interacting corepressor
GO	membrane-bound organelle	72	4503	0.0295106	9734	histone deacetylase 9 /// histone deacetylase 9
GO	membrane-bound organelle	72	4503	0.0295106	9933	KIAA0020
GO	GTPase regulator activity	8	278	0.030462	23380	formin binding protein 2
GO	GTPase regulator activity	8	278	0.030462	25791	neuronal guanine nucleotide exchange factor
GO	GTPase regulator activity	8	278	0.030462	50807	development and differentiation enhancing factor 1
GO	GTPase regulator activity	8	278	0.030462	55103	Ral-A exchange factor RalGPS2
GO	GTPase regulator activity	8	278	0.030462	55785	FYVE, RhoGEF and PH domain containing 6
GO	GTPase regulator activity	8	278	0.030462	7204	triple functional domain (PTPRF interacting)
GO	GTPase regulator activity	8	278	0.030462	8412	breast cancer anti-estrogen resistance 3 /// breast cancer anti-estrogen resistance 3
GO	GTPase regulator activity	8	278	0.030462	93663	Rho GTPase activating protein 18
GO	histone methyltransferase activity	2	21	0.0304808	64324	nuclear receptor binding SET domain protein 1 /// nuclear receptor binding SET domain protein 1
GO	histone methyltransferase activity	2	21	0.0304808	79813	euchromatic histone methyltransferase 1
GO	transferase activity, transferring hexosyl groups	5	133	0.0308252	11282	mannosyl (alpha-1,3-)-glycoprotein beta-1,4-N-acetylglucosaminyltransferase, isoenzyme B
GO	transferase activity, transferring hexosyl groups	5	133	0.0308252	29880	asparagine-linked glycosylation 5 homolog (yeast, dolichyl-phosphate beta-glucosyltransferase) /// asparagine-linked glycosylation 5 homolog (yeast, dolichyl-phosphate beta-glucosyltransferase)
GO	transferase activity, transferring hexosyl groups	5	133	0.0308252	55790	chondroitin beta1,4 N-acetylgalactosaminyltransferase
GO	transferase activity, transferring hexosyl groups	5	133	0.0308252	7368	UDP glycosyltransferase 8 (UDP-galactose ceramide galactosyltransferase)
GO	transferase activity, transferring hexosyl groups	5	133	0.0308252	9245	glucosaminyl (N-acetyl) transferase 3, mucin type /// glucosaminyl (N-acetyl) transferase 3, mucin type
GO	macromolecule metabolic process	57	3449	0.0312249	10569	step II splicing factor SLU7
GO	macromolecule metabolic process	57	3449	0.0312249	10910	SGT1, suppressor of G2 allele of SKP1 (S. cerevisiae)
GO	macromolecule metabolic process	57	3449	0.0312249	11282	mannosyl (alpha-1,3-)-glycoprotein beta-1,4-N-acetylglucosaminyltransferase, isoenzyme B
GO	macromolecule metabolic process	57	3449	0.0312249	115123	hypothetical protein MGC48332
GO	macromolecule metabolic process	57	3449	0.0312249	1407	cryptochrome 1 (photolyase-like) /// cryptochrome 1 (photolyase-like)
GO	macromolecule metabolic process	57	3449	0.0312249	143	ADP-ribosyltransferase (NAD+; poly (ADP-ribose) polymerase)-like 1 /// ADP-ribosyltransferase (NAD+; poly (ADP-ribose) polymerase)-like 1
GO	macromolecule metabolic process	57	3449	0.0312249	154	adrenergic, beta-2-, receptor, surface /// adrenergic, beta-2-, receptor, surface
GO	macromolecule metabolic process	57	3449	0.0312249	1647	growth arrest and DNA-damage-inducible, alpha /// growth arrest and DNA-damage-inducible, alpha
GO	macromolecule metabolic process	57	3449	0.0312249	197259	hypothetical protein FLJ34389
GO	macromolecule metabolic process	57	3449	0.0312249	204851	homeodomain interacting protein kinase 1
GO	macromolecule metabolic process	57	3449	0.0312249	253152	abhydrolase domain containing 7
GO	macromolecule metabolic process	57	3449	0.0312249	2571	glutamate decarboxylase 1 (brain, 67kDa) /// glutamate decarboxylase 1 (brain, 67kDa)
GO	macromolecule metabolic process	57	3449	0.0312249	2580	cyclin G associated kinase
GO	macromolecule metabolic process	57	3449	0.0312249	26512	DEAD/H (Asp-Glu-Ala-Asp/His) box polypeptide 26
GO	macromolecule metabolic process	57	3449	0.0312249	27161	eukaryotic translation initiation factor 2C, 2
GO	macromolecule metabolic process	57	3449	0.0312249	2717	galactosidase, alpha /// galactosidase, alpha
GO	macromolecule metabolic process	57	3449	0.0312249	29880	asparagine-linked glycosylation 5 homolog (yeast, dolichyl-phosphate beta-glucosyltransferase) /// asparagine-linked glycosylation 5 homolog (yeast, dolichyl-phosphate beta-glucosyltransferase)
GO	macromolecule metabolic process	57	3449	0.0312249	3184	heterogeneous nuclear ribonucleoprotein D (AU-rich element RNA binding protein 1, 37kDa)
GO	macromolecule metabolic process	57	3449	0.0312249	3297	heat shock transcription factor 1
GO	macromolecule metabolic process	57	3449	0.0312249	3659	interferon regulatory factor 1 /// interferon regulatory factor 1
GO	macromolecule metabolic process	57	3449	0.0312249	3716	Janus kinase 1 (a protein tyrosine kinase)
GO	macromolecule metabolic process	57	3449	0.0312249	4116	mago-nashi homolog, proliferation-associated (Drosophila)
GO	macromolecule metabolic process	57	3449	0.0312249	4124	mannosidase, alpha, class 2A, member 1 /// mannosidase, alpha, class 2A, member 1
GO	macromolecule metabolic process	57	3449	0.0312249	444	aspartate beta-hydroxylase
GO	macromolecule metabolic process	57	3449	0.0312249	4907	5'-nucleotidase, ecto (CD73) /// 5'-nucleotidase, ecto (CD73)
GO	macromolecule metabolic process	57	3449	0.0312249	4919	receptor tyrosine kinase-like orphan receptor 1 /// receptor tyrosine kinase-like orphan receptor 1
GO	macromolecule metabolic process	57	3449	0.0312249	51132	ring finger protein 12
GO	macromolecule metabolic process	57	3449	0.0312249	51253	mitochondrial ribosomal protein L37
GO	macromolecule metabolic process	57	3449	0.0312249	51371	chromosome 13 open reading frame 12
GO	macromolecule metabolic process	57	3449	0.0312249	5373	phosphomannomutase 2 /// phosphomannomutase 2
GO	macromolecule metabolic process	57	3449	0.0312249	54606	DEAD (Asp-Glu-Ala-Asp) box polypeptide 56 /// DEAD (Asp-Glu-Ala-Asp) box polypeptide 56
GO	macromolecule metabolic process	57	3449	0.0312249	5495	protein phosphatase 1B (formerly 2C), magnesium-dependent, beta isoform
GO	macromolecule metabolic process	57	3449	0.0312249	55359	protein kinase STYK1
GO	macromolecule metabolic process	57	3449	0.0312249	55790	chondroitin beta1,4 N-acetylgalactosaminyltransferase
GO	macromolecule metabolic process	57	3449	0.0312249	5686	proteasome (prosome, macropain) subunit, alpha type, 5 /// proteasome (prosome, macropain) subunit, alpha type, 5
GO	macromolecule metabolic process	57	3449	0.0312249	5698	proteasome (prosome, macropain) subunit, beta type, 9 (large multifunctional protease 2) /// proteasome (prosome, macropain) subunit, beta type, 9 (large multifunctional protease 2)
GO	macromolecule metabolic process	57	3449	0.0312249	5699	proteasome (prosome, macropain) subunit, beta type, 10 /// proteasome (prosome, macropain) subunit, beta type, 10
GO	macromolecule metabolic process	57	3449	0.0312249	5704	proteasome (prosome, macropain) 26S subunit, ATPase, 4 /// proteasome (prosome, macropain) 26S subunit, ATPase, 4
GO	macromolecule metabolic process	57	3449	0.0312249	5714	proteasome (prosome, macropain) 26S subunit, non-ATPase, 8 /// proteasome (prosome, macropain) 26S subunit, non-ATPase, 8
GO	macromolecule metabolic process	57	3449	0.0312249	64324	nuclear receptor binding SET domain protein 1 /// nuclear receptor binding SET domain protein 1
GO	macromolecule metabolic process	57	3449	0.0312249	6891	transporter 2, ATP-binding cassette, sub-family B (MDR/TAP)
GO	macromolecule metabolic process	57	3449	0.0312249	7204	triple functional domain (PTPRF interacting)
GO	macromolecule metabolic process	57	3449	0.0312249	79813	euchromatic histone methyltransferase 1
GO	macromolecule metabolic process	57	3449	0.0312249	80201	hypothetical protein FLJ22761
GO	macromolecule metabolic process	57	3449	0.0312249	80830	apolipoprotein L, 6 /// apolipoprotein L, 6
GO	macromolecule metabolic process	57	3449	0.0312249	84447	HRD1 protein
GO	macromolecule metabolic process	57	3449	0.0312249	85453	TSPY-like 5
GO	macromolecule metabolic process	57	3449	0.0312249	8555	CDC14 cell division cycle 14 homolog B (S. cerevisiae)
GO	macromolecule metabolic process	57	3449	0.0312249	8556	CDC14 cell division cycle 14 homolog A (S. cerevisiae) /// CDC14 cell division cycle 14 homolog A (S. cerevisiae)
GO	macromolecule metabolic process	57	3449	0.0312249	8915	B-cell CLL/lymphoma 10 /// B-cell CLL/lymphoma 10
GO	macromolecule metabolic process	57	3449	0.0312249	8975	ubiquitin specific protease 13 (isopeptidase T-3) /// ubiquitin specific protease 13 (isopeptidase T-3)
GO	macromolecule metabolic process	57	3449	0.0312249	8996	nucleolar protein 3 (apoptosis repressor with CARD domain)
GO	macromolecule metabolic process	57	3449	0.0312249	9111	N-myc (and STAT) interactor /// N-myc (and STAT) interactor
GO	macromolecule metabolic process	57	3449	0.0312249	9245	glucosaminyl (N-acetyl) transferase 3, mucin type /// glucosaminyl (N-acetyl) transferase 3, mucin type
GO	macromolecule metabolic process	57	3449	0.0312249	9246	ubiquitin-conjugating enzyme E2L 6 /// ubiquitin-conjugating enzyme E2L 6
GO	macromolecule metabolic process	57	3449	0.0312249	9541	CBF1 interacting corepressor /// CBF1 interacting corepressor
GO	macromolecule metabolic process	57	3449	0.0312249	9734	histone deacetylase 9 /// histone deacetylase 9
GO	carboxy-lyase activity	2	22	0.0332445	2571	glutamate decarboxylase 1 (brain, 67kDa) /// glutamate decarboxylase 1 (brain, 67kDa)
GO	carboxy-lyase activity	2	22	0.0332445	7389	uroporphyrinogen decarboxylase
GO	biopolymer methylation	2	22	0.0332445	64324	nuclear receptor binding SET domain protein 1 /// nuclear receptor binding SET domain protein 1
GO	biopolymer methylation	2	22	0.0332445	79813	euchromatic histone methyltransferase 1
GO	GTP binding	8	283	0.0333332	2633	guanylate binding protein 1, interferon-inducible, 67kDa /// guanylate binding protein 1, interferon-inducible, 67kDa
GO	GTP binding	8	283	0.0333332	2634	guanylate binding protein 2, interferon-inducible /// guanylate binding protein 2, interferon-inducible
GO	GTP binding	8	283	0.0333332	2635	guanylate binding protein 3
GO	GTP binding	8	283	0.0333332	27289	Rho family GTPase 1
GO	GTP binding	8	283	0.0333332	29889	nucleolar GTPase /// nucleolar GTPase
GO	GTP binding	8	283	0.0333332	29984	ras homolog gene family, member D
GO	GTP binding	8	283	0.0333332	6236	Ras-related associated with diabetes /// Ras-related associated with diabetes
GO	GTP binding	8	283	0.0333332	9367	RAB9A, member RAS oncogene family /// RAB9A, member RAS oncogene family
GO	negative regulation of cellular process	17	798	0.0336928	10589	DR1-associated protein 1 (negative cofactor 2 alpha) /// DR1-associated protein 1 (negative cofactor 2 alpha)
GO	negative regulation of cellular process	17	798	0.0336928	11057	abhydrolase domain containing 2 /// abhydrolase domain containing 2
GO	negative regulation of cellular process	17	798	0.0336928	154	adrenergic, beta-2-, receptor, surface /// adrenergic, beta-2-, receptor, surface
GO	negative regulation of cellular process	17	798	0.0336928	1647	growth arrest and DNA-damage-inducible, alpha /// growth arrest and DNA-damage-inducible, alpha
GO	negative regulation of cellular process	17	798	0.0336928	1745	distal-less homeo box 1
GO	negative regulation of cellular process	17	798	0.0336928	27289	Rho family GTPase 1
GO	negative regulation of cellular process	17	798	0.0336928	3297	heat shock transcription factor 1
GO	negative regulation of cellular process	17	798	0.0336928	330	baculoviral IAP repeat-containing 3
GO	negative regulation of cellular process	17	798	0.0336928	3574	interleukin 7 /// interleukin 7
GO	negative regulation of cellular process	17	798	0.0336928	3659	interferon regulatory factor 1 /// interferon regulatory factor 1
GO	negative regulation of cellular process	17	798	0.0336928	51132	ring finger protein 12
GO	negative regulation of cellular process	17	798	0.0336928	5920	retinoic acid receptor responder (tazarotene induced) 3 /// retinoic acid receptor responder (tazarotene induced) 3
GO	negative regulation of cellular process	17	798	0.0336928	64324	nuclear receptor binding SET domain protein 1 /// nuclear receptor binding SET domain protein 1
GO	negative regulation of cellular process	17	798	0.0336928	8915	B-cell CLL/lymphoma 10 /// B-cell CLL/lymphoma 10
GO	negative regulation of cellular process	17	798	0.0336928	8996	nucleolar protein 3 (apoptosis repressor with CARD domain)
GO	negative regulation of cellular process	17	798	0.0336928	9541	CBF1 interacting corepressor /// CBF1 interacting corepressor
GO	negative regulation of cellular process	17	798	0.0336928	9734	histone deacetylase 9 /// histone deacetylase 9
GO	protein-tyrosine kinase activity	5	138	0.0353095	197259	hypothetical protein FLJ34389
GO	protein-tyrosine kinase activity	5	138	0.0353095	3716	Janus kinase 1 (a protein tyrosine kinase)
GO	protein-tyrosine kinase activity	5	138	0.0353095	4919	receptor tyrosine kinase-like orphan receptor 1 /// receptor tyrosine kinase-like orphan receptor 1
GO	protein-tyrosine kinase activity	5	138	0.0353095	55359	protein kinase STYK1
GO	protein-tyrosine kinase activity	5	138	0.0353095	8828	neuropilin 2
GO	intracellular organelle	77	4906	0.0356806	10240	mitochondrial ribosomal protein S31
GO	intracellular organelle	77	4906	0.0356806	10589	DR1-associated protein 1 (negative cofactor 2 alpha) /// DR1-associated protein 1 (negative cofactor 2 alpha)
GO	intracellular organelle	77	4906	0.0356806	10813	UTP14, U3 small nucleolar ribonucleoprotein, homolog A (yeast) /// UTP14, U3 small nucleolar ribonucleoprotein, homolog A (yeast)
GO	intracellular organelle	77	4906	0.0356806	10910	SGT1, suppressor of G2 allele of SKP1 (S. cerevisiae)
GO	intracellular organelle	77	4906	0.0356806	1407	cryptochrome 1 (photolyase-like) /// cryptochrome 1 (photolyase-like)
GO	intracellular organelle	77	4906	0.0356806	143	ADP-ribosyltransferase (NAD+; poly (ADP-ribose) polymerase)-like 1 /// ADP-ribosyltransferase (NAD+; poly (ADP-ribose) polymerase)-like 1
GO	intracellular organelle	77	4906	0.0356806	154	adrenergic, beta-2-, receptor, surface /// adrenergic, beta-2-, receptor, surface
GO	intracellular organelle	77	4906	0.0356806	1647	growth arrest and DNA-damage-inducible, alpha /// growth arrest and DNA-damage-inducible, alpha
GO	intracellular organelle	77	4906	0.0356806	169714	quiescin Q6-like 1
GO	intracellular organelle	77	4906	0.0356806	1745	distal-less homeo box 1
GO	intracellular organelle	77	4906	0.0356806	204851	homeodomain interacting protein kinase 1
GO	intracellular organelle	77	4906	0.0356806	2120	ets variant gene 6 (TEL oncogene) /// ets variant gene 6 (TEL oncogene)
GO	intracellular organelle	77	4906	0.0356806	23345	spectrin repeat containing, nuclear envelope 1
GO	intracellular organelle	77	4906	0.0356806	23648	single stranded DNA binding protein 3
GO	intracellular organelle	77	4906	0.0356806	24147	four jointed box 1 (Drosophila) /// four jointed box 1 (Drosophila)
GO	intracellular organelle	77	4906	0.0356806	255403	hypothetical protein FLJ90036
GO	intracellular organelle	77	4906	0.0356806	2571	glutamate decarboxylase 1 (brain, 67kDa) /// glutamate decarboxylase 1 (brain, 67kDa)
GO	intracellular organelle	77	4906	0.0356806	2580	cyclin G associated kinase
GO	intracellular organelle	77	4906	0.0356806	26512	DEAD/H (Asp-Glu-Ala-Asp/His) box polypeptide 26
GO	intracellular organelle	77	4906	0.0356806	2717	galactosidase, alpha /// galactosidase, alpha
GO	intracellular organelle	77	4906	0.0356806	27289	Rho family GTPase 1
GO	intracellular organelle	77	4906	0.0356806	29880	asparagine-linked glycosylation 5 homolog (yeast, dolichyl-phosphate beta-glucosyltransferase) /// asparagine-linked glycosylation 5 homolog (yeast, dolichyl-phosphate beta-glucosyltransferase)
GO	intracellular organelle	77	4906	0.0356806	29889	nucleolar GTPase /// nucleolar GTPase
GO	intracellular organelle	77	4906	0.0356806	29940	squamous cell carcinoma antigen recognized by T cells 2 /// squamous cell carcinoma antigen recognized by T cells 2
GO	intracellular organelle	77	4906	0.0356806	3184	heterogeneous nuclear ribonucleoprotein D (AU-rich element RNA binding protein 1, 37kDa)
GO	intracellular organelle	77	4906	0.0356806	3219	homeo box B9
GO	intracellular organelle	77	4906	0.0356806	3297	heat shock transcription factor 1
GO	intracellular organelle	77	4906	0.0356806	330	baculoviral IAP repeat-containing 3
GO	intracellular organelle	77	4906	0.0356806	3659	interferon regulatory factor 1 /// interferon regulatory factor 1
GO	intracellular organelle	77	4906	0.0356806	3688	integrin, beta 1 (fibronectin receptor, beta polypeptide, antigen CD29 includes MDF2, MSK12)
GO	intracellular organelle	77	4906	0.0356806	3716	Janus kinase 1 (a protein tyrosine kinase)
GO	intracellular organelle	77	4906	0.0356806	3775	potassium channel, subfamily K, member 1 /// potassium channel, subfamily K, member 1
GO	intracellular organelle	77	4906	0.0356806	389136	colon carcinoma related protein /// colon carcinoma related protein
GO	intracellular organelle	77	4906	0.0356806	4026	LIM domain containing preferred translocation partner in lipoma
GO	intracellular organelle	77	4906	0.0356806	4116	mago-nashi homolog, proliferation-associated (Drosophila)
GO	intracellular organelle	77	4906	0.0356806	4124	mannosidase, alpha, class 2A, member 1 /// mannosidase, alpha, class 2A, member 1
GO	intracellular organelle	77	4906	0.0356806	444	aspartate beta-hydroxylase
GO	intracellular organelle	77	4906	0.0356806	51028	chromosome 13 open reading frame 9
GO	intracellular organelle	77	4906	0.0356806	51082	polymerase (RNA) I polypeptide D, 16kDa /// polymerase (RNA) I polypeptide D, 16kDa
GO	intracellular organelle	77	4906	0.0356806	51253	mitochondrial ribosomal protein L37
GO	intracellular organelle	77	4906	0.0356806	5134	programmed cell death 2
GO	intracellular organelle	77	4906	0.0356806	51371	chromosome 13 open reading frame 12
GO	intracellular organelle	77	4906	0.0356806	51491	hypothetical protein HSPC111
GO	intracellular organelle	77	4906	0.0356806	539	ATP synthase, H+ transporting, mitochondrial F1 complex, O subunit (oligomycin sensitivity conferring protein) /// ATP synthase, H+ transporting, mitochondrial F1 complex, O subunit (oligomycin sensitivity conferring protein)
GO	intracellular organelle	77	4906	0.0356806	54606	DEAD (Asp-Glu-Ala-Asp) box polypeptide 56 /// DEAD (Asp-Glu-Ala-Asp) box polypeptide 56
GO	intracellular organelle	77	4906	0.0356806	55170	protein arginine N-methyltransferase 6
GO	intracellular organelle	77	4906	0.0356806	55718	polymerase (RNA) III (DNA directed) polypeptide E (80kD)
GO	intracellular organelle	77	4906	0.0356806	55785	FYVE, RhoGEF and PH domain containing 6
GO	intracellular organelle	77	4906	0.0356806	55917	hypothetical protein DKFZp547A023
GO	intracellular organelle	77	4906	0.0356806	5704	proteasome (prosome, macropain) 26S subunit, ATPase, 4 /// proteasome (prosome, macropain) 26S subunit, ATPase, 4
GO	intracellular organelle	77	4906	0.0356806	57472	KIAA1194
GO	intracellular organelle	77	4906	0.0356806	58472	sulfide quinone reductase-like (yeast) /// sulfide quinone reductase-like (yeast)
GO	intracellular organelle	77	4906	0.0356806	64324	nuclear receptor binding SET domain protein 1 /// nuclear receptor binding SET domain protein 1
GO	intracellular organelle	77	4906	0.0356806	6648	superoxide dismutase 2, mitochondrial
GO	intracellular organelle	77	4906	0.0356806	6672	nuclear antigen Sp100 /// nuclear antigen Sp100
GO	intracellular organelle	77	4906	0.0356806	6891	transporter 2, ATP-binding cassette, sub-family B (MDR/TAP)
GO	intracellular organelle	77	4906	0.0356806	7263	thiosulfate sulfurtransferase (rhodanese) /// thiosulfate sulfurtransferase (rhodanese)
GO	intracellular organelle	77	4906	0.0356806	7368	UDP glycosyltransferase 8 (UDP-galactose ceramide galactosyltransferase)
GO	intracellular organelle	77	4906	0.0356806	79813	euchromatic histone methyltransferase 1
GO	intracellular organelle	77	4906	0.0356806	84333	ring finger protein (C3HC4 type) 159
GO	intracellular organelle	77	4906	0.0356806	84419	normal mucosa of esophagus specific 1
GO	intracellular organelle	77	4906	0.0356806	84447	HRD1 protein
GO	intracellular organelle	77	4906	0.0356806	84650	emopamil binding protein-like
GO	intracellular organelle	77	4906	0.0356806	84707	brain expressed X-linked 2 /// brain expressed X-linked 2
GO	intracellular organelle	77	4906	0.0356806	85453	TSPY-like 5
GO	intracellular organelle	77	4906	0.0356806	8555	CDC14 cell division cycle 14 homolog B (S. cerevisiae)
GO	intracellular organelle	77	4906	0.0356806	8556	CDC14 cell division cycle 14 homolog A (S. cerevisiae) /// CDC14 cell division cycle 14 homolog A (S. cerevisiae)
GO	intracellular organelle	77	4906	0.0356806	8604	solute carrier family 25 (mitochondrial carrier, Aralar), member 12
GO	intracellular organelle	77	4906	0.0356806	8882	zinc finger protein 259 /// zinc finger protein 259 /// zinc finger protein 259
GO	intracellular organelle	77	4906	0.0356806	8915	B-cell CLL/lymphoma 10 /// B-cell CLL/lymphoma 10
GO	intracellular organelle	77	4906	0.0356806	8996	nucleolar protein 3 (apoptosis repressor with CARD domain)
GO	intracellular organelle	77	4906	0.0356806	9204	zinc finger protein 258
GO	intracellular organelle	77	4906	0.0356806	93349	hypothetical protein BC004921
GO	intracellular organelle	77	4906	0.0356806	9367	RAB9A, member RAS oncogene family /// RAB9A, member RAS oncogene family
GO	intracellular organelle	77	4906	0.0356806	9541	CBF1 interacting corepressor /// CBF1 interacting corepressor
GO	intracellular organelle	77	4906	0.0356806	9734	histone deacetylase 9 /// histone deacetylase 9
GO	intracellular organelle	77	4906	0.0356806	9933	KIAA0020
GO	organelle	77	4907	0.0358374	10240	mitochondrial ribosomal protein S31
GO	organelle	77	4907	0.0358374	10589	DR1-associated protein 1 (negative cofactor 2 alpha) /// DR1-associated protein 1 (negative cofactor 2 alpha)
GO	organelle	77	4907	0.0358374	10813	UTP14, U3 small nucleolar ribonucleoprotein, homolog A (yeast) /// UTP14, U3 small nucleolar ribonucleoprotein, homolog A (yeast)
GO	organelle	77	4907	0.0358374	10910	SGT1, suppressor of G2 allele of SKP1 (S. cerevisiae)
GO	organelle	77	4907	0.0358374	1407	cryptochrome 1 (photolyase-like) /// cryptochrome 1 (photolyase-like)
GO	organelle	77	4907	0.0358374	143	ADP-ribosyltransferase (NAD+; poly (ADP-ribose) polymerase)-like 1 /// ADP-ribosyltransferase (NAD+; poly (ADP-ribose) polymerase)-like 1
GO	organelle	77	4907	0.0358374	154	adrenergic, beta-2-, receptor, surface /// adrenergic, beta-2-, receptor, surface
GO	organelle	77	4907	0.0358374	1647	growth arrest and DNA-damage-inducible, alpha /// growth arrest and DNA-damage-inducible, alpha
GO	organelle	77	4907	0.0358374	169714	quiescin Q6-like 1
GO	organelle	77	4907	0.0358374	1745	distal-less homeo box 1
GO	organelle	77	4907	0.0358374	204851	homeodomain interacting protein kinase 1
GO	organelle	77	4907	0.0358374	2120	ets variant gene 6 (TEL oncogene) /// ets variant gene 6 (TEL oncogene)
GO	organelle	77	4907	0.0358374	23345	spectrin repeat containing, nuclear envelope 1
GO	organelle	77	4907	0.0358374	23648	single stranded DNA binding protein 3
GO	organelle	77	4907	0.0358374	24147	four jointed box 1 (Drosophila) /// four jointed box 1 (Drosophila)
GO	organelle	77	4907	0.0358374	255403	hypothetical protein FLJ90036
GO	organelle	77	4907	0.0358374	2571	glutamate decarboxylase 1 (brain, 67kDa) /// glutamate decarboxylase 1 (brain, 67kDa)
GO	organelle	77	4907	0.0358374	2580	cyclin G associated kinase
GO	organelle	77	4907	0.0358374	26512	DEAD/H (Asp-Glu-Ala-Asp/His) box polypeptide 26
GO	organelle	77	4907	0.0358374	2717	galactosidase, alpha /// galactosidase, alpha
GO	organelle	77	4907	0.0358374	27289	Rho family GTPase 1
GO	organelle	77	4907	0.0358374	29880	asparagine-linked glycosylation 5 homolog (yeast, dolichyl-phosphate beta-glucosyltransferase) /// asparagine-linked glycosylation 5 homolog (yeast, dolichyl-phosphate beta-glucosyltransferase)
GO	organelle	77	4907	0.0358374	29889	nucleolar GTPase /// nucleolar GTPase
GO	organelle	77	4907	0.0358374	29940	squamous cell carcinoma antigen recognized by T cells 2 /// squamous cell carcinoma antigen recognized by T cells 2
GO	organelle	77	4907	0.0358374	3184	heterogeneous nuclear ribonucleoprotein D (AU-rich element RNA binding protein 1, 37kDa)
GO	organelle	77	4907	0.0358374	3219	homeo box B9
GO	organelle	77	4907	0.0358374	3297	heat shock transcription factor 1
GO	organelle	77	4907	0.0358374	330	baculoviral IAP repeat-containing 3
GO	organelle	77	4907	0.0358374	3659	interferon regulatory factor 1 /// interferon regulatory factor 1
GO	organelle	77	4907	0.0358374	3688	integrin, beta 1 (fibronectin receptor, beta polypeptide, antigen CD29 includes MDF2, MSK12)
GO	organelle	77	4907	0.0358374	3716	Janus kinase 1 (a protein tyrosine kinase)
GO	organelle	77	4907	0.0358374	3775	potassium channel, subfamily K, member 1 /// potassium channel, subfamily K, member 1
GO	organelle	77	4907	0.0358374	389136	colon carcinoma related protein /// colon carcinoma related protein
GO	organelle	77	4907	0.0358374	4026	LIM domain containing preferred translocation partner in lipoma
GO	organelle	77	4907	0.0358374	4116	mago-nashi homolog, proliferation-associated (Drosophila)
GO	organelle	77	4907	0.0358374	4124	mannosidase, alpha, class 2A, member 1 /// mannosidase, alpha, class 2A, member 1
GO	organelle	77	4907	0.0358374	444	aspartate beta-hydroxylase
GO	organelle	77	4907	0.0358374	51028	chromosome 13 open reading frame 9
GO	organelle	77	4907	0.0358374	51082	polymerase (RNA) I polypeptide D, 16kDa /// polymerase (RNA) I polypeptide D, 16kDa
GO	organelle	77	4907	0.0358374	51253	mitochondrial ribosomal protein L37
GO	organelle	77	4907	0.0358374	5134	programmed cell death 2
GO	organelle	77	4907	0.0358374	51371	chromosome 13 open reading frame 12
GO	organelle	77	4907	0.0358374	51491	hypothetical protein HSPC111
GO	organelle	77	4907	0.0358374	539	ATP synthase, H+ transporting, mitochondrial F1 complex, O subunit (oligomycin sensitivity conferring protein) /// ATP synthase, H+ transporting, mitochondrial F1 complex, O subunit (oligomycin sensitivity conferring protein)
GO	organelle	77	4907	0.0358374	54606	DEAD (Asp-Glu-Ala-Asp) box polypeptide 56 /// DEAD (Asp-Glu-Ala-Asp) box polypeptide 56
GO	organelle	77	4907	0.0358374	55170	protein arginine N-methyltransferase 6
GO	organelle	77	4907	0.0358374	55718	polymerase (RNA) III (DNA directed) polypeptide E (80kD)
GO	organelle	77	4907	0.0358374	55785	FYVE, RhoGEF and PH domain containing 6
GO	organelle	77	4907	0.0358374	55917	hypothetical protein DKFZp547A023
GO	organelle	77	4907	0.0358374	5704	proteasome (prosome, macropain) 26S subunit, ATPase, 4 /// proteasome (prosome, macropain) 26S subunit, ATPase, 4
GO	organelle	77	4907	0.0358374	57472	KIAA1194
GO	organelle	77	4907	0.0358374	58472	sulfide quinone reductase-like (yeast) /// sulfide quinone reductase-like (yeast)
GO	organelle	77	4907	0.0358374	64324	nuclear receptor binding SET domain protein 1 /// nuclear receptor binding SET domain protein 1
GO	organelle	77	4907	0.0358374	6648	superoxide dismutase 2, mitochondrial
GO	organelle	77	4907	0.0358374	6672	nuclear antigen Sp100 /// nuclear antigen Sp100
GO	organelle	77	4907	0.0358374	6891	transporter 2, ATP-binding cassette, sub-family B (MDR/TAP)
GO	organelle	77	4907	0.0358374	7263	thiosulfate sulfurtransferase (rhodanese) /// thiosulfate sulfurtransferase (rhodanese)
GO	organelle	77	4907	0.0358374	7368	UDP glycosyltransferase 8 (UDP-galactose ceramide galactosyltransferase)
GO	organelle	77	4907	0.0358374	79813	euchromatic histone methyltransferase 1
GO	organelle	77	4907	0.0358374	84333	ring finger protein (C3HC4 type) 159
GO	organelle	77	4907	0.0358374	84419	normal mucosa of esophagus specific 1
GO	organelle	77	4907	0.0358374	84447	HRD1 protein
GO	organelle	77	4907	0.0358374	84650	emopamil binding protein-like
GO	organelle	77	4907	0.0358374	84707	brain expressed X-linked 2 /// brain expressed X-linked 2
GO	organelle	77	4907	0.0358374	85453	TSPY-like 5
GO	organelle	77	4907	0.0358374	8555	CDC14 cell division cycle 14 homolog B (S. cerevisiae)
GO	organelle	77	4907	0.0358374	8556	CDC14 cell division cycle 14 homolog A (S. cerevisiae) /// CDC14 cell division cycle 14 homolog A (S. cerevisiae)
GO	organelle	77	4907	0.0358374	8604	solute carrier family 25 (mitochondrial carrier, Aralar), member 12
GO	organelle	77	4907	0.0358374	8882	zinc finger protein 259 /// zinc finger protein 259 /// zinc finger protein 259
GO	organelle	77	4907	0.0358374	8915	B-cell CLL/lymphoma 10 /// B-cell CLL/lymphoma 10
GO	organelle	77	4907	0.0358374	8996	nucleolar protein 3 (apoptosis repressor with CARD domain)
GO	organelle	77	4907	0.0358374	9204	zinc finger protein 258
GO	organelle	77	4907	0.0358374	93349	hypothetical protein BC004921
GO	organelle	77	4907	0.0358374	9367	RAB9A, member RAS oncogene family /// RAB9A, member RAS oncogene family
GO	organelle	77	4907	0.0358374	9541	CBF1 interacting corepressor /// CBF1 interacting corepressor
GO	organelle	77	4907	0.0358374	9734	histone deacetylase 9 /// histone deacetylase 9
GO	organelle	77	4907	0.0358374	9933	KIAA0020
GO	histone deacetylase complex	2	23	0.0361021	9541	CBF1 interacting corepressor /// CBF1 interacting corepressor
GO	histone deacetylase complex	2	23	0.0361021	9734	histone deacetylase 9 /// histone deacetylase 9
GO	one-carbon compound metabolic process	3	56	0.0370334	64324	nuclear receptor binding SET domain protein 1 /// nuclear receptor binding SET domain protein 1
GO	one-carbon compound metabolic process	3	56	0.0370334	7263	thiosulfate sulfurtransferase (rhodanese) /// thiosulfate sulfurtransferase (rhodanese)
GO	one-carbon compound metabolic process	3	56	0.0370334	79813	euchromatic histone methyltransferase 1
GO	guanyl nucleotide binding	8	291	0.0383018	2633	guanylate binding protein 1, interferon-inducible, 67kDa /// guanylate binding protein 1, interferon-inducible, 67kDa
GO	guanyl nucleotide binding	8	291	0.0383018	2634	guanylate binding protein 2, interferon-inducible /// guanylate binding protein 2, interferon-inducible
GO	guanyl nucleotide binding	8	291	0.0383018	2635	guanylate binding protein 3
GO	guanyl nucleotide binding	8	291	0.0383018	27289	Rho family GTPase 1
GO	guanyl nucleotide binding	8	291	0.0383018	29889	nucleolar GTPase /// nucleolar GTPase
GO	guanyl nucleotide binding	8	291	0.0383018	29984	ras homolog gene family, member D
GO	guanyl nucleotide binding	8	291	0.0383018	6236	Ras-related associated with diabetes /// Ras-related associated with diabetes
GO	guanyl nucleotide binding	8	291	0.0383018	9367	RAB9A, member RAS oncogene family /// RAB9A, member RAS oncogene family
GO	transcription cofactor activity	7	239	0.038363	10589	DR1-associated protein 1 (negative cofactor 2 alpha) /// DR1-associated protein 1 (negative cofactor 2 alpha)
GO	transcription cofactor activity	7	239	0.038363	51132	ring finger protein 12
GO	transcription cofactor activity	7	239	0.038363	64324	nuclear receptor binding SET domain protein 1 /// nuclear receptor binding SET domain protein 1
GO	transcription cofactor activity	7	239	0.038363	8915	B-cell CLL/lymphoma 10 /// B-cell CLL/lymphoma 10
GO	transcription cofactor activity	7	239	0.038363	9111	N-myc (and STAT) interactor /// N-myc (and STAT) interactor
GO	transcription cofactor activity	7	239	0.038363	9541	CBF1 interacting corepressor /// CBF1 interacting corepressor
GO	transcription cofactor activity	7	239	0.038363	9734	histone deacetylase 9 /// histone deacetylase 9
GO	regulation of progression through cell cycle	10	400	0.0384468	10910	SGT1, suppressor of G2 allele of SKP1 (S. cerevisiae)
GO	regulation of progression through cell cycle	10	400	0.0384468	1647	growth arrest and DNA-damage-inducible, alpha /// growth arrest and DNA-damage-inducible, alpha
GO	regulation of progression through cell cycle	10	400	0.0384468	2580	cyclin G associated kinase
GO	regulation of progression through cell cycle	10	400	0.0384468	3659	interferon regulatory factor 1 /// interferon regulatory factor 1
GO	regulation of progression through cell cycle	10	400	0.0384468	5714	proteasome (prosome, macropain) 26S subunit, non-ATPase, 8 /// proteasome (prosome, macropain) 26S subunit, non-ATPase, 8
GO	regulation of progression through cell cycle	10	400	0.0384468	7424	vascular endothelial growth factor C /// vascular endothelial growth factor C
GO	regulation of progression through cell cycle	10	400	0.0384468	8412	breast cancer anti-estrogen resistance 3 /// breast cancer anti-estrogen resistance 3
GO	regulation of progression through cell cycle	10	400	0.0384468	8556	CDC14 cell division cycle 14 homolog A (S. cerevisiae) /// CDC14 cell division cycle 14 homolog A (S. cerevisiae)
GO	regulation of progression through cell cycle	10	400	0.0384468	8915	B-cell CLL/lymphoma 10 /// B-cell CLL/lymphoma 10
GO	regulation of progression through cell cycle	10	400	0.0384468	9734	histone deacetylase 9 /// histone deacetylase 9
GO	adaptation of signaling pathway	1	3	0.0388024	154	adrenergic, beta-2-, receptor, surface /// adrenergic, beta-2-, receptor, surface
GO	beta-adrenergic receptor activity	1	3	0.0388024	154	adrenergic, beta-2-, receptor, surface /// adrenergic, beta-2-, receptor, surface
GO	desensitization of G-protein coupled receptor protein signaling pathway	1	3	0.0388024	154	adrenergic, beta-2-, receptor, surface /// adrenergic, beta-2-, receptor, surface
GO	diet induced thermogenesis	1	3	0.0388024	154	adrenergic, beta-2-, receptor, surface /// adrenergic, beta-2-, receptor, surface
GO	norepinephrine-epinephrine vasodilation during regulation of blood pressure	1	3	0.0388024	154	adrenergic, beta-2-, receptor, surface /// adrenergic, beta-2-, receptor, surface
GO	positive regulation of organismal metabolic process	1	3	0.0388024	154	adrenergic, beta-2-, receptor, surface /// adrenergic, beta-2-, receptor, surface
GO	regulation of organismal metabolic process	1	3	0.0388024	154	adrenergic, beta-2-, receptor, surface /// adrenergic, beta-2-, receptor, surface
GO	transmembrane receptor protein tyrosine kinase activation (dimerization)	1	3	0.0388024	154	adrenergic, beta-2-, receptor, surface /// adrenergic, beta-2-, receptor, surface
GO	centrosome cycle	1	3	0.0388024	1647	growth arrest and DNA-damage-inducible, alpha /// growth arrest and DNA-damage-inducible, alpha
GO	glutamate catabolic process	1	3	0.0388024	2571	glutamate decarboxylase 1 (brain, 67kDa) /// glutamate decarboxylase 1 (brain, 67kDa)
GO	formate-tetrahydrofolate ligase activity	1	3	0.0388024	25902	formyltetrahydrofolate synthetase domain containing 1
GO	methenyltetrahydrofolate cyclohydrolase activity	1	3	0.0388024	25902	formyltetrahydrofolate synthetase domain containing 1
GO	methylenetetrahydrofolate dehydrogenase (NADP+) activity	1	3	0.0388024	25902	formyltetrahydrofolate synthetase domain containing 1
GO	methylenetetrahydrofolate dehydrogenase activity	1	3	0.0388024	25902	formyltetrahydrofolate synthetase domain containing 1
GO	negative regulation of nitric oxide biosynthetic process	1	3	0.0388024	2717	galactosidase, alpha /// galactosidase, alpha
GO	interleukin-28 receptor complex	1	3	0.0388024	3588	interleukin 10 receptor, beta /// interleukin 10 receptor, beta
GO	lithium ion binding	1	3	0.0388024	3628	inositol polyphosphate-1-phosphatase /// inositol polyphosphate-1-phosphatase
GO	Janus kinase activity	1	3	0.0388024	3716	Janus kinase 1 (a protein tyrosine kinase)
GO	ethanolamine kinase activity	1	3	0.0388024	55500	ethanolamine kinase /// ethanolamine kinase
GO	cAMP-dependent protein kinase inhibitor activity	1	3	0.0388024	5569	protein kinase (cAMP-dependent, catalytic) inhibitor alpha /// protein kinase (cAMP-dependent, catalytic) inhibitor alpha
GO	glucuronate metabolic process	1	3	0.0388024	55790	chondroitin beta1,4 N-acetylgalactosaminyltransferase
GO	heparin metabolic process	1	3	0.0388024	55790	chondroitin beta1,4 N-acetylgalactosaminyltransferase
GO	UDP-N-acetylgalactosamine metabolic process	1	3	0.0388024	55790	chondroitin beta1,4 N-acetylgalactosaminyltransferase
GO	uronic acid metabolic process	1	3	0.0388024	55790	chondroitin beta1,4 N-acetylgalactosaminyltransferase
GO	ligand-dependent nuclear receptor binding	1	3	0.0388024	64324	nuclear receptor binding SET domain protein 1 /// nuclear receptor binding SET domain protein 1
GO	retinoic acid receptor binding	1	3	0.0388024	64324	nuclear receptor binding SET domain protein 1 /// nuclear receptor binding SET domain protein 1
GO	retinoid X receptor binding	1	3	0.0388024	64324	nuclear receptor binding SET domain protein 1 /// nuclear receptor binding SET domain protein 1
GO	response to oxygen radical	1	3	0.0388024	6648	superoxide dismutase 2, mitochondrial
GO	sulfurtransferase activity	1	3	0.0388024	7263	thiosulfate sulfurtransferase (rhodanese) /// thiosulfate sulfurtransferase (rhodanese)
GO	hexokinase activity	1	3	0.0388024	80201	hypothetical protein FLJ22761
GO	aspartate transport	1	3	0.0388024	8604	solute carrier family 25 (mitochondrial carrier, Aralar), member 12
GO	L-aspartate transporter activity	1	3	0.0388024	8604	solute carrier family 25 (mitochondrial carrier, Aralar), member 12
GO	response to calcium ion	1	3	0.0388024	8604	solute carrier family 25 (mitochondrial carrier, Aralar), member 12
GO	protein self-association	1	3	0.0388024	8915	B-cell CLL/lymphoma 10 /// B-cell CLL/lymphoma 10
GO	ubiquitin protein ligase binding	1	3	0.0388024	8915	B-cell CLL/lymphoma 10 /// B-cell CLL/lymphoma 10
GO	N-acetyllactosaminide beta-1,6-N-acetylglucosaminyltransferase activity	1	3	0.0388024	9245	glucosaminyl (N-acetyl) transferase 3, mucin type /// glucosaminyl (N-acetyl) transferase 3, mucin type
GO	ISG15 conjugating enzyme activity	1	3	0.0388024	9246	ubiquitin-conjugating enzyme E2L 6 /// ubiquitin-conjugating enzyme E2L 6
GO	cellular metabolic process	78	5008	0.0404994	10569	step II splicing factor SLU7
GO	cellular metabolic process	78	5008	0.0404994	10589	DR1-associated protein 1 (negative cofactor 2 alpha) /// DR1-associated protein 1 (negative cofactor 2 alpha)
GO	cellular metabolic process	78	5008	0.0404994	10910	SGT1, suppressor of G2 allele of SKP1 (S. cerevisiae)
GO	cellular metabolic process	78	5008	0.0404994	112487	chromosome 14 open reading frame 126
GO	cellular metabolic process	78	5008	0.0404994	11282	mannosyl (alpha-1,3-)-glycoprotein beta-1,4-N-acetylglucosaminyltransferase, isoenzyme B
GO	cellular metabolic process	78	5008	0.0404994	11343	monoglyceride lipase
GO	cellular metabolic process	78	5008	0.0404994	115123	hypothetical protein MGC48332
GO	cellular metabolic process	78	5008	0.0404994	1407	cryptochrome 1 (photolyase-like) /// cryptochrome 1 (photolyase-like)
GO	cellular metabolic process	78	5008	0.0404994	143	ADP-ribosyltransferase (NAD+; poly (ADP-ribose) polymerase)-like 1 /// ADP-ribosyltransferase (NAD+; poly (ADP-ribose) polymerase)-like 1
GO	cellular metabolic process	78	5008	0.0404994	154	adrenergic, beta-2-, receptor, surface /// adrenergic, beta-2-, receptor, surface
GO	cellular metabolic process	78	5008	0.0404994	1647	growth arrest and DNA-damage-inducible, alpha /// growth arrest and DNA-damage-inducible, alpha
GO	cellular metabolic process	78	5008	0.0404994	197259	hypothetical protein FLJ34389
GO	cellular metabolic process	78	5008	0.0404994	204851	homeodomain interacting protein kinase 1
GO	cellular metabolic process	78	5008	0.0404994	2120	ets variant gene 6 (TEL oncogene) /// ets variant gene 6 (TEL oncogene)
GO	cellular metabolic process	78	5008	0.0404994	253152	abhydrolase domain containing 7
GO	cellular metabolic process	78	5008	0.0404994	255403	hypothetical protein FLJ90036
GO	cellular metabolic process	78	5008	0.0404994	256586	hypothetical protein MGC35274
GO	cellular metabolic process	78	5008	0.0404994	2571	glutamate decarboxylase 1 (brain, 67kDa) /// glutamate decarboxylase 1 (brain, 67kDa)
GO	cellular metabolic process	78	5008	0.0404994	2580	cyclin G associated kinase
GO	cellular metabolic process	78	5008	0.0404994	25902	formyltetrahydrofolate synthetase domain containing 1
GO	cellular metabolic process	78	5008	0.0404994	26512	DEAD/H (Asp-Glu-Ala-Asp/His) box polypeptide 26
GO	cellular metabolic process	78	5008	0.0404994	27161	eukaryotic translation initiation factor 2C, 2
GO	cellular metabolic process	78	5008	0.0404994	2717	galactosidase, alpha /// galactosidase, alpha
GO	cellular metabolic process	78	5008	0.0404994	29880	asparagine-linked glycosylation 5 homolog (yeast, dolichyl-phosphate beta-glucosyltransferase) /// asparagine-linked glycosylation 5 homolog (yeast, dolichyl-phosphate beta-glucosyltransferase)
GO	cellular metabolic process	78	5008	0.0404994	3184	heterogeneous nuclear ribonucleoprotein D (AU-rich element RNA binding protein 1, 37kDa)
GO	cellular metabolic process	78	5008	0.0404994	3297	heat shock transcription factor 1
GO	cellular metabolic process	78	5008	0.0404994	3628	inositol polyphosphate-1-phosphatase /// inositol polyphosphate-1-phosphatase
GO	cellular metabolic process	78	5008	0.0404994	3659	interferon regulatory factor 1 /// interferon regulatory factor 1
GO	cellular metabolic process	78	5008	0.0404994	3716	Janus kinase 1 (a protein tyrosine kinase)
GO	cellular metabolic process	78	5008	0.0404994	4116	mago-nashi homolog, proliferation-associated (Drosophila)
GO	cellular metabolic process	78	5008	0.0404994	4124	mannosidase, alpha, class 2A, member 1 /// mannosidase, alpha, class 2A, member 1
GO	cellular metabolic process	78	5008	0.0404994	444	aspartate beta-hydroxylase
GO	cellular metabolic process	78	5008	0.0404994	4907	5'-nucleotidase, ecto (CD73) /// 5'-nucleotidase, ecto (CD73)
GO	cellular metabolic process	78	5008	0.0404994	4919	receptor tyrosine kinase-like orphan receptor 1 /// receptor tyrosine kinase-like orphan receptor 1
GO	cellular metabolic process	78	5008	0.0404994	51028	chromosome 13 open reading frame 9
GO	cellular metabolic process	78	5008	0.0404994	51082	polymerase (RNA) I polypeptide D, 16kDa /// polymerase (RNA) I polypeptide D, 16kDa
GO	cellular metabolic process	78	5008	0.0404994	51132	ring finger protein 12
GO	cellular metabolic process	78	5008	0.0404994	51253	mitochondrial ribosomal protein L37
GO	cellular metabolic process	78	5008	0.0404994	51371	chromosome 13 open reading frame 12
GO	cellular metabolic process	78	5008	0.0404994	5373	phosphomannomutase 2 /// phosphomannomutase 2
GO	cellular metabolic process	78	5008	0.0404994	539	ATP synthase, H+ transporting, mitochondrial F1 complex, O subunit (oligomycin sensitivity conferring protein) /// ATP synthase, H+ transporting, mitochondrial F1 complex, O subunit (oligomycin sensitivity conferring protein)
GO	cellular metabolic process	78	5008	0.0404994	54606	DEAD (Asp-Glu-Ala-Asp) box polypeptide 56 /// DEAD (Asp-Glu-Ala-Asp) box polypeptide 56
GO	cellular metabolic process	78	5008	0.0404994	5495	protein phosphatase 1B (formerly 2C), magnesium-dependent, beta isoform
GO	cellular metabolic process	78	5008	0.0404994	55359	protein kinase STYK1
GO	cellular metabolic process	78	5008	0.0404994	55500	ethanolamine kinase /// ethanolamine kinase
GO	cellular metabolic process	78	5008	0.0404994	55718	polymerase (RNA) III (DNA directed) polypeptide E (80kD)
GO	cellular metabolic process	78	5008	0.0404994	55790	chondroitin beta1,4 N-acetylgalactosaminyltransferase
GO	cellular metabolic process	78	5008	0.0404994	5686	proteasome (prosome, macropain) subunit, alpha type, 5 /// proteasome (prosome, macropain) subunit, alpha type, 5
GO	cellular metabolic process	78	5008	0.0404994	5698	proteasome (prosome, macropain) subunit, beta type, 9 (large multifunctional protease 2) /// proteasome (prosome, macropain) subunit, beta type, 9 (large multifunctional protease 2)
GO	cellular metabolic process	78	5008	0.0404994	5699	proteasome (prosome, macropain) subunit, beta type, 10 /// proteasome (prosome, macropain) subunit, beta type, 10
GO	cellular metabolic process	78	5008	0.0404994	5704	proteasome (prosome, macropain) 26S subunit, ATPase, 4 /// proteasome (prosome, macropain) 26S subunit, ATPase, 4
GO	cellular metabolic process	78	5008	0.0404994	5714	proteasome (prosome, macropain) 26S subunit, non-ATPase, 8 /// proteasome (prosome, macropain) 26S subunit, non-ATPase, 8
GO	cellular metabolic process	78	5008	0.0404994	57472	KIAA1194
GO	cellular metabolic process	78	5008	0.0404994	64324	nuclear receptor binding SET domain protein 1 /// nuclear receptor binding SET domain protein 1
GO	cellular metabolic process	78	5008	0.0404994	6648	superoxide dismutase 2, mitochondrial
GO	cellular metabolic process	78	5008	0.0404994	7204	triple functional domain (PTPRF interacting)
GO	cellular metabolic process	78	5008	0.0404994	7263	thiosulfate sulfurtransferase (rhodanese) /// thiosulfate sulfurtransferase (rhodanese)
GO	cellular metabolic process	78	5008	0.0404994	7368	UDP glycosyltransferase 8 (UDP-galactose ceramide galactosyltransferase)
GO	cellular metabolic process	78	5008	0.0404994	7389	uroporphyrinogen decarboxylase
GO	cellular metabolic process	78	5008	0.0404994	79813	euchromatic histone methyltransferase 1
GO	cellular metabolic process	78	5008	0.0404994	80201	hypothetical protein FLJ22761
GO	cellular metabolic process	78	5008	0.0404994	80830	apolipoprotein L, 6 /// apolipoprotein L, 6
GO	cellular metabolic process	78	5008	0.0404994	84333	ring finger protein (C3HC4 type) 159
GO	cellular metabolic process	78	5008	0.0404994	84447	HRD1 protein
GO	cellular metabolic process	78	5008	0.0404994	84650	emopamil binding protein-like
GO	cellular metabolic process	78	5008	0.0404994	85453	TSPY-like 5
GO	cellular metabolic process	78	5008	0.0404994	8555	CDC14 cell division cycle 14 homolog B (S. cerevisiae)
GO	cellular metabolic process	78	5008	0.0404994	8556	CDC14 cell division cycle 14 homolog A (S. cerevisiae) /// CDC14 cell division cycle 14 homolog A (S. cerevisiae)
GO	cellular metabolic process	78	5008	0.0404994	8604	solute carrier family 25 (mitochondrial carrier, Aralar), member 12
GO	cellular metabolic process	78	5008	0.0404994	8915	B-cell CLL/lymphoma 10 /// B-cell CLL/lymphoma 10
GO	cellular metabolic process	78	5008	0.0404994	8975	ubiquitin specific protease 13 (isopeptidase T-3) /// ubiquitin specific protease 13 (isopeptidase T-3)
GO	cellular metabolic process	78	5008	0.0404994	8996	nucleolar protein 3 (apoptosis repressor with CARD domain)
GO	cellular metabolic process	78	5008	0.0404994	9111	N-myc (and STAT) interactor /// N-myc (and STAT) interactor
GO	cellular metabolic process	78	5008	0.0404994	9245	glucosaminyl (N-acetyl) transferase 3, mucin type /// glucosaminyl (N-acetyl) transferase 3, mucin type
GO	cellular metabolic process	78	5008	0.0404994	9246	ubiquitin-conjugating enzyme E2L 6 /// ubiquitin-conjugating enzyme E2L 6
GO	cellular metabolic process	78	5008	0.0404994	9373	phospholipase A2-activating protein
GO	cellular metabolic process	78	5008	0.0404994	9541	CBF1 interacting corepressor /// CBF1 interacting corepressor
GO	cellular metabolic process	78	5008	0.0404994	9734	histone deacetylase 9 /// histone deacetylase 9
GO	regulation of cell cycle	10	404	0.0406793	10910	SGT1, suppressor of G2 allele of SKP1 (S. cerevisiae)
GO	regulation of cell cycle	10	404	0.0406793	1647	growth arrest and DNA-damage-inducible, alpha /// growth arrest and DNA-damage-inducible, alpha
GO	regulation of cell cycle	10	404	0.0406793	2580	cyclin G associated kinase
GO	regulation of cell cycle	10	404	0.0406793	3659	interferon regulatory factor 1 /// interferon regulatory factor 1
GO	regulation of cell cycle	10	404	0.0406793	5714	proteasome (prosome, macropain) 26S subunit, non-ATPase, 8 /// proteasome (prosome, macropain) 26S subunit, non-ATPase, 8
GO	regulation of cell cycle	10	404	0.0406793	7424	vascular endothelial growth factor C /// vascular endothelial growth factor C
GO	regulation of cell cycle	10	404	0.0406793	8412	breast cancer anti-estrogen resistance 3 /// breast cancer anti-estrogen resistance 3
GO	regulation of cell cycle	10	404	0.0406793	8556	CDC14 cell division cycle 14 homolog A (S. cerevisiae) /// CDC14 cell division cycle 14 homolog A (S. cerevisiae)
GO	regulation of cell cycle	10	404	0.0406793	8915	B-cell CLL/lymphoma 10 /// B-cell CLL/lymphoma 10
GO	regulation of cell cycle	10	404	0.0406793	9734	histone deacetylase 9 /// histone deacetylase 9
GO	protein complex	25	1323	0.0408551	10910	SGT1, suppressor of G2 allele of SKP1 (S. cerevisiae)
GO	protein complex	25	1323	0.0408551	154	adrenergic, beta-2-, receptor, surface /// adrenergic, beta-2-, receptor, surface
GO	protein complex	25	1323	0.0408551	26512	DEAD/H (Asp-Glu-Ala-Asp/His) box polypeptide 26
GO	protein complex	25	1323	0.0408551	3588	interleukin 10 receptor, beta /// interleukin 10 receptor, beta
GO	protein complex	25	1323	0.0408551	3655	integrin, alpha 6 /// integrin, alpha 6
GO	protein complex	25	1323	0.0408551	3688	integrin, beta 1 (fibronectin receptor, beta polypeptide, antigen CD29 includes MDF2, MSK12)
GO	protein complex	25	1323	0.0408551	3775	potassium channel, subfamily K, member 1 /// potassium channel, subfamily K, member 1
GO	protein complex	25	1323	0.0408551	3790	potassium voltage-gated channel, delayed-rectifier, subfamily S, member 3 /// potassium voltage-gated channel, delayed-rectifier, subfamily S, member 3
GO	protein complex	25	1323	0.0408551	4277	MHC class I polypeptide-related sequence B /// MHC class I polypeptide-related sequence B
GO	protein complex	25	1323	0.0408551	51082	polymerase (RNA) I polypeptide D, 16kDa /// polymerase (RNA) I polypeptide D, 16kDa
GO	protein complex	25	1323	0.0408551	51132	ring finger protein 12
GO	protein complex	25	1323	0.0408551	51371	chromosome 13 open reading frame 12
GO	protein complex	25	1323	0.0408551	539	ATP synthase, H+ transporting, mitochondrial F1 complex, O subunit (oligomycin sensitivity conferring protein) /// ATP synthase, H+ transporting, mitochondrial F1 complex, O subunit (oligomycin sensitivity conferring protein)
GO	protein complex	25	1323	0.0408551	5495	protein phosphatase 1B (formerly 2C), magnesium-dependent, beta isoform
GO	protein complex	25	1323	0.0408551	5686	proteasome (prosome, macropain) subunit, alpha type, 5 /// proteasome (prosome, macropain) subunit, alpha type, 5
GO	protein complex	25	1323	0.0408551	5698	proteasome (prosome, macropain) subunit, beta type, 9 (large multifunctional protease 2) /// proteasome (prosome, macropain) subunit, beta type, 9 (large multifunctional protease 2)
GO	protein complex	25	1323	0.0408551	5699	proteasome (prosome, macropain) subunit, beta type, 10 /// proteasome (prosome, macropain) subunit, beta type, 10
GO	protein complex	25	1323	0.0408551	5704	proteasome (prosome, macropain) 26S subunit, ATPase, 4 /// proteasome (prosome, macropain) 26S subunit, ATPase, 4
GO	protein complex	25	1323	0.0408551	5714	proteasome (prosome, macropain) 26S subunit, non-ATPase, 8 /// proteasome (prosome, macropain) 26S subunit, non-ATPase, 8
GO	protein complex	25	1323	0.0408551	64324	nuclear receptor binding SET domain protein 1 /// nuclear receptor binding SET domain protein 1
GO	protein complex	25	1323	0.0408551	65987	potassium channel tetramerisation domain containing 14
GO	protein complex	25	1323	0.0408551	6891	transporter 2, ATP-binding cassette, sub-family B (MDR/TAP)
GO	protein complex	25	1323	0.0408551	8915	B-cell CLL/lymphoma 10 /// B-cell CLL/lymphoma 10
GO	protein complex	25	1323	0.0408551	9541	CBF1 interacting corepressor /// CBF1 interacting corepressor
GO	protein complex	25	1323	0.0408551	9734	histone deacetylase 9 /// histone deacetylase 9
GO	glycolipid metabolic process	2	25	0.0420877	2717	galactosidase, alpha /// galactosidase, alpha
GO	glycolipid metabolic process	2	25	0.0420877	7368	UDP glycosyltransferase 8 (UDP-galactose ceramide galactosyltransferase)
GO	nitrogen compound catabolic process	3	59	0.0422237	112487	chromosome 14 open reading frame 126
GO	nitrogen compound catabolic process	3	59	0.0422237	2571	glutamate decarboxylase 1 (brain, 67kDa) /// glutamate decarboxylase 1 (brain, 67kDa)
GO	nitrogen compound catabolic process	3	59	0.0422237	7263	thiosulfate sulfurtransferase (rhodanese) /// thiosulfate sulfurtransferase (rhodanese)
GO	negative regulation of enzyme activity	3	60	0.0440307	1647	growth arrest and DNA-damage-inducible, alpha /// growth arrest and DNA-damage-inducible, alpha
GO	negative regulation of enzyme activity	3	60	0.0440307	2717	galactosidase, alpha /// galactosidase, alpha
GO	negative regulation of enzyme activity	3	60	0.0440307	5569	protein kinase (cAMP-dependent, catalytic) inhibitor alpha /// protein kinase (cAMP-dependent, catalytic) inhibitor alpha
GO	Rho guanyl-nucleotide exchange factor activity	3	60	0.0440307	25791	neuronal guanine nucleotide exchange factor
GO	Rho guanyl-nucleotide exchange factor activity	3	60	0.0440307	55785	FYVE, RhoGEF and PH domain containing 6
GO	Rho guanyl-nucleotide exchange factor activity	3	60	0.0440307	7204	triple functional domain (PTPRF interacting)
GO	acetylglucosaminyltransferase activity	2	26	0.04521	11282	mannosyl (alpha-1,3-)-glycoprotein beta-1,4-N-acetylglucosaminyltransferase, isoenzyme B
GO	acetylglucosaminyltransferase activity	2	26	0.04521	9245	glucosaminyl (N-acetyl) transferase 3, mucin type /// glucosaminyl (N-acetyl) transferase 3, mucin type
GO	negative regulation of apoptosis	5	148	0.045434	1745	distal-less homeo box 1
GO	negative regulation of apoptosis	5	148	0.045434	330	baculoviral IAP repeat-containing 3
GO	negative regulation of apoptosis	5	148	0.045434	3574	interleukin 7 /// interleukin 7
GO	negative regulation of apoptosis	5	148	0.045434	8915	B-cell CLL/lymphoma 10 /// B-cell CLL/lymphoma 10
GO	negative regulation of apoptosis	5	148	0.045434	8996	nucleolar protein 3 (apoptosis repressor with CARD domain)
GO	transferase activity, transferring glycosyl groups	6	197	0.0455158	11282	mannosyl (alpha-1,3-)-glycoprotein beta-1,4-N-acetylglucosaminyltransferase, isoenzyme B
GO	transferase activity, transferring glycosyl groups	6	197	0.0455158	143	ADP-ribosyltransferase (NAD+; poly (ADP-ribose) polymerase)-like 1 /// ADP-ribosyltransferase (NAD+; poly (ADP-ribose) polymerase)-like 1
GO	transferase activity, transferring glycosyl groups	6	197	0.0455158	29880	asparagine-linked glycosylation 5 homolog (yeast, dolichyl-phosphate beta-glucosyltransferase) /// asparagine-linked glycosylation 5 homolog (yeast, dolichyl-phosphate beta-glucosyltransferase)
GO	transferase activity, transferring glycosyl groups	6	197	0.0455158	55790	chondroitin beta1,4 N-acetylgalactosaminyltransferase
GO	transferase activity, transferring glycosyl groups	6	197	0.0455158	7368	UDP glycosyltransferase 8 (UDP-galactose ceramide galactosyltransferase)
GO	transferase activity, transferring glycosyl groups	6	197	0.0455158	9245	glucosaminyl (N-acetyl) transferase 3, mucin type /// glucosaminyl (N-acetyl) transferase 3, mucin type
GO	nucleus	51	3105	0.0459599	10589	DR1-associated protein 1 (negative cofactor 2 alpha) /// DR1-associated protein 1 (negative cofactor 2 alpha)
GO	nucleus	51	3105	0.0459599	10813	UTP14, U3 small nucleolar ribonucleoprotein, homolog A (yeast) /// UTP14, U3 small nucleolar ribonucleoprotein, homolog A (yeast)
GO	nucleus	51	3105	0.0459599	1407	cryptochrome 1 (photolyase-like) /// cryptochrome 1 (photolyase-like)
GO	nucleus	51	3105	0.0459599	143	ADP-ribosyltransferase (NAD+; poly (ADP-ribose) polymerase)-like 1 /// ADP-ribosyltransferase (NAD+; poly (ADP-ribose) polymerase)-like 1
GO	nucleus	51	3105	0.0459599	154	adrenergic, beta-2-, receptor, surface /// adrenergic, beta-2-, receptor, surface
GO	nucleus	51	3105	0.0459599	1647	growth arrest and DNA-damage-inducible, alpha /// growth arrest and DNA-damage-inducible, alpha
GO	nucleus	51	3105	0.0459599	169714	quiescin Q6-like 1
GO	nucleus	51	3105	0.0459599	1745	distal-less homeo box 1
GO	nucleus	51	3105	0.0459599	204851	homeodomain interacting protein kinase 1
GO	nucleus	51	3105	0.0459599	2120	ets variant gene 6 (TEL oncogene) /// ets variant gene 6 (TEL oncogene)
GO	nucleus	51	3105	0.0459599	23345	spectrin repeat containing, nuclear envelope 1
GO	nucleus	51	3105	0.0459599	23648	single stranded DNA binding protein 3
GO	nucleus	51	3105	0.0459599	24147	four jointed box 1 (Drosophila) /// four jointed box 1 (Drosophila)
GO	nucleus	51	3105	0.0459599	255403	hypothetical protein FLJ90036
GO	nucleus	51	3105	0.0459599	2580	cyclin G associated kinase
GO	nucleus	51	3105	0.0459599	26512	DEAD/H (Asp-Glu-Ala-Asp/His) box polypeptide 26
GO	nucleus	51	3105	0.0459599	29889	nucleolar GTPase /// nucleolar GTPase
GO	nucleus	51	3105	0.0459599	3184	heterogeneous nuclear ribonucleoprotein D (AU-rich element RNA binding protein 1, 37kDa)
GO	nucleus	51	3105	0.0459599	3219	homeo box B9
GO	nucleus	51	3105	0.0459599	3297	heat shock transcription factor 1
GO	nucleus	51	3105	0.0459599	330	baculoviral IAP repeat-containing 3
GO	nucleus	51	3105	0.0459599	3659	interferon regulatory factor 1 /// interferon regulatory factor 1
GO	nucleus	51	3105	0.0459599	389136	colon carcinoma related protein /// colon carcinoma related protein
GO	nucleus	51	3105	0.0459599	4026	LIM domain containing preferred translocation partner in lipoma
GO	nucleus	51	3105	0.0459599	4116	mago-nashi homolog, proliferation-associated (Drosophila)
GO	nucleus	51	3105	0.0459599	51028	chromosome 13 open reading frame 9
GO	nucleus	51	3105	0.0459599	51082	polymerase (RNA) I polypeptide D, 16kDa /// polymerase (RNA) I polypeptide D, 16kDa
GO	nucleus	51	3105	0.0459599	5134	programmed cell death 2
GO	nucleus	51	3105	0.0459599	51371	chromosome 13 open reading frame 12
GO	nucleus	51	3105	0.0459599	51491	hypothetical protein HSPC111
GO	nucleus	51	3105	0.0459599	54606	DEAD (Asp-Glu-Ala-Asp) box polypeptide 56 /// DEAD (Asp-Glu-Ala-Asp) box polypeptide 56
GO	nucleus	51	3105	0.0459599	55170	protein arginine N-methyltransferase 6
GO	nucleus	51	3105	0.0459599	55718	polymerase (RNA) III (DNA directed) polypeptide E (80kD)
GO	nucleus	51	3105	0.0459599	5704	proteasome (prosome, macropain) 26S subunit, ATPase, 4 /// proteasome (prosome, macropain) 26S subunit, ATPase, 4
GO	nucleus	51	3105	0.0459599	57472	KIAA1194
GO	nucleus	51	3105	0.0459599	64324	nuclear receptor binding SET domain protein 1 /// nuclear receptor binding SET domain protein 1
GO	nucleus	51	3105	0.0459599	6672	nuclear antigen Sp100 /// nuclear antigen Sp100
GO	nucleus	51	3105	0.0459599	79813	euchromatic histone methyltransferase 1
GO	nucleus	51	3105	0.0459599	84419	normal mucosa of esophagus specific 1
GO	nucleus	51	3105	0.0459599	84707	brain expressed X-linked 2 /// brain expressed X-linked 2
GO	nucleus	51	3105	0.0459599	85453	TSPY-like 5
GO	nucleus	51	3105	0.0459599	8555	CDC14 cell division cycle 14 homolog B (S. cerevisiae)
GO	nucleus	51	3105	0.0459599	8556	CDC14 cell division cycle 14 homolog A (S. cerevisiae) /// CDC14 cell division cycle 14 homolog A (S. cerevisiae)
GO	nucleus	51	3105	0.0459599	8882	zinc finger protein 259 /// zinc finger protein 259 /// zinc finger protein 259
GO	nucleus	51	3105	0.0459599	8915	B-cell CLL/lymphoma 10 /// B-cell CLL/lymphoma 10
GO	nucleus	51	3105	0.0459599	8996	nucleolar protein 3 (apoptosis repressor with CARD domain)
GO	nucleus	51	3105	0.0459599	9204	zinc finger protein 258
GO	nucleus	51	3105	0.0459599	93349	hypothetical protein BC004921
GO	nucleus	51	3105	0.0459599	9541	CBF1 interacting corepressor /// CBF1 interacting corepressor
GO	nucleus	51	3105	0.0459599	9734	histone deacetylase 9 /// histone deacetylase 9
GO	nucleus	51	3105	0.0459599	9933	KIAA0020
GO	negative regulation of programmed cell death	5	149	0.0465324	1745	distal-less homeo box 1
GO	negative regulation of programmed cell death	5	149	0.0465324	330	baculoviral IAP repeat-containing 3
GO	negative regulation of programmed cell death	5	149	0.0465324	3574	interleukin 7 /// interleukin 7
GO	negative regulation of programmed cell death	5	149	0.0465324	8915	B-cell CLL/lymphoma 10 /// B-cell CLL/lymphoma 10
GO	negative regulation of programmed cell death	5	149	0.0465324	8996	nucleolar protein 3 (apoptosis repressor with CARD domain)
GO	cell maturation	2	27	0.0484149	27289	Rho family GTPase 1
GO	cell maturation	2	27	0.0484149	59277	netrin 4
GO	N-methyltransferase activity	2	27	0.0484149	64324	nuclear receptor binding SET domain protein 1 /// nuclear receptor binding SET domain protein 1
GO	N-methyltransferase activity	2	27	0.0484149	79813	euchromatic histone methyltransferase 1
GO	nucleoplasm part	7	253	0.0494493	10569	step II splicing factor SLU7
GO	nucleoplasm part	7	253	0.0494493	26512	DEAD/H (Asp-Glu-Ala-Asp/His) box polypeptide 26
GO	nucleoplasm part	7	253	0.0494493	51132	ring finger protein 12
GO	nucleoplasm part	7	253	0.0494493	64324	nuclear receptor binding SET domain protein 1 /// nuclear receptor binding SET domain protein 1
GO	nucleoplasm part	7	253	0.0494493	6672	nuclear antigen Sp100 /// nuclear antigen Sp100
GO	nucleoplasm part	7	253	0.0494493	9541	CBF1 interacting corepressor /// CBF1 interacting corepressor
GO	nucleoplasm part	7	253	0.0494493	9734	histone deacetylase 9 /// histone deacetylase 9
GO	regulation of Rho protein signal transduction	3	63	0.049679	25791	neuronal guanine nucleotide exchange factor
GO	regulation of Rho protein signal transduction	3	63	0.049679	55785	FYVE, RhoGEF and PH domain containing 6
GO	regulation of Rho protein signal transduction	3	63	0.049679	7204	triple functional domain (PTPRF interacting)
GO	protein amino acid glycosylation	4	106	0.0507467	11282	mannosyl (alpha-1,3-)-glycoprotein beta-1,4-N-acetylglucosaminyltransferase, isoenzyme B
GO	protein amino acid glycosylation	4	106	0.0507467	29880	asparagine-linked glycosylation 5 homolog (yeast, dolichyl-phosphate beta-glucosyltransferase) /// asparagine-linked glycosylation 5 homolog (yeast, dolichyl-phosphate beta-glucosyltransferase)
GO	protein amino acid glycosylation	4	106	0.0507467	5373	phosphomannomutase 2 /// phosphomannomutase 2
GO	protein amino acid glycosylation	4	106	0.0507467	9245	glucosaminyl (N-acetyl) transferase 3, mucin type /// glucosaminyl (N-acetyl) transferase 3, mucin type
GO	nuclear mRNA 3'-splice site recognition	1	4	0.0514006	10569	step II splicing factor SLU7
GO	brown fat cell differentiation	1	4	0.0514006	154	adrenergic, beta-2-, receptor, surface /// adrenergic, beta-2-, receptor, surface
GO	endosome to lysosome transport	1	4	0.0514006	154	adrenergic, beta-2-, receptor, surface /// adrenergic, beta-2-, receptor, surface
GO	negative regulation of G-protein coupled receptor protein signaling pathway	1	4	0.0514006	154	adrenergic, beta-2-, receptor, surface /// adrenergic, beta-2-, receptor, surface
GO	positive regulation of bone mineralization	1	4	0.0514006	154	adrenergic, beta-2-, receptor, surface /// adrenergic, beta-2-, receptor, surface
GO	oxidoreductase activity, acting on sulfur group of donors, oxygen as acceptor	1	4	0.0514006	169714	quiescin Q6-like 1
GO	lamin binding	1	4	0.0514006	23345	spectrin repeat containing, nuclear envelope 1
GO	protein-cofactor linkage	1	4	0.0514006	2571	glutamate decarboxylase 1 (brain, 67kDa) /// glutamate decarboxylase 1 (brain, 67kDa)
GO	cyclohydrolase activity	1	4	0.0514006	25902	formyltetrahydrofolate synthetase domain containing 1
GO	regulation of nitric-oxide synthase activity	1	4	0.0514006	2717	galactosidase, alpha /// galactosidase, alpha
GO	pronucleus	1	4	0.0514006	3297	heat shock transcription factor 1
GO	cell-substrate junction assembly	1	4	0.0514006	3655	integrin, alpha 6 /// integrin, alpha 6
GO	alpha-mannosidase activity	1	4	0.0514006	4124	mannosidase, alpha, class 2A, member 1 /// mannosidase, alpha, class 2A, member 1
GO	glycoprotein biosynthetic process	1	4	0.0514006	4124	mannosidase, alpha, class 2A, member 1 /// mannosidase, alpha, class 2A, member 1
GO	peptide-aspartate beta-dioxygenase activity	1	4	0.0514006	444	aspartate beta-hydroxylase
GO	5'-nucleotidase activity	1	4	0.0514006	4907	5'-nucleotidase, ecto (CD73) /// 5'-nucleotidase, ecto (CD73)
GO	DNA-directed RNA polymerase I complex	1	4	0.0514006	51082	polymerase (RNA) I polypeptide D, 16kDa /// polymerase (RNA) I polypeptide D, 16kDa
GO	growth hormone secretion	1	4	0.0514006	51083	galanin /// galanin
GO	ethanolamine and derivative metabolic process	1	4	0.0514006	55500	ethanolamine kinase /// ethanolamine kinase
GO	glucuronosyl-N-acetylgalactosaminyl-proteoglycan 4-beta-N-acetylgalactosaminyltransferase activity	1	4	0.0514006	55790	chondroitin beta1,4 N-acetylgalactosaminyltransferase
GO	histone methyltransferase complex	1	4	0.0514006	64324	nuclear receptor binding SET domain protein 1 /// nuclear receptor binding SET domain protein 1
GO	oxidoreductase activity, acting on superoxide radicals as acceptor	1	4	0.0514006	6648	superoxide dismutase 2, mitochondrial
GO	superoxide dismutase activity	1	4	0.0514006	6648	superoxide dismutase 2, mitochondrial
GO	phosphate binding	1	4	0.0514006	6891	transporter 2, ATP-binding cassette, sub-family B (MDR/TAP)
GO	substrate-bound cell migration	1	4	0.0514006	7424	vascular endothelial growth factor C /// vascular endothelial growth factor C
GO	negative chemotaxis	1	4	0.0514006	8828	neuropilin 2
GO	positive regulation of cytokine production during immune response	1	4	0.0514006	8915	B-cell CLL/lymphoma 10 /// B-cell CLL/lymphoma 10
GO	positive regulation of production of molecular mediator of immune response	1	4	0.0514006	8915	B-cell CLL/lymphoma 10 /// B-cell CLL/lymphoma 10
GO	positive regulation of protein modification	1	4	0.0514006	8915	B-cell CLL/lymphoma 10 /// B-cell CLL/lymphoma 10
GO	regulation of protein ubiquitination	1	4	0.0514006	8915	B-cell CLL/lymphoma 10 /// B-cell CLL/lymphoma 10
GO	response to molecule of bacterial origin	1	4	0.0514006	8915	B-cell CLL/lymphoma 10 /// B-cell CLL/lymphoma 10
GO	ISG15-protein conjugation	1	4	0.0514006	9246	ubiquitin-conjugating enzyme E2L 6 /// ubiquitin-conjugating enzyme E2L 6
GO	response to drug	2	28	0.0516999	143	ADP-ribosyltransferase (NAD+; poly (ADP-ribose) polymerase)-like 1 /// ADP-ribosyltransferase (NAD+; poly (ADP-ribose) polymerase)-like 1
GO	response to drug	2	28	0.0516999	8412	breast cancer anti-estrogen resistance 3 /// breast cancer anti-estrogen resistance 3
GO	methylation	2	28	0.0516999	64324	nuclear receptor binding SET domain protein 1 /// nuclear receptor binding SET domain protein 1
GO	methylation	2	28	0.0516999	79813	euchromatic histone methyltransferase 1
GO	protein methyltransferase activity	2	28	0.0516999	64324	nuclear receptor binding SET domain protein 1 /// nuclear receptor binding SET domain protein 1
GO	protein methyltransferase activity	2	28	0.0516999	79813	euchromatic histone methyltransferase 1
GO	morphogenesis of embryonic epithelium	2	28	0.0516999	7424	vascular endothelial growth factor C /// vascular endothelial growth factor C
GO	morphogenesis of embryonic epithelium	2	28	0.0516999	8915	B-cell CLL/lymphoma 10 /// B-cell CLL/lymphoma 10
GO	mRNA binding	2	29	0.0550622	10569	step II splicing factor SLU7
GO	mRNA binding	2	29	0.0550622	3184	heterogeneous nuclear ribonucleoprotein D (AU-rich element RNA binding protein 1, 37kDa)
GO	integrin complex	2	29	0.0550622	3655	integrin, alpha 6 /// integrin, alpha 6
GO	integrin complex	2	29	0.0550622	3688	integrin, beta 1 (fibronectin receptor, beta polypeptide, antigen CD29 includes MDF2, MSK12)
GO	biopolymer glycosylation	4	109	0.0551715	11282	mannosyl (alpha-1,3-)-glycoprotein beta-1,4-N-acetylglucosaminyltransferase, isoenzyme B
GO	biopolymer glycosylation	4	109	0.0551715	29880	asparagine-linked glycosylation 5 homolog (yeast, dolichyl-phosphate beta-glucosyltransferase) /// asparagine-linked glycosylation 5 homolog (yeast, dolichyl-phosphate beta-glucosyltransferase)
GO	biopolymer glycosylation	4	109	0.0551715	5373	phosphomannomutase 2 /// phosphomannomutase 2
GO	biopolymer glycosylation	4	109	0.0551715	9245	glucosaminyl (N-acetyl) transferase 3, mucin type /// glucosaminyl (N-acetyl) transferase 3, mucin type
GO	protein binding	72	4651	0.0563443	10534	Sjogren's syndrome/scleroderma autoantigen 1 /// Sjogren's syndrome/scleroderma autoantigen 1
GO	protein binding	72	4651	0.0563443	10589	DR1-associated protein 1 (negative cofactor 2 alpha) /// DR1-associated protein 1 (negative cofactor 2 alpha)
GO	protein binding	72	4651	0.0563443	10813	UTP14, U3 small nucleolar ribonucleoprotein, homolog A (yeast) /// UTP14, U3 small nucleolar ribonucleoprotein, homolog A (yeast)
GO	protein binding	72	4651	0.0563443	115123	hypothetical protein MGC48332
GO	protein binding	72	4651	0.0563443	121551	BTB (POZ) domain containing 11
GO	protein binding	72	4651	0.0563443	137075	claudin 23
GO	protein binding	72	4651	0.0563443	1407	cryptochrome 1 (photolyase-like) /// cryptochrome 1 (photolyase-like)
GO	protein binding	72	4651	0.0563443	143	ADP-ribosyltransferase (NAD+; poly (ADP-ribose) polymerase)-like 1 /// ADP-ribosyltransferase (NAD+; poly (ADP-ribose) polymerase)-like 1
GO	protein binding	72	4651	0.0563443	154	adrenergic, beta-2-, receptor, surface /// adrenergic, beta-2-, receptor, surface
GO	protein binding	72	4651	0.0563443	1647	growth arrest and DNA-damage-inducible, alpha /// growth arrest and DNA-damage-inducible, alpha
GO	protein binding	72	4651	0.0563443	204851	homeodomain interacting protein kinase 1
GO	protein binding	72	4651	0.0563443	2120	ets variant gene 6 (TEL oncogene) /// ets variant gene 6 (TEL oncogene)
GO	protein binding	72	4651	0.0563443	23143	calponin homology (CH) domain containing 1
GO	protein binding	72	4651	0.0563443	23345	spectrin repeat containing, nuclear envelope 1
GO	protein binding	72	4651	0.0563443	2571	glutamate decarboxylase 1 (brain, 67kDa) /// glutamate decarboxylase 1 (brain, 67kDa)
GO	protein binding	72	4651	0.0563443	2580	cyclin G associated kinase
GO	protein binding	72	4651	0.0563443	26512	DEAD/H (Asp-Glu-Ala-Asp/His) box polypeptide 26
GO	protein binding	72	4651	0.0563443	27161	eukaryotic translation initiation factor 2C, 2
GO	protein binding	72	4651	0.0563443	2717	galactosidase, alpha /// galactosidase, alpha
GO	protein binding	72	4651	0.0563443	2920	chemokine (C-X-C motif) ligand 2 /// chemokine (C-X-C motif) ligand 2
GO	protein binding	72	4651	0.0563443	2921	chemokine (C-X-C motif) ligand 3 /// chemokine (C-X-C motif) ligand 3
GO	protein binding	72	4651	0.0563443	3184	heterogeneous nuclear ribonucleoprotein D (AU-rich element RNA binding protein 1, 37kDa)
GO	protein binding	72	4651	0.0563443	3219	homeo box B9
GO	protein binding	72	4651	0.0563443	3297	heat shock transcription factor 1
GO	protein binding	72	4651	0.0563443	330	baculoviral IAP repeat-containing 3
GO	protein binding	72	4651	0.0563443	3484	insulin-like growth factor binding protein 1 /// insulin-like growth factor binding protein 1
GO	protein binding	72	4651	0.0563443	3574	interleukin 7 /// interleukin 7
GO	protein binding	72	4651	0.0563443	3588	interleukin 10 receptor, beta /// interleukin 10 receptor, beta
GO	protein binding	72	4651	0.0563443	3655	integrin, alpha 6 /// integrin, alpha 6
GO	protein binding	72	4651	0.0563443	3688	integrin, beta 1 (fibronectin receptor, beta polypeptide, antigen CD29 includes MDF2, MSK12)
GO	protein binding	72	4651	0.0563443	3775	potassium channel, subfamily K, member 1 /// potassium channel, subfamily K, member 1
GO	protein binding	72	4651	0.0563443	3790	potassium voltage-gated channel, delayed-rectifier, subfamily S, member 3 /// potassium voltage-gated channel, delayed-rectifier, subfamily S, member 3
GO	protein binding	72	4651	0.0563443	4026	LIM domain containing preferred translocation partner in lipoma
GO	protein binding	72	4651	0.0563443	4116	mago-nashi homolog, proliferation-associated (Drosophila)
GO	protein binding	72	4651	0.0563443	4277	MHC class I polypeptide-related sequence B /// MHC class I polypeptide-related sequence B
GO	protein binding	72	4651	0.0563443	50807	development and differentiation enhancing factor 1
GO	protein binding	72	4651	0.0563443	51028	chromosome 13 open reading frame 9
GO	protein binding	72	4651	0.0563443	51082	polymerase (RNA) I polypeptide D, 16kDa /// polymerase (RNA) I polypeptide D, 16kDa
GO	protein binding	72	4651	0.0563443	51083	galanin /// galanin
GO	protein binding	72	4651	0.0563443	51132	ring finger protein 12
GO	protein binding	72	4651	0.0563443	51186	pp21 homolog /// pp21 homolog
GO	protein binding	72	4651	0.0563443	5134	programmed cell death 2
GO	protein binding	72	4651	0.0563443	5332	phospholipase C, beta 4
GO	protein binding	72	4651	0.0563443	54606	DEAD (Asp-Glu-Ala-Asp) box polypeptide 56 /// DEAD (Asp-Glu-Ala-Asp) box polypeptide 56
GO	protein binding	72	4651	0.0563443	55170	protein arginine N-methyltransferase 6
GO	protein binding	72	4651	0.0563443	55785	FYVE, RhoGEF and PH domain containing 6
GO	protein binding	72	4651	0.0563443	55790	chondroitin beta1,4 N-acetylgalactosaminyltransferase
GO	protein binding	72	4651	0.0563443	57472	KIAA1194
GO	protein binding	72	4651	0.0563443	57722	likely ortholog of mouse neighbor of Punc E11
GO	protein binding	72	4651	0.0563443	6236	Ras-related associated with diabetes /// Ras-related associated with diabetes
GO	protein binding	72	4651	0.0563443	64135	melanoma differentiation associated protein-5 /// melanoma differentiation associated protein-5
GO	protein binding	72	4651	0.0563443	64324	nuclear receptor binding SET domain protein 1 /// nuclear receptor binding SET domain protein 1
GO	protein binding	72	4651	0.0563443	65987	potassium channel tetramerisation domain containing 14
GO	protein binding	72	4651	0.0563443	6813	syntaxin binding protein 2 /// syntaxin binding protein 2
GO	protein binding	72	4651	0.0563443	6891	transporter 2, ATP-binding cassette, sub-family B (MDR/TAP)
GO	protein binding	72	4651	0.0563443	7424	vascular endothelial growth factor C /// vascular endothelial growth factor C
GO	protein binding	72	4651	0.0563443	81839	vang-like 1 (van gogh, Drosophila)
GO	protein binding	72	4651	0.0563443	84333	ring finger protein (C3HC4 type) 159
GO	protein binding	72	4651	0.0563443	84447	HRD1 protein
GO	protein binding	72	4651	0.0563443	84988	protein phosphatase 1, regulatory (inhibitor) subunit 16A
GO	protein binding	72	4651	0.0563443	8556	CDC14 cell division cycle 14 homolog A (S. cerevisiae) /// CDC14 cell division cycle 14 homolog A (S. cerevisiae)
GO	protein binding	72	4651	0.0563443	8614	stanniocalcin 2
GO	protein binding	72	4651	0.0563443	8882	zinc finger protein 259 /// zinc finger protein 259 /// zinc finger protein 259
GO	protein binding	72	4651	0.0563443	8915	B-cell CLL/lymphoma 10 /// B-cell CLL/lymphoma 10
GO	protein binding	72	4651	0.0563443	8996	nucleolar protein 3 (apoptosis repressor with CARD domain)
GO	protein binding	72	4651	0.0563443	9111	N-myc (and STAT) interactor /// N-myc (and STAT) interactor
GO	protein binding	72	4651	0.0563443	9246	ubiquitin-conjugating enzyme E2L 6 /// ubiquitin-conjugating enzyme E2L 6
GO	protein binding	72	4651	0.0563443	93349	hypothetical protein BC004921
GO	protein binding	72	4651	0.0563443	93663	Rho GTPase activating protein 18
GO	protein binding	72	4651	0.0563443	9373	phospholipase A2-activating protein
GO	protein binding	72	4651	0.0563443	9541	CBF1 interacting corepressor /// CBF1 interacting corepressor
GO	protein binding	72	4651	0.0563443	9734	histone deacetylase 9 /// histone deacetylase 9
GO	mitochondrial inner membrane	4	111	0.0582337	58472	sulfide quinone reductase-like (yeast) /// sulfide quinone reductase-like (yeast)
GO	mitochondrial inner membrane	4	111	0.0582337	6648	superoxide dismutase 2, mitochondrial
GO	mitochondrial inner membrane	4	111	0.0582337	7263	thiosulfate sulfurtransferase (rhodanese) /// thiosulfate sulfurtransferase (rhodanese)
GO	mitochondrial inner membrane	4	111	0.0582337	8604	solute carrier family 25 (mitochondrial carrier, Aralar), member 12
GO	cell projection biogenesis	2	30	0.0584992	3655	integrin, alpha 6 /// integrin, alpha 6
GO	cell projection biogenesis	2	30	0.0584992	55785	FYVE, RhoGEF and PH domain containing 6
GO	developmental maturation	2	31	0.0620086	27289	Rho family GTPase 1
GO	developmental maturation	2	31	0.0620086	59277	netrin 4
GO	organelle inner membrane	4	114	0.0629941	58472	sulfide quinone reductase-like (yeast) /// sulfide quinone reductase-like (yeast)
GO	organelle inner membrane	4	114	0.0629941	6648	superoxide dismutase 2, mitochondrial
GO	organelle inner membrane	4	114	0.0629941	7263	thiosulfate sulfurtransferase (rhodanese) /// thiosulfate sulfurtransferase (rhodanese)
GO	organelle inner membrane	4	114	0.0629941	8604	solute carrier family 25 (mitochondrial carrier, Aralar), member 12
GO	metabolic process	82	5413	0.0635336	10569	step II splicing factor SLU7
GO	metabolic process	82	5413	0.0635336	10589	DR1-associated protein 1 (negative cofactor 2 alpha) /// DR1-associated protein 1 (negative cofactor 2 alpha)
GO	metabolic process	82	5413	0.0635336	10910	SGT1, suppressor of G2 allele of SKP1 (S. cerevisiae)
GO	metabolic process	82	5413	0.0635336	112487	chromosome 14 open reading frame 126
GO	metabolic process	82	5413	0.0635336	11282	mannosyl (alpha-1,3-)-glycoprotein beta-1,4-N-acetylglucosaminyltransferase, isoenzyme B
GO	metabolic process	82	5413	0.0635336	11343	monoglyceride lipase
GO	metabolic process	82	5413	0.0635336	115123	hypothetical protein MGC48332
GO	metabolic process	82	5413	0.0635336	131601	seven transmembrane domain orphan receptor /// seven transmembrane domain orphan receptor
GO	metabolic process	82	5413	0.0635336	1407	cryptochrome 1 (photolyase-like) /// cryptochrome 1 (photolyase-like)
GO	metabolic process	82	5413	0.0635336	143	ADP-ribosyltransferase (NAD+; poly (ADP-ribose) polymerase)-like 1 /// ADP-ribosyltransferase (NAD+; poly (ADP-ribose) polymerase)-like 1
GO	metabolic process	82	5413	0.0635336	154	adrenergic, beta-2-, receptor, surface /// adrenergic, beta-2-, receptor, surface
GO	metabolic process	82	5413	0.0635336	1647	growth arrest and DNA-damage-inducible, alpha /// growth arrest and DNA-damage-inducible, alpha
GO	metabolic process	82	5413	0.0635336	197259	hypothetical protein FLJ34389
GO	metabolic process	82	5413	0.0635336	204851	homeodomain interacting protein kinase 1
GO	metabolic process	82	5413	0.0635336	2120	ets variant gene 6 (TEL oncogene) /// ets variant gene 6 (TEL oncogene)
GO	metabolic process	82	5413	0.0635336	253152	abhydrolase domain containing 7
GO	metabolic process	82	5413	0.0635336	255403	hypothetical protein FLJ90036
GO	metabolic process	82	5413	0.0635336	256586	hypothetical protein MGC35274
GO	metabolic process	82	5413	0.0635336	2571	glutamate decarboxylase 1 (brain, 67kDa) /// glutamate decarboxylase 1 (brain, 67kDa)
GO	metabolic process	82	5413	0.0635336	2580	cyclin G associated kinase
GO	metabolic process	82	5413	0.0635336	25902	formyltetrahydrofolate synthetase domain containing 1
GO	metabolic process	82	5413	0.0635336	26512	DEAD/H (Asp-Glu-Ala-Asp/His) box polypeptide 26
GO	metabolic process	82	5413	0.0635336	27161	eukaryotic translation initiation factor 2C, 2
GO	metabolic process	82	5413	0.0635336	2717	galactosidase, alpha /// galactosidase, alpha
GO	metabolic process	82	5413	0.0635336	29880	asparagine-linked glycosylation 5 homolog (yeast, dolichyl-phosphate beta-glucosyltransferase) /// asparagine-linked glycosylation 5 homolog (yeast, dolichyl-phosphate beta-glucosyltransferase)
GO	metabolic process	82	5413	0.0635336	3184	heterogeneous nuclear ribonucleoprotein D (AU-rich element RNA binding protein 1, 37kDa)
GO	metabolic process	82	5413	0.0635336	3297	heat shock transcription factor 1
GO	metabolic process	82	5413	0.0635336	3628	inositol polyphosphate-1-phosphatase /// inositol polyphosphate-1-phosphatase
GO	metabolic process	82	5413	0.0635336	3659	interferon regulatory factor 1 /// interferon regulatory factor 1
GO	metabolic process	82	5413	0.0635336	3716	Janus kinase 1 (a protein tyrosine kinase)
GO	metabolic process	82	5413	0.0635336	4116	mago-nashi homolog, proliferation-associated (Drosophila)
GO	metabolic process	82	5413	0.0635336	4124	mannosidase, alpha, class 2A, member 1 /// mannosidase, alpha, class 2A, member 1
GO	metabolic process	82	5413	0.0635336	444	aspartate beta-hydroxylase
GO	metabolic process	82	5413	0.0635336	4907	5'-nucleotidase, ecto (CD73) /// 5'-nucleotidase, ecto (CD73)
GO	metabolic process	82	5413	0.0635336	4919	receptor tyrosine kinase-like orphan receptor 1 /// receptor tyrosine kinase-like orphan receptor 1
GO	metabolic process	82	5413	0.0635336	51028	chromosome 13 open reading frame 9
GO	metabolic process	82	5413	0.0635336	51082	polymerase (RNA) I polypeptide D, 16kDa /// polymerase (RNA) I polypeptide D, 16kDa
GO	metabolic process	82	5413	0.0635336	51132	ring finger protein 12
GO	metabolic process	82	5413	0.0635336	51253	mitochondrial ribosomal protein L37
GO	metabolic process	82	5413	0.0635336	51371	chromosome 13 open reading frame 12
GO	metabolic process	82	5413	0.0635336	5332	phospholipase C, beta 4
GO	metabolic process	82	5413	0.0635336	5373	phosphomannomutase 2 /// phosphomannomutase 2
GO	metabolic process	82	5413	0.0635336	539	ATP synthase, H+ transporting, mitochondrial F1 complex, O subunit (oligomycin sensitivity conferring protein) /// ATP synthase, H+ transporting, mitochondrial F1 complex, O subunit (oligomycin sensitivity conferring protein)
GO	metabolic process	82	5413	0.0635336	54606	DEAD (Asp-Glu-Ala-Asp) box polypeptide 56 /// DEAD (Asp-Glu-Ala-Asp) box polypeptide 56
GO	metabolic process	82	5413	0.0635336	5495	protein phosphatase 1B (formerly 2C), magnesium-dependent, beta isoform
GO	metabolic process	82	5413	0.0635336	55359	protein kinase STYK1
GO	metabolic process	82	5413	0.0635336	55500	ethanolamine kinase /// ethanolamine kinase
GO	metabolic process	82	5413	0.0635336	55718	polymerase (RNA) III (DNA directed) polypeptide E (80kD)
GO	metabolic process	82	5413	0.0635336	55790	chondroitin beta1,4 N-acetylgalactosaminyltransferase
GO	metabolic process	82	5413	0.0635336	5686	proteasome (prosome, macropain) subunit, alpha type, 5 /// proteasome (prosome, macropain) subunit, alpha type, 5
GO	metabolic process	82	5413	0.0635336	5698	proteasome (prosome, macropain) subunit, beta type, 9 (large multifunctional protease 2) /// proteasome (prosome, macropain) subunit, beta type, 9 (large multifunctional protease 2)
GO	metabolic process	82	5413	0.0635336	5699	proteasome (prosome, macropain) subunit, beta type, 10 /// proteasome (prosome, macropain) subunit, beta type, 10
GO	metabolic process	82	5413	0.0635336	5704	proteasome (prosome, macropain) 26S subunit, ATPase, 4 /// proteasome (prosome, macropain) 26S subunit, ATPase, 4
GO	metabolic process	82	5413	0.0635336	5714	proteasome (prosome, macropain) 26S subunit, non-ATPase, 8 /// proteasome (prosome, macropain) 26S subunit, non-ATPase, 8
GO	metabolic process	82	5413	0.0635336	57472	KIAA1194
GO	metabolic process	82	5413	0.0635336	64324	nuclear receptor binding SET domain protein 1 /// nuclear receptor binding SET domain protein 1
GO	metabolic process	82	5413	0.0635336	6648	superoxide dismutase 2, mitochondrial
GO	metabolic process	82	5413	0.0635336	6891	transporter 2, ATP-binding cassette, sub-family B (MDR/TAP)
GO	metabolic process	82	5413	0.0635336	7204	triple functional domain (PTPRF interacting)
GO	metabolic process	82	5413	0.0635336	7263	thiosulfate sulfurtransferase (rhodanese) /// thiosulfate sulfurtransferase (rhodanese)
GO	metabolic process	82	5413	0.0635336	7368	UDP glycosyltransferase 8 (UDP-galactose ceramide galactosyltransferase)
GO	metabolic process	82	5413	0.0635336	7389	uroporphyrinogen decarboxylase
GO	metabolic process	82	5413	0.0635336	79813	euchromatic histone methyltransferase 1
GO	metabolic process	82	5413	0.0635336	80201	hypothetical protein FLJ22761
GO	metabolic process	82	5413	0.0635336	80830	apolipoprotein L, 6 /// apolipoprotein L, 6
GO	metabolic process	82	5413	0.0635336	84333	ring finger protein (C3HC4 type) 159
GO	metabolic process	82	5413	0.0635336	84447	HRD1 protein
GO	metabolic process	82	5413	0.0635336	84650	emopamil binding protein-like
GO	metabolic process	82	5413	0.0635336	85453	TSPY-like 5
GO	metabolic process	82	5413	0.0635336	8555	CDC14 cell division cycle 14 homolog B (S. cerevisiae)
GO	metabolic process	82	5413	0.0635336	8556	CDC14 cell division cycle 14 homolog A (S. cerevisiae) /// CDC14 cell division cycle 14 homolog A (S. cerevisiae)
GO	metabolic process	82	5413	0.0635336	8604	solute carrier family 25 (mitochondrial carrier, Aralar), member 12
GO	metabolic process	82	5413	0.0635336	8876	vanin 1 /// vanin 1
GO	metabolic process	82	5413	0.0635336	8915	B-cell CLL/lymphoma 10 /// B-cell CLL/lymphoma 10
GO	metabolic process	82	5413	0.0635336	8975	ubiquitin specific protease 13 (isopeptidase T-3) /// ubiquitin specific protease 13 (isopeptidase T-3)
GO	metabolic process	82	5413	0.0635336	8996	nucleolar protein 3 (apoptosis repressor with CARD domain)
GO	metabolic process	82	5413	0.0635336	9111	N-myc (and STAT) interactor /// N-myc (and STAT) interactor
GO	metabolic process	82	5413	0.0635336	9245	glucosaminyl (N-acetyl) transferase 3, mucin type /// glucosaminyl (N-acetyl) transferase 3, mucin type
GO	metabolic process	82	5413	0.0635336	9246	ubiquitin-conjugating enzyme E2L 6 /// ubiquitin-conjugating enzyme E2L 6
GO	metabolic process	82	5413	0.0635336	9373	phospholipase A2-activating protein
GO	metabolic process	82	5413	0.0635336	9541	CBF1 interacting corepressor /// CBF1 interacting corepressor
GO	metabolic process	82	5413	0.0635336	9734	histone deacetylase 9 /// histone deacetylase 9
GO	primary metabolic process	74	4827	0.0636196	10569	step II splicing factor SLU7
GO	primary metabolic process	74	4827	0.0636196	10589	DR1-associated protein 1 (negative cofactor 2 alpha) /// DR1-associated protein 1 (negative cofactor 2 alpha)
GO	primary metabolic process	74	4827	0.0636196	10910	SGT1, suppressor of G2 allele of SKP1 (S. cerevisiae)
GO	primary metabolic process	74	4827	0.0636196	112487	chromosome 14 open reading frame 126
GO	primary metabolic process	74	4827	0.0636196	11282	mannosyl (alpha-1,3-)-glycoprotein beta-1,4-N-acetylglucosaminyltransferase, isoenzyme B
GO	primary metabolic process	74	4827	0.0636196	11343	monoglyceride lipase
GO	primary metabolic process	74	4827	0.0636196	115123	hypothetical protein MGC48332
GO	primary metabolic process	74	4827	0.0636196	131601	seven transmembrane domain orphan receptor /// seven transmembrane domain orphan receptor
GO	primary metabolic process	74	4827	0.0636196	1407	cryptochrome 1 (photolyase-like) /// cryptochrome 1 (photolyase-like)
GO	primary metabolic process	74	4827	0.0636196	143	ADP-ribosyltransferase (NAD+; poly (ADP-ribose) polymerase)-like 1 /// ADP-ribosyltransferase (NAD+; poly (ADP-ribose) polymerase)-like 1
GO	primary metabolic process	74	4827	0.0636196	154	adrenergic, beta-2-, receptor, surface /// adrenergic, beta-2-, receptor, surface
GO	primary metabolic process	74	4827	0.0636196	1647	growth arrest and DNA-damage-inducible, alpha /// growth arrest and DNA-damage-inducible, alpha
GO	primary metabolic process	74	4827	0.0636196	197259	hypothetical protein FLJ34389
GO	primary metabolic process	74	4827	0.0636196	204851	homeodomain interacting protein kinase 1
GO	primary metabolic process	74	4827	0.0636196	2120	ets variant gene 6 (TEL oncogene) /// ets variant gene 6 (TEL oncogene)
GO	primary metabolic process	74	4827	0.0636196	253152	abhydrolase domain containing 7
GO	primary metabolic process	74	4827	0.0636196	255403	hypothetical protein FLJ90036
GO	primary metabolic process	74	4827	0.0636196	2571	glutamate decarboxylase 1 (brain, 67kDa) /// glutamate decarboxylase 1 (brain, 67kDa)
GO	primary metabolic process	74	4827	0.0636196	2580	cyclin G associated kinase
GO	primary metabolic process	74	4827	0.0636196	26512	DEAD/H (Asp-Glu-Ala-Asp/His) box polypeptide 26
GO	primary metabolic process	74	4827	0.0636196	27161	eukaryotic translation initiation factor 2C, 2
GO	primary metabolic process	74	4827	0.0636196	2717	galactosidase, alpha /// galactosidase, alpha
GO	primary metabolic process	74	4827	0.0636196	29880	asparagine-linked glycosylation 5 homolog (yeast, dolichyl-phosphate beta-glucosyltransferase) /// asparagine-linked glycosylation 5 homolog (yeast, dolichyl-phosphate beta-glucosyltransferase)
GO	primary metabolic process	74	4827	0.0636196	3184	heterogeneous nuclear ribonucleoprotein D (AU-rich element RNA binding protein 1, 37kDa)
GO	primary metabolic process	74	4827	0.0636196	3297	heat shock transcription factor 1
GO	primary metabolic process	74	4827	0.0636196	3659	interferon regulatory factor 1 /// interferon regulatory factor 1
GO	primary metabolic process	74	4827	0.0636196	3716	Janus kinase 1 (a protein tyrosine kinase)
GO	primary metabolic process	74	4827	0.0636196	4116	mago-nashi homolog, proliferation-associated (Drosophila)
GO	primary metabolic process	74	4827	0.0636196	4124	mannosidase, alpha, class 2A, member 1 /// mannosidase, alpha, class 2A, member 1
GO	primary metabolic process	74	4827	0.0636196	444	aspartate beta-hydroxylase
GO	primary metabolic process	74	4827	0.0636196	4907	5'-nucleotidase, ecto (CD73) /// 5'-nucleotidase, ecto (CD73)
GO	primary metabolic process	74	4827	0.0636196	4919	receptor tyrosine kinase-like orphan receptor 1 /// receptor tyrosine kinase-like orphan receptor 1
GO	primary metabolic process	74	4827	0.0636196	51028	chromosome 13 open reading frame 9
GO	primary metabolic process	74	4827	0.0636196	51082	polymerase (RNA) I polypeptide D, 16kDa /// polymerase (RNA) I polypeptide D, 16kDa
GO	primary metabolic process	74	4827	0.0636196	51132	ring finger protein 12
GO	primary metabolic process	74	4827	0.0636196	51253	mitochondrial ribosomal protein L37
GO	primary metabolic process	74	4827	0.0636196	51371	chromosome 13 open reading frame 12
GO	primary metabolic process	74	4827	0.0636196	5332	phospholipase C, beta 4
GO	primary metabolic process	74	4827	0.0636196	5373	phosphomannomutase 2 /// phosphomannomutase 2
GO	primary metabolic process	74	4827	0.0636196	539	ATP synthase, H+ transporting, mitochondrial F1 complex, O subunit (oligomycin sensitivity conferring protein) /// ATP synthase, H+ transporting, mitochondrial F1 complex, O subunit (oligomycin sensitivity conferring protein)
GO	primary metabolic process	74	4827	0.0636196	54606	DEAD (Asp-Glu-Ala-Asp) box polypeptide 56 /// DEAD (Asp-Glu-Ala-Asp) box polypeptide 56
GO	primary metabolic process	74	4827	0.0636196	5495	protein phosphatase 1B (formerly 2C), magnesium-dependent, beta isoform
GO	primary metabolic process	74	4827	0.0636196	55359	protein kinase STYK1
GO	primary metabolic process	74	4827	0.0636196	55500	ethanolamine kinase /// ethanolamine kinase
GO	primary metabolic process	74	4827	0.0636196	55718	polymerase (RNA) III (DNA directed) polypeptide E (80kD)
GO	primary metabolic process	74	4827	0.0636196	55790	chondroitin beta1,4 N-acetylgalactosaminyltransferase
GO	primary metabolic process	74	4827	0.0636196	5686	proteasome (prosome, macropain) subunit, alpha type, 5 /// proteasome (prosome, macropain) subunit, alpha type, 5
GO	primary metabolic process	74	4827	0.0636196	5698	proteasome (prosome, macropain) subunit, beta type, 9 (large multifunctional protease 2) /// proteasome (prosome, macropain) subunit, beta type, 9 (large multifunctional protease 2)
GO	primary metabolic process	74	4827	0.0636196	5699	proteasome (prosome, macropain) subunit, beta type, 10 /// proteasome (prosome, macropain) subunit, beta type, 10
GO	primary metabolic process	74	4827	0.0636196	5704	proteasome (prosome, macropain) 26S subunit, ATPase, 4 /// proteasome (prosome, macropain) 26S subunit, ATPase, 4
GO	primary metabolic process	74	4827	0.0636196	5714	proteasome (prosome, macropain) 26S subunit, non-ATPase, 8 /// proteasome (prosome, macropain) 26S subunit, non-ATPase, 8
GO	primary metabolic process	74	4827	0.0636196	57472	KIAA1194
GO	primary metabolic process	74	4827	0.0636196	64324	nuclear receptor binding SET domain protein 1 /// nuclear receptor binding SET domain protein 1
GO	primary metabolic process	74	4827	0.0636196	6891	transporter 2, ATP-binding cassette, sub-family B (MDR/TAP)
GO	primary metabolic process	74	4827	0.0636196	7204	triple functional domain (PTPRF interacting)
GO	primary metabolic process	74	4827	0.0636196	7368	UDP glycosyltransferase 8 (UDP-galactose ceramide galactosyltransferase)
GO	primary metabolic process	74	4827	0.0636196	79813	euchromatic histone methyltransferase 1
GO	primary metabolic process	74	4827	0.0636196	80201	hypothetical protein FLJ22761
GO	primary metabolic process	74	4827	0.0636196	80830	apolipoprotein L, 6 /// apolipoprotein L, 6
GO	primary metabolic process	74	4827	0.0636196	84333	ring finger protein (C3HC4 type) 159
GO	primary metabolic process	74	4827	0.0636196	84447	HRD1 protein
GO	primary metabolic process	74	4827	0.0636196	84650	emopamil binding protein-like
GO	primary metabolic process	74	4827	0.0636196	85453	TSPY-like 5
GO	primary metabolic process	74	4827	0.0636196	8555	CDC14 cell division cycle 14 homolog B (S. cerevisiae)
GO	primary metabolic process	74	4827	0.0636196	8556	CDC14 cell division cycle 14 homolog A (S. cerevisiae) /// CDC14 cell division cycle 14 homolog A (S. cerevisiae)
GO	primary metabolic process	74	4827	0.0636196	8915	B-cell CLL/lymphoma 10 /// B-cell CLL/lymphoma 10
GO	primary metabolic process	74	4827	0.0636196	8975	ubiquitin specific protease 13 (isopeptidase T-3) /// ubiquitin specific protease 13 (isopeptidase T-3)
GO	primary metabolic process	74	4827	0.0636196	8996	nucleolar protein 3 (apoptosis repressor with CARD domain)
GO	primary metabolic process	74	4827	0.0636196	9111	N-myc (and STAT) interactor /// N-myc (and STAT) interactor
GO	primary metabolic process	74	4827	0.0636196	9245	glucosaminyl (N-acetyl) transferase 3, mucin type /// glucosaminyl (N-acetyl) transferase 3, mucin type
GO	primary metabolic process	74	4827	0.0636196	9246	ubiquitin-conjugating enzyme E2L 6 /// ubiquitin-conjugating enzyme E2L 6
GO	primary metabolic process	74	4827	0.0636196	9373	phospholipase A2-activating protein
GO	primary metabolic process	74	4827	0.0636196	9541	CBF1 interacting corepressor /// CBF1 interacting corepressor
GO	primary metabolic process	74	4827	0.0636196	9734	histone deacetylase 9 /// histone deacetylase 9
GO	heat generation	1	5	0.0638343	154	adrenergic, beta-2-, receptor, surface /// adrenergic, beta-2-, receptor, surface
GO	negative regulation of body size	1	5	0.0638343	154	adrenergic, beta-2-, receptor, surface /// adrenergic, beta-2-, receptor, surface
GO	positive regulation of ossification	1	5	0.0638343	154	adrenergic, beta-2-, receptor, surface /// adrenergic, beta-2-, receptor, surface
GO	vasodilation	1	5	0.0638343	154	adrenergic, beta-2-, receptor, surface /// adrenergic, beta-2-, receptor, surface
GO	galactosidase activity	1	5	0.0638343	2717	galactosidase, alpha /// galactosidase, alpha
GO	glycosphingolipid catabolic process	1	5	0.0638343	2717	galactosidase, alpha /// galactosidase, alpha
GO	regulation of oxidoreductase activity	1	5	0.0638343	2717	galactosidase, alpha /// galactosidase, alpha
GO	UDP-glucosyltransferase activity	1	5	0.0638343	29880	asparagine-linked glycosylation 5 homolog (yeast, dolichyl-phosphate beta-glucosyltransferase) /// asparagine-linked glycosylation 5 homolog (yeast, dolichyl-phosphate beta-glucosyltransferase)
GO	insulin secretion	1	5	0.0638343	51083	galanin /// galanin
GO	protein phosphatase type 2C activity	1	5	0.0638343	5495	protein phosphatase 1B (formerly 2C), magnesium-dependent, beta isoform
GO	proteasome regulatory particle (sensu Eukaryota)	1	5	0.0638343	5714	proteasome (prosome, macropain) 26S subunit, non-ATPase, 8 /// proteasome (prosome, macropain) 26S subunit, non-ATPase, 8
GO	antigen processing and presentation of endogenous peptide antigen via MHC class I	1	5	0.0638343	6891	transporter 2, ATP-binding cassette, sub-family B (MDR/TAP)
GO	antigen processing and presentation of endogenous peptide antigen	1	5	0.0638343	6891	transporter 2, ATP-binding cassette, sub-family B (MDR/TAP)
GO	semaphorin receptor activity	1	5	0.0638343	8828	neuropilin 2
GO	Ras guanyl-nucleotide exchange factor activity	3	70	0.0641467	25791	neuronal guanine nucleotide exchange factor
GO	Ras guanyl-nucleotide exchange factor activity	3	70	0.0641467	55785	FYVE, RhoGEF and PH domain containing 6
GO	Ras guanyl-nucleotide exchange factor activity	3	70	0.0641467	7204	triple functional domain (PTPRF interacting)
GO	cell recognition	2	32	0.0655877	4277	MHC class I polypeptide-related sequence B /// MHC class I polypeptide-related sequence B
GO	cell recognition	2	32	0.0655877	55790	chondroitin beta1,4 N-acetylgalactosaminyltransferase
GO	protein serine/threonine phosphatase activity	2	32	0.0655877	5495	protein phosphatase 1B (formerly 2C), magnesium-dependent, beta isoform
GO	protein serine/threonine phosphatase activity	2	32	0.0655877	8555	CDC14 cell division cycle 14 homolog B (S. cerevisiae)
GO	transcriptional repressor activity	5	165	0.0662478	10589	DR1-associated protein 1 (negative cofactor 2 alpha) /// DR1-associated protein 1 (negative cofactor 2 alpha)
GO	transcriptional repressor activity	5	165	0.0662478	51132	ring finger protein 12
GO	transcriptional repressor activity	5	165	0.0662478	64324	nuclear receptor binding SET domain protein 1 /// nuclear receptor binding SET domain protein 1
GO	transcriptional repressor activity	5	165	0.0662478	9541	CBF1 interacting corepressor /// CBF1 interacting corepressor
GO	transcriptional repressor activity	5	165	0.0662478	9734	histone deacetylase 9 /// histone deacetylase 9
GO	ubiquitin-dependent protein catabolic process	4	117	0.0679533	5686	proteasome (prosome, macropain) subunit, alpha type, 5 /// proteasome (prosome, macropain) subunit, alpha type, 5
GO	ubiquitin-dependent protein catabolic process	4	117	0.0679533	5698	proteasome (prosome, macropain) subunit, beta type, 9 (large multifunctional protease 2) /// proteasome (prosome, macropain) subunit, beta type, 9 (large multifunctional protease 2)
GO	ubiquitin-dependent protein catabolic process	4	117	0.0679533	5699	proteasome (prosome, macropain) subunit, beta type, 10 /// proteasome (prosome, macropain) subunit, beta type, 10
GO	ubiquitin-dependent protein catabolic process	4	117	0.0679533	8975	ubiquitin specific protease 13 (isopeptidase T-3) /// ubiquitin specific protease 13 (isopeptidase T-3)
GO	protein amino acid N-linked glycosylation	2	33	0.0692342	11282	mannosyl (alpha-1,3-)-glycoprotein beta-1,4-N-acetylglucosaminyltransferase, isoenzyme B
GO	protein amino acid N-linked glycosylation	2	33	0.0692342	5373	phosphomannomutase 2 /// phosphomannomutase 2
GO	ruffle	2	33	0.0692342	3688	integrin, beta 1 (fibronectin receptor, beta polypeptide, antigen CD29 includes MDF2, MSK12)
GO	ruffle	2	33	0.0692342	55785	FYVE, RhoGEF and PH domain containing 6
GO	DNA-directed RNA polymerase activity	2	33	0.0692342	51082	polymerase (RNA) I polypeptide D, 16kDa /// polymerase (RNA) I polypeptide D, 16kDa
GO	DNA-directed RNA polymerase activity	2	33	0.0692342	55718	polymerase (RNA) III (DNA directed) polypeptide E (80kD)
GO	morphogenesis of an epithelium	2	34	0.0729458	7424	vascular endothelial growth factor C /// vascular endothelial growth factor C
GO	morphogenesis of an epithelium	2	34	0.0729458	8915	B-cell CLL/lymphoma 10 /// B-cell CLL/lymphoma 10
GO	voltage-gated potassium channel complex	3	75	0.0755343	3775	potassium channel, subfamily K, member 1 /// potassium channel, subfamily K, member 1
GO	voltage-gated potassium channel complex	3	75	0.0755343	3790	potassium voltage-gated channel, delayed-rectifier, subfamily S, member 3 /// potassium voltage-gated channel, delayed-rectifier, subfamily S, member 3
GO	voltage-gated potassium channel complex	3	75	0.0755343	65987	potassium channel tetramerisation domain containing 14
GO	enzyme regulator activity	12	574	0.0756008	23380	formin binding protein 2
GO	enzyme regulator activity	12	574	0.0756008	25791	neuronal guanine nucleotide exchange factor
GO	enzyme regulator activity	12	574	0.0756008	50807	development and differentiation enhancing factor 1
GO	enzyme regulator activity	12	574	0.0756008	55103	Ral-A exchange factor RalGPS2
GO	enzyme regulator activity	12	574	0.0756008	5569	protein kinase (cAMP-dependent, catalytic) inhibitor alpha /// protein kinase (cAMP-dependent, catalytic) inhibitor alpha
GO	enzyme regulator activity	12	574	0.0756008	55785	FYVE, RhoGEF and PH domain containing 6
GO	enzyme regulator activity	12	574	0.0756008	7204	triple functional domain (PTPRF interacting)
GO	enzyme regulator activity	12	574	0.0756008	8412	breast cancer anti-estrogen resistance 3 /// breast cancer anti-estrogen resistance 3
GO	enzyme regulator activity	12	574	0.0756008	8915	B-cell CLL/lymphoma 10 /// B-cell CLL/lymphoma 10
GO	enzyme regulator activity	12	574	0.0756008	93663	Rho GTPase activating protein 18
GO	enzyme regulator activity	12	574	0.0756008	9373	phospholipase A2-activating protein
GO	enzyme regulator activity	12	574	0.0756008	94274	protein phosphatase 1, regulatory (inhibitor) subunit 14A
GO	lysophospholipase activity	1	6	0.0761059	11343	monoglyceride lipase
GO	collagen type IV	1	6	0.0761059	1284	collagen, type IV, alpha 2
GO	positive regulation of bone remodeling	1	6	0.0761059	154	adrenergic, beta-2-, receptor, surface /// adrenergic, beta-2-, receptor, surface
GO	folic acid and derivative biosynthetic process	1	6	0.0761059	25902	formyltetrahydrofolate synthetase domain containing 1
GO	glycolipid catabolic process	1	6	0.0761059	2717	galactosidase, alpha /// galactosidase, alpha
GO	glucosyltransferase activity	1	6	0.0761059	29880	asparagine-linked glycosylation 5 homolog (yeast, dolichyl-phosphate beta-glucosyltransferase) /// asparagine-linked glycosylation 5 homolog (yeast, dolichyl-phosphate beta-glucosyltransferase)
GO	racemase and epimerase activity, acting on carbohydrates and derivatives	1	6	0.0761059	29940	squamous cell carcinoma antigen recognized by T cells 2 /// squamous cell carcinoma antigen recognized by T cells 2
GO	positive regulation of interleukin-12 biosynthetic process	1	6	0.0761059	3659	interferon regulatory factor 1 /// interferon regulatory factor 1
GO	nucleotidase activity	1	6	0.0761059	4907	5'-nucleotidase, ecto (CD73) /// 5'-nucleotidase, ecto (CD73)
GO	proton-transporting ATP synthase complex, catalytic core F(1)	1	6	0.0761059	539	ATP synthase, H+ transporting, mitochondrial F1 complex, O subunit (oligomycin sensitivity conferring protein) /// ATP synthase, H+ transporting, mitochondrial F1 complex, O subunit (oligomycin sensitivity conferring protein)
GO	organic cation transport	1	6	0.0761059	6581	solute carrier family 22 (extraneuronal monoamine transporter), member 3 /// solute carrier family 22 (extraneuronal monoamine transporter), member 3
GO	oligopeptide transporter activity	1	6	0.0761059	6891	transporter 2, ATP-binding cassette, sub-family B (MDR/TAP)
GO	peptide antigen binding	1	6	0.0761059	6891	transporter 2, ATP-binding cassette, sub-family B (MDR/TAP)
GO	positive regulation of immune effector process	1	6	0.0761059	8915	B-cell CLL/lymphoma 10 /// B-cell CLL/lymphoma 10
GO	positive regulation of innate immune response	1	6	0.0761059	8915	B-cell CLL/lymphoma 10 /// B-cell CLL/lymphoma 10
GO	positive regulation of interleukin-8 biosynthetic process	1	6	0.0761059	8915	B-cell CLL/lymphoma 10 /// B-cell CLL/lymphoma 10
GO	regulation of cytokine production during immune response	1	6	0.0761059	8915	B-cell CLL/lymphoma 10 /// B-cell CLL/lymphoma 10
GO	regulation of production of molecular mediator of immune response	1	6	0.0761059	8915	B-cell CLL/lymphoma 10 /// B-cell CLL/lymphoma 10
GO	regulation of protein modification	1	6	0.0761059	8915	B-cell CLL/lymphoma 10 /// B-cell CLL/lymphoma 10
GO	regulation of T cell receptor signaling pathway	1	6	0.0761059	8915	B-cell CLL/lymphoma 10 /// B-cell CLL/lymphoma 10
GO	negative regulation of striated muscle development	1	6	0.0761059	9734	histone deacetylase 9 /// histone deacetylase 9
GO	nuclear body	2	35	0.0767201	10569	step II splicing factor SLU7
GO	nuclear body	2	35	0.0767201	6672	nuclear antigen Sp100 /// nuclear antigen Sp100
GO	chemokine activity	2	35	0.0767201	2920	chemokine (C-X-C motif) ligand 2 /// chemokine (C-X-C motif) ligand 2
GO	chemokine activity	2	35	0.0767201	2921	chemokine (C-X-C motif) ligand 3 /// chemokine (C-X-C motif) ligand 3
GO	cytoplasmic part	36	2164	0.077202	10240	mitochondrial ribosomal protein S31
GO	cytoplasmic part	36	2164	0.077202	1407	cryptochrome 1 (photolyase-like) /// cryptochrome 1 (photolyase-like)
GO	cytoplasmic part	36	2164	0.077202	154	adrenergic, beta-2-, receptor, surface /// adrenergic, beta-2-, receptor, surface
GO	cytoplasmic part	36	2164	0.077202	23345	spectrin repeat containing, nuclear envelope 1
GO	cytoplasmic part	36	2164	0.077202	2571	glutamate decarboxylase 1 (brain, 67kDa) /// glutamate decarboxylase 1 (brain, 67kDa)
GO	cytoplasmic part	36	2164	0.077202	2717	galactosidase, alpha /// galactosidase, alpha
GO	cytoplasmic part	36	2164	0.077202	29880	asparagine-linked glycosylation 5 homolog (yeast, dolichyl-phosphate beta-glucosyltransferase) /// asparagine-linked glycosylation 5 homolog (yeast, dolichyl-phosphate beta-glucosyltransferase)
GO	cytoplasmic part	36	2164	0.077202	29940	squamous cell carcinoma antigen recognized by T cells 2 /// squamous cell carcinoma antigen recognized by T cells 2
GO	cytoplasmic part	36	2164	0.077202	3688	integrin, beta 1 (fibronectin receptor, beta polypeptide, antigen CD29 includes MDF2, MSK12)
GO	cytoplasmic part	36	2164	0.077202	3775	potassium channel, subfamily K, member 1 /// potassium channel, subfamily K, member 1
GO	cytoplasmic part	36	2164	0.077202	4124	mannosidase, alpha, class 2A, member 1 /// mannosidase, alpha, class 2A, member 1
GO	cytoplasmic part	36	2164	0.077202	444	aspartate beta-hydroxylase
GO	cytoplasmic part	36	2164	0.077202	51028	chromosome 13 open reading frame 9
GO	cytoplasmic part	36	2164	0.077202	51253	mitochondrial ribosomal protein L37
GO	cytoplasmic part	36	2164	0.077202	51371	chromosome 13 open reading frame 12
GO	cytoplasmic part	36	2164	0.077202	539	ATP synthase, H+ transporting, mitochondrial F1 complex, O subunit (oligomycin sensitivity conferring protein) /// ATP synthase, H+ transporting, mitochondrial F1 complex, O subunit (oligomycin sensitivity conferring protein)
GO	cytoplasmic part	36	2164	0.077202	55785	FYVE, RhoGEF and PH domain containing 6
GO	cytoplasmic part	36	2164	0.077202	55790	chondroitin beta1,4 N-acetylgalactosaminyltransferase
GO	cytoplasmic part	36	2164	0.077202	5686	proteasome (prosome, macropain) subunit, alpha type, 5 /// proteasome (prosome, macropain) subunit, alpha type, 5
GO	cytoplasmic part	36	2164	0.077202	5698	proteasome (prosome, macropain) subunit, beta type, 9 (large multifunctional protease 2) /// proteasome (prosome, macropain) subunit, beta type, 9 (large multifunctional protease 2)
GO	cytoplasmic part	36	2164	0.077202	5699	proteasome (prosome, macropain) subunit, beta type, 10 /// proteasome (prosome, macropain) subunit, beta type, 10
GO	cytoplasmic part	36	2164	0.077202	5704	proteasome (prosome, macropain) 26S subunit, ATPase, 4 /// proteasome (prosome, macropain) 26S subunit, ATPase, 4
GO	cytoplasmic part	36	2164	0.077202	5714	proteasome (prosome, macropain) 26S subunit, non-ATPase, 8 /// proteasome (prosome, macropain) 26S subunit, non-ATPase, 8
GO	cytoplasmic part	36	2164	0.077202	58472	sulfide quinone reductase-like (yeast) /// sulfide quinone reductase-like (yeast)
GO	cytoplasmic part	36	2164	0.077202	6648	superoxide dismutase 2, mitochondrial
GO	cytoplasmic part	36	2164	0.077202	6891	transporter 2, ATP-binding cassette, sub-family B (MDR/TAP)
GO	cytoplasmic part	36	2164	0.077202	7263	thiosulfate sulfurtransferase (rhodanese) /// thiosulfate sulfurtransferase (rhodanese)
GO	cytoplasmic part	36	2164	0.077202	7368	UDP glycosyltransferase 8 (UDP-galactose ceramide galactosyltransferase)
GO	cytoplasmic part	36	2164	0.077202	84333	ring finger protein (C3HC4 type) 159
GO	cytoplasmic part	36	2164	0.077202	84447	HRD1 protein
GO	cytoplasmic part	36	2164	0.077202	84650	emopamil binding protein-like
GO	cytoplasmic part	36	2164	0.077202	8604	solute carrier family 25 (mitochondrial carrier, Aralar), member 12
GO	cytoplasmic part	36	2164	0.077202	8915	B-cell CLL/lymphoma 10 /// B-cell CLL/lymphoma 10
GO	cytoplasmic part	36	2164	0.077202	8996	nucleolar protein 3 (apoptosis repressor with CARD domain)
GO	cytoplasmic part	36	2164	0.077202	9367	RAB9A, member RAS oncogene family /// RAB9A, member RAS oncogene family
GO	cytoplasmic part	36	2164	0.077202	9933	KIAA0020
GO	intracellular part	91	6144	0.0802181	10240	mitochondrial ribosomal protein S31
GO	intracellular part	91	6144	0.0802181	10569	step II splicing factor SLU7
GO	intracellular part	91	6144	0.0802181	10589	DR1-associated protein 1 (negative cofactor 2 alpha) /// DR1-associated protein 1 (negative cofactor 2 alpha)
GO	intracellular part	91	6144	0.0802181	10813	UTP14, U3 small nucleolar ribonucleoprotein, homolog A (yeast) /// UTP14, U3 small nucleolar ribonucleoprotein, homolog A (yeast)
GO	intracellular part	91	6144	0.0802181	10910	SGT1, suppressor of G2 allele of SKP1 (S. cerevisiae)
GO	intracellular part	91	6144	0.0802181	112487	chromosome 14 open reading frame 126
GO	intracellular part	91	6144	0.0802181	1284	collagen, type IV, alpha 2
GO	intracellular part	91	6144	0.0802181	1407	cryptochrome 1 (photolyase-like) /// cryptochrome 1 (photolyase-like)
GO	intracellular part	91	6144	0.0802181	143	ADP-ribosyltransferase (NAD+; poly (ADP-ribose) polymerase)-like 1 /// ADP-ribosyltransferase (NAD+; poly (ADP-ribose) polymerase)-like 1
GO	intracellular part	91	6144	0.0802181	154	adrenergic, beta-2-, receptor, surface /// adrenergic, beta-2-, receptor, surface
GO	intracellular part	91	6144	0.0802181	1647	growth arrest and DNA-damage-inducible, alpha /// growth arrest and DNA-damage-inducible, alpha
GO	intracellular part	91	6144	0.0802181	169714	quiescin Q6-like 1
GO	intracellular part	91	6144	0.0802181	1745	distal-less homeo box 1
GO	intracellular part	91	6144	0.0802181	204851	homeodomain interacting protein kinase 1
GO	intracellular part	91	6144	0.0802181	2120	ets variant gene 6 (TEL oncogene) /// ets variant gene 6 (TEL oncogene)
GO	intracellular part	91	6144	0.0802181	23345	spectrin repeat containing, nuclear envelope 1
GO	intracellular part	91	6144	0.0802181	23648	single stranded DNA binding protein 3
GO	intracellular part	91	6144	0.0802181	24147	four jointed box 1 (Drosophila) /// four jointed box 1 (Drosophila)
GO	intracellular part	91	6144	0.0802181	255403	hypothetical protein FLJ90036
GO	intracellular part	91	6144	0.0802181	2571	glutamate decarboxylase 1 (brain, 67kDa) /// glutamate decarboxylase 1 (brain, 67kDa)
GO	intracellular part	91	6144	0.0802181	2580	cyclin G associated kinase
GO	intracellular part	91	6144	0.0802181	26512	DEAD/H (Asp-Glu-Ala-Asp/His) box polypeptide 26
GO	intracellular part	91	6144	0.0802181	2717	galactosidase, alpha /// galactosidase, alpha
GO	intracellular part	91	6144	0.0802181	27289	Rho family GTPase 1
GO	intracellular part	91	6144	0.0802181	29880	asparagine-linked glycosylation 5 homolog (yeast, dolichyl-phosphate beta-glucosyltransferase) /// asparagine-linked glycosylation 5 homolog (yeast, dolichyl-phosphate beta-glucosyltransferase)
GO	intracellular part	91	6144	0.0802181	29889	nucleolar GTPase /// nucleolar GTPase
GO	intracellular part	91	6144	0.0802181	29940	squamous cell carcinoma antigen recognized by T cells 2 /// squamous cell carcinoma antigen recognized by T cells 2
GO	intracellular part	91	6144	0.0802181	3184	heterogeneous nuclear ribonucleoprotein D (AU-rich element RNA binding protein 1, 37kDa)
GO	intracellular part	91	6144	0.0802181	3219	homeo box B9
GO	intracellular part	91	6144	0.0802181	3297	heat shock transcription factor 1
GO	intracellular part	91	6144	0.0802181	330	baculoviral IAP repeat-containing 3
GO	intracellular part	91	6144	0.0802181	3659	interferon regulatory factor 1 /// interferon regulatory factor 1
GO	intracellular part	91	6144	0.0802181	3688	integrin, beta 1 (fibronectin receptor, beta polypeptide, antigen CD29 includes MDF2, MSK12)
[truncated: 251 more rows]

## Sheet: Enriched Terms_up_EGFR_del
2) Enriched Terms of the genes increased in NSCLC Cells with EGFR del746-750
Category	Term	Count in Selected Genes	Count in Total Population	P-value	Q-value
GO	immune system process	18	541	0.000285566	1.01033
GO	catalytic activity	73	3880	0.000388459	0.687184
GO	GTPase activity	8	146	0.000686225	0.809288
GO	immune response	15	446	0.000822102	0.72715
GO	neuron remodeling	2	4	0.00100803	0.71328
GO	proteasome core complex (sensu Eukaryota)	3	16	0.00109582	0.646167
GO	threonine endopeptidase activity	3	16	0.00109582	0.553857
GO	catabolic process	15	467	0.00130213	0.575869
GO	neuron maturation	2	5	0.00166553	0.654739
GO	cellular catabolic process	13	383	0.00167205	0.591572
GO	hydrolase activity	35	1596	0.00167464	0.538626
GO	nucleoside-triphosphatase activity	14	432	0.0017279	0.509444
GO	receptor complex	5	69	0.00210075	0.571728
GO	mannose metabolic process	2	6	0.00247674	0.625907
GO	histone methylation	2	6	0.00247674	0.58418
GO	pyrophosphatase activity	14	451	0.00256313	0.566773
GO	hydrolase activity, acting on acid anhydrides, in phosphorus-containing anhydrides	14	452	0.00261499	0.544226
GO	hydrolase activity, acting on acid anhydrides	14	453	0.00266771	0.524354
GO	response to wounding	9	226	0.00301502	0.561428
GO	filopodium formation	2	7	0.00343754	0.6081
GO	cellular macromolecule metabolic process	42	2114	0.00365382	0.615581
GO	bone resorption	2	8	0.00454391	0.730744
GO	cellular protein metabolic process	41	2077	0.00459283	0.706498
GO	UDP-glycosyltransferase activity	5	83	0.00468429	0.690542
GO	inflammatory response	8	199	0.00479039	0.677936
GO	cytosol	9	245	0.00510919	0.695243
GO	defense response	12	390	0.00546439	0.716037
GO	microspike biogenesis	2	9	0.00579191	0.73185
GO	transcription corepressor activity	5	89	0.0062885	0.767197
GO	histone modification	3	30	0.00694319	0.818834
GO	nucleotide-sugar metabolic process	2	10	0.00717767	0.819181
GO	protein modification	27	1257	0.00760339	0.84065
GO	covalent chromatin modification	3	31	0.00761383	0.816295
GO	biopolymer metabolic process	44	2342	0.00800207	0.832686
GO	protein metabolic process	42	2211	0.00800233	0.808922
GO	response to stimulus	32	1574	0.00823091	0.808915
GO	carbon-carbon lyase activity	3	32	0.00832145	0.79571
GO	response to external stimulus	11	363	0.00855637	0.796643
GO	ubiquitin binding	2	11	0.0086974	0.789011
GO	lysosome	5	100	0.0101675	0.899312
GO	lytic vacuole	5	100	0.0101675	0.877378
GO	small conjugating protein binding	2	12	0.0103474	0.871644
GO	biopolymer modification	27	1289	0.0104215	0.857467
GO	macromolecular complex	31	1543	0.0109007	0.876513
GO	alternative nuclear mRNA splicing, via spliceosome	1	1	0.0131044	1.03029
GO	pre-mRNA 3'-splice site binding	1	1	0.0131044	1.0079
GO	second spliceosomal transesterification activity	1	1	0.0131044	0.986451
GO	spliceosomal catalysis	1	1	0.0131044	0.9659
GO	beta2-adrenergic receptor activity	1	1	0.0131044	0.946188
GO	negative regulation of muscle contraction	1	1	0.0131044	0.927264
GO	negative regulation of smooth muscle contraction	1	1	0.0131044	0.909083
GO	protein-pyridoxal-5-phosphate linkage	1	1	0.0131044	0.8916
GO	alpha-galactosidase activity	1	1	0.0131044	0.874778
GO	negative regulation of nitric-oxide synthase activity	1	1	0.0131044	0.858578
GO	negative regulation of oxidoreductase activity	1	1	0.0131044	0.842967
GO	dolichyl-phosphate beta-glucosyltransferase activity	1	1	0.0131044	0.827915
GO	chondroitin-glucuronate 5-epimerase activity	1	1	0.0131044	0.81339
GO	interleukin-7 receptor binding	1	1	0.0131044	0.799366
GO	inositol bisphosphate phosphatase activity	1	1	0.0131044	0.785817
GO	inositol-1,4-bisphosphate 1-phosphatase activity	1	1	0.0131044	0.77272
GO	WW domain binding	1	1	0.0131044	0.760053
GO	GDP-mannose biosynthetic process	1	1	0.0131044	0.747794
GO	GDP-mannose metabolic process	1	1	0.0131044	0.735924
GO	nucleotide-sugar biosynthetic process	1	1	0.0131044	0.724425
GO	ethanolamine biosynthetic process	1	1	0.0131044	0.71328
GO	ethanolamine metabolic process	1	1	0.0131044	0.702473
GO	phosphatidylethanolamine biosynthetic process	1	1	0.0131044	0.691988
GO	phosphatidylethanolamine metabolic process	1	1	0.0131044	0.681812
GO	peptidoglycan glycosyltransferase activity	1	1	0.0131044	0.671931
GO	histone lysine N-methyltransferase activity (H3-K36 specific)	1	1	0.0131044	0.662332
GO	histone lysine N-methyltransferase activity (H4-K20 specific)	1	1	0.0131044	0.653003
GO	age-dependent response to reactive oxygen species	1	1	0.0131044	0.643934
GO	manganese superoxide dismutase activity	1	1	0.0131044	0.635112
GO	syntaxin-2 binding	1	1	0.0131044	0.62653
GO	syntaxin-3 binding	1	1	0.0131044	0.618176
GO	cytosol to ER transport	1	1	0.0131044	0.610042
GO	homoaconitate hydratase activity	1	1	0.0131044	0.60212
GO	TAP complex	1	1	0.0131044	0.5944
GO	tapasin binding	1	1	0.0131044	0.586876
GO	cyanate catabolic process	1	1	0.0131044	0.57954
GO	cyanate metabolic process	1	1	0.0131044	0.572385
GO	one-carbon compound catabolic process	1	1	0.0131044	0.565405
GO	2-hydroxyacylsphingosine 1-beta-galactosyltransferase activity	1	1	0.0131044	0.558593
GO	UDP-galactose:glucosylceramide beta-1,4-galactosyltransferase activity	1	1	0.0131044	0.551943
GO	uroporphyrinogen decarboxylase activity	1	1	0.0131044	0.54545
GO	activation of innate immune response	1	1	0.0131044	0.539107
GO	innate immune response-activating signal transduction	1	1	0.0131044	0.53291
GO	negative regulation of B cell apoptosis	1	1	0.0131044	0.526855
GO	negative regulation of mature B cell apoptosis	1	1	0.0131044	0.520935
GO	pattern recognition receptor signaling pathway	1	1	0.0131044	0.515147
GO	positive regulation of mast cell cytokine production	1	1	0.0131044	0.509486
GO	protein kinase B binding	1	1	0.0131044	0.503948
GO	regulation of B cell apoptosis	1	1	0.0131044	0.498529
GO	regulation of mature B cell apoptosis	1	1	0.0131044	0.493226
GO	toll-like receptor signaling pathway	1	1	0.0131044	0.488034
GO	phospholipase A2 activator activity	1	1	0.0131044	0.48295
GO	phospholipase activator activity	1	1	0.0131044	0.477971
GO	response to chemical stimulus	10	335	0.0131368	0.474265
GO	antigen processing and presentation	3	38	0.0133651	0.477633
GO	vacuole	5	108	0.01385	0.490014
GO	tissue homeostasis	2	14	0.0140236	0.491243
GO	protein amino acid alkylation	2	14	0.0140236	0.486427
GO	protein amino acid methylation	2	14	0.0140236	0.481704
GO	endosome	4	74	0.0161684	0.550036
GO	post-translational protein modification	22	1038	0.0178057	0.599967
GO	histone-lysine N-methyltransferase activity	2	16	0.0181781	0.606735
GO	lysine N-methyltransferase activity	2	16	0.0181781	0.601065
GO	protein-lysine N-methyltransferase activity	2	16	0.0181781	0.5955
GO	protein catabolic process	6	159	0.0184442	0.598675
GO	modification-dependent macromolecule catabolic process	5	118	0.019595	0.630245
GO	modification-dependent protein catabolic process	5	118	0.019595	0.624568
GO	response to stress	15	635	0.0203536	0.642956
GO	negative regulation of biological process	19	870	0.0203953	0.638572
GO	late endosome	2	17	0.0204261	0.633925
GO	guanyl-nucleotide exchange factor activity	5	120	0.0209059	0.643176
GO	proteolysis involved in cellular protein catabolic process	5	120	0.0209059	0.637631
GO	cellular protein catabolic process	5	121	0.0215824	0.652637
GO	biopolymer catabolic process	7	212	0.0219001	0.656631
GO	small GTPase mediated signal transduction	9	313	0.022533	0.669931
GO	glycosphingolipid metabolic process	2	18	0.0227836	0.671736
GO	peptide transport	2	19	0.0252473	0.738222
GO	D-amino acid catabolic process	1	2	0.0260378	0.755095
GO	D-amino acid metabolic process	1	2	0.0260378	0.748956
GO	alpha-1,3-mannosylglycoprotein 4-beta-N-acetylglucosaminyltransferase activity	1	2	0.0260378	0.742916
GO	acylglycerol lipase activity	1	2	0.0260378	0.736973
GO	DNA photolyase activity	1	2	0.0260378	0.731124
GO	NADPH:quinone reductase activity	1	2	0.0260378	0.725367
GO	arrestin mediated desensitization of G-protein coupled receptor protein signaling pathway	1	2	0.0260378	0.7197
GO	norepinephrine binding	1	2	0.0260378	0.714121
GO	regulation of sodium ion transport	1	2	0.0260378	0.708628
GO	thiol oxidase activity	1	2	0.0260378	0.703218
GO	glutamate decarboxylase activity	1	2	0.0260378	0.697891
GO	glutamate decarboxylation to succinate	1	2	0.0260378	0.692644
GO	succinate metabolic process	1	2	0.0260378	0.687475
GO	interleukin-10 binding	1	2	0.0260378	0.682382
GO	interleukin-10 receptor activity	1	2	0.0260378	0.677365
GO	mannosyl-oligosaccharide 1,3-1,6-alpha-mannosidase activity	1	2	0.0260378	0.67242
GO	mannose biosynthetic process	1	2	0.0260378	0.667548
GO	phosphomannomutase activity	1	2	0.0260378	0.662745
GO	chondroitin sulfate proteoglycan biosynthetic process, polysaccharide chain biosynthetic process	1	2	0.0260378	0.658011
GO	dermatan sulfate proteoglycan biosynthetic process, polysaccharide chain biosynthetic process	1	2	0.0260378	0.653345
GO	glucuronylgalactosylproteoglycan 4-beta-N-acetylgalactosaminyltransferase activity	1	2	0.0260378	0.648744
GO	heparan sulfate proteoglycan biosynthetic process, polysaccharide chain biosynthetic process	1	2	0.0260378	0.644207
GO	heparin biosynthetic process	1	2	0.0260378	0.639733
GO	UDP-glucuronate metabolic process	1	2	0.0260378	0.635321
GO	response to superoxide	1	2	0.0260378	0.63097
GO	peptide antigen-transporting ATPase activity	1	2	0.0260378	0.626678
GO	peptide-transporting ATPase activity	1	2	0.0260378	0.622443
GO	thiosulfate sulfurtransferase activity	1	2	0.0260378	0.618266
GO	cholestenol delta-isomerase activity	1	2	0.0260378	0.614144
GO	malate-aspartate shuttle	1	2	0.0260378	0.610077
GO	CBM complex	1	2	0.0260378	0.606063
GO	interleukin-6 biosynthetic process	1	2	0.0260378	0.602102
GO	lipopolysaccharide receptor complex	1	2	0.0260378	0.598192
GO	lymphotoxin A biosynthetic process	1	2	0.0260378	0.594333
GO	positive regulation of protein ubiquitination	1	2	0.0260378	0.590523
GO	regulation of mast cell cytokine production	1	2	0.0260378	0.586762
GO	sarcoplasm	1	2	0.0260378	0.583048
GO	beta-1,3-galactosyl-O-glycosyl-glycoprotein beta-1,6-N-acetylglucosaminyltransferase activity	1	2	0.0260378	0.579381
GO	macromolecule catabolic process	8	273	0.0277659	0.613973
GO	cellular macromolecule catabolic process	7	224	0.0284521	0.62524
GO	cellular defense response	3	51	0.0291647	0.636943
GO	intracellular membrane-bound organelle	72	4503	0.0295106	0.640542
GO	membrane-bound organelle	72	4503	0.0295106	0.636637
GO	GTPase regulator activity	8	278	0.030462	0.65318
GO	histone methyltransferase activity	2	21	0.0304808	0.649645
GO	transferase activity, transferring hexosyl groups	5	133	0.0308252	0.653052
GO	macromolecule metabolic process	57	3449	0.0312249	0.657582
GO	carboxy-lyase activity	2	22	0.0332445	0.695971
GO	biopolymer methylation	2	22	0.0332445	0.691877
GO	GTP binding	8	283	0.0333332	0.689665
GO	negative regulation of cellular process	17	798	0.0336928	0.693053
GO	protein-tyrosine kinase activity	5	138	0.0353095	0.722109
GO	intracellular organelle	77	4906	0.0356806	0.725506
GO	organelle	77	4907	0.0358374	0.72453
GO	histone deacetylase complex	2	23	0.0361021	0.725735
GO	one-carbon compound metabolic process	3	56	0.0370334	0.74025
GO	guanyl nucleotide binding	8	291	0.0383018	0.761301
GO	transcription cofactor activity	7	239	0.038363	0.758259
GO	regulation of progression through cell cycle	10	400	0.0384468	0.755694
GO	adaptation of signaling pathway	1	3	0.0388024	0.75847
GO	beta-adrenergic receptor activity	1	3	0.0388024	0.754302
GO	desensitization of G-protein coupled receptor protein signaling pathway	1	3	0.0388024	0.75018
GO	diet induced thermogenesis	1	3	0.0388024	0.746103
GO	norepinephrine-epinephrine vasodilation during regulation of blood pressure	1	3	0.0388024	0.74207
GO	positive regulation of organismal metabolic process	1	3	0.0388024	0.738081
GO	regulation of organismal metabolic process	1	3	0.0388024	0.734134
GO	transmembrane receptor protein tyrosine kinase activation (dimerization)	1	3	0.0388024	0.730229
GO	centrosome cycle	1	3	0.0388024	0.726365
GO	glutamate catabolic process	1	3	0.0388024	0.722542
GO	formate-tetrahydrofolate ligase activity	1	3	0.0388024	0.718759
GO	methenyltetrahydrofolate cyclohydrolase activity	1	3	0.0388024	0.715016
GO	methylenetetrahydrofolate dehydrogenase (NADP+) activity	1	3	0.0388024	0.711311
GO	methylenetetrahydrofolate dehydrogenase activity	1	3	0.0388024	0.707644
GO	negative regulation of nitric oxide biosynthetic process	1	3	0.0388024	0.704016
GO	interleukin-28 receptor complex	1	3	0.0388024	0.700424
GO	lithium ion binding	1	3	0.0388024	0.696868
GO	Janus kinase activity	1	3	0.0388024	0.693349
GO	ethanolamine kinase activity	1	3	0.0388024	0.689864
GO	cAMP-dependent protein kinase inhibitor activity	1	3	0.0388024	0.686415
GO	glucuronate metabolic process	1	3	0.0388024	0.683
GO	heparin metabolic process	1	3	0.0388024	0.679619
GO	UDP-N-acetylgalactosamine metabolic process	1	3	0.0388024	0.676271
GO	uronic acid metabolic process	1	3	0.0388024	0.672956
GO	ligand-dependent nuclear receptor binding	1	3	0.0388024	0.669673
GO	retinoic acid receptor binding	1	3	0.0388024	0.666422
GO	retinoid X receptor binding	1	3	0.0388024	0.663203
GO	response to oxygen radical	1	3	0.0388024	0.660015
GO	sulfurtransferase activity	1	3	0.0388024	0.656857
GO	hexokinase activity	1	3	0.0388024	0.653729
GO	aspartate transport	1	3	0.0388024	0.65063
GO	L-aspartate transporter activity	1	3	0.0388024	0.647561
GO	response to calcium ion	1	3	0.0388024	0.644521
GO	protein self-association	1	3	0.0388024	0.641509
GO	ubiquitin protein ligase binding	1	3	0.0388024	0.638526
GO	N-acetyllactosaminide beta-1,6-N-acetylglucosaminyltransferase activity	1	3	0.0388024	0.63557
GO	ISG15 conjugating enzyme activity	1	3	0.0388024	0.632641
GO	cellular metabolic process	78	5008	0.0404994	0.657279
GO	regulation of cell cycle	10	404	0.0406793	0.657185
GO	protein complex	25	1323	0.0408551	0.657024
GO	glycolipid metabolic process	2	25	0.0420877	0.673784
GO	nitrogen compound catabolic process	3	59	0.0422237	0.672916
GO	negative regulation of enzyme activity	3	60	0.0440307	0.698567
GO	Rho guanyl-nucleotide exchange factor activity	3	60	0.0440307	0.695449
GO	acetylglucosaminyltransferase activity	2	26	0.04521	0.710902
GO	negative regulation of apoptosis	5	148	0.045434	0.711264
GO	transferase activity, transferring glycosyl groups	6	197	0.0455158	0.709404
GO	nucleus	51	3105	0.0459599	0.713184
GO	negative regulation of programmed cell death	5	149	0.0465324	0.718915
GO	cell maturation	2	27	0.0484149	0.744748
GO	N-methyltransferase activity	2	27	0.0484149	0.741524
GO	nucleoplasm part	7	253	0.0494493	0.754101
GO	regulation of Rho protein signal transduction	3	63	0.049679	0.754354
GO	protein amino acid glycosylation	4	106	0.0507467	0.767273
GO	nuclear mRNA 3'-splice site recognition	1	4	0.0514006	0.773852
GO	brown fat cell differentiation	1	4	0.0514006	0.770573
GO	endosome to lysosome transport	1	4	0.0514006	0.767322
GO	negative regulation of G-protein coupled receptor protein signaling pathway	1	4	0.0514006	0.764098
GO	positive regulation of bone mineralization	1	4	0.0514006	0.760901
GO	oxidoreductase activity, acting on sulfur group of donors, oxygen as acceptor	1	4	0.0514006	0.75773
GO	lamin binding	1	4	0.0514006	0.754586
GO	protein-cofactor linkage	1	4	0.0514006	0.751468
GO	cyclohydrolase activity	1	4	0.0514006	0.748375
GO	regulation of nitric-oxide synthase activity	1	4	0.0514006	0.745308
GO	pronucleus	1	4	0.0514006	0.742266
GO	cell-substrate junction assembly	1	4	0.0514006	0.739249
GO	alpha-mannosidase activity	1	4	0.0514006	0.736256
GO	glycoprotein biosynthetic process	1	4	0.0514006	0.733287
GO	peptide-aspartate beta-dioxygenase activity	1	4	0.0514006	0.730342
GO	5'-nucleotidase activity	1	4	0.0514006	0.727421
GO	DNA-directed RNA polymerase I complex	1	4	0.0514006	0.724523
GO	growth hormone secretion	1	4	0.0514006	0.721648
GO	ethanolamine and derivative metabolic process	1	4	0.0514006	0.718795
GO	glucuronosyl-N-acetylgalactosaminyl-proteoglycan 4-beta-N-acetylgalactosaminyltransferase activity	1	4	0.0514006	0.715965
GO	histone methyltransferase complex	1	4	0.0514006	0.713158
GO	oxidoreductase activity, acting on superoxide radicals as acceptor	1	4	0.0514006	0.710372
GO	superoxide dismutase activity	1	4	0.0514006	0.707608
GO	phosphate binding	1	4	0.0514006	0.704865
GO	substrate-bound cell migration	1	4	0.0514006	0.702144
GO	negative chemotaxis	1	4	0.0514006	0.699443
GO	positive regulation of cytokine production during immune response	1	4	0.0514006	0.696763
GO	positive regulation of production of molecular mediator of immune response	1	4	0.0514006	0.694104
GO	positive regulation of protein modification	1	4	0.0514006	0.691465
GO	regulation of protein ubiquitination	1	4	0.0514006	0.688846
GO	response to molecule of bacterial origin	1	4	0.0514006	0.686246
GO	ISG15-protein conjugation	1	4	0.0514006	0.683666
GO	response to drug	2	28	0.0516999	0.685072
GO	methylation	2	28	0.0516999	0.682515
GO	protein methyltransferase activity	2	28	0.0516999	0.679978
GO	morphogenesis of embryonic epithelium	2	28	0.0516999	0.67746
GO	mRNA binding	2	29	0.0550622	0.718856
GO	integrin complex	2	29	0.0550622	0.716213
GO	biopolymer glycosylation	4	109	0.0551715	0.715007
GO	protein binding	72	4651	0.0563443	0.72754
GO	mitochondrial inner membrane	4	111	0.0582337	0.749203
GO	cell projection biogenesis	2	30	0.0584992	0.749892
GO	developmental maturation	2	31	0.0620086	0.792008
GO	organelle inner membrane	4	114	0.0629941	0.801702
GO	metabolic process	82	5413	0.0635336	0.80567
GO	primary metabolic process	74	4827	0.0636196	0.803879
GO	heat generation	1	5	0.0638343	0.803722
GO	negative regulation of body size	1	5	0.0638343	0.800872
GO	positive regulation of ossification	1	5	0.0638343	0.798042
GO	vasodilation	1	5	0.0638343	0.795232
GO	galactosidase activity	1	5	0.0638343	0.792442
GO	glycosphingolipid catabolic process	1	5	0.0638343	0.789671
GO	regulation of oxidoreductase activity	1	5	0.0638343	0.786919
GO	UDP-glucosyltransferase activity	1	5	0.0638343	0.784187
GO	insulin secretion	1	5	0.0638343	0.781474
GO	protein phosphatase type 2C activity	1	5	0.0638343	0.778779
GO	proteasome regulatory particle (sensu Eukaryota)	1	5	0.0638343	0.776103
GO	antigen processing and presentation of endogenous peptide antigen via MHC class I	1	5	0.0638343	0.773445
GO	antigen processing and presentation of endogenous peptide antigen	1	5	0.0638343	0.770805
GO	semaphorin receptor activity	1	5	0.0638343	0.768183
GO	Ras guanyl-nucleotide exchange factor activity	3	70	0.0641467	0.769326
GO	cell recognition	2	32	0.0655877	0.78395
GO	protein serine/threonine phosphatase activity	2	32	0.0655877	0.781311
GO	transcriptional repressor activity	5	165	0.0662478	0.786525
GO	ubiquitin-dependent protein catabolic process	4	117	0.0679533	0.804076
GO	protein amino acid N-linked glycosylation	2	33	0.0692342	0.816502
GO	ruffle	2	33	0.0692342	0.81379
GO	DNA-directed RNA polymerase activity	2	33	0.0692342	0.811095
GO	morphogenesis of an epithelium	2	34	0.0729458	0.851756
GO	voltage-gated potassium channel complex	3	75	0.0755343	0.87908
GO	enzyme regulator activity	12	574	0.0756008	0.876969
GO	lysophospholipase activity	1	6	0.0761059	0.879943
GO	collagen type IV	1	6	0.0761059	0.877077
GO	positive regulation of bone remodeling	1	6	0.0761059	0.874229
GO	folic acid and derivative biosynthetic process	1	6	0.0761059	0.8714
GO	glycolipid catabolic process	1	6	0.0761059	0.868589
GO	glucosyltransferase activity	1	6	0.0761059	0.865796
GO	racemase and epimerase activity, acting on carbohydrates and derivatives	1	6	0.0761059	0.863021
GO	positive regulation of interleukin-12 biosynthetic process	1	6	0.0761059	0.860264
GO	nucleotidase activity	1	6	0.0761059	0.857524
GO	proton-transporting ATP synthase complex, catalytic core F(1)	1	6	0.0761059	0.854802
GO	organic cation transport	1	6	0.0761059	0.852097
GO	oligopeptide transporter activity	1	6	0.0761059	0.849409
GO	peptide antigen binding	1	6	0.0761059	0.846737
GO	positive regulation of immune effector process	1	6	0.0761059	0.844083
GO	positive regulation of innate immune response	1	6	0.0761059	0.841445
GO	positive regulation of interleukin-8 biosynthetic process	1	6	0.0761059	0.838824
GO	regulation of cytokine production during immune response	1	6	0.0761059	0.836219
GO	regulation of production of molecular mediator of immune response	1	6	0.0761059	0.83363
GO	regulation of protein modification	1	6	0.0761059	0.831057
GO	regulation of T cell receptor signaling pathway	1	6	0.0761059	0.8285
GO	negative regulation of striated muscle development	1	6	0.0761059	0.825959
GO	nuclear body	2	35	0.0767201	0.830078
GO	chemokine activity	2	35	0.0767201	0.827548
GO	cytoplasmic part	36	2164	0.077202	0.830215
GO	intracellular part	91	6144	0.0802181	0.860035
GO	lyase activity	4	124	0.0802827	0.858128
GO	extracellular matrix organization and biogenesis	2	36	0.0805548	0.858442
GO	chemokine receptor binding	2	36	0.0805548	0.855864
GO	positive regulation of T cell activation	2	36	0.0805548	0.853302
GO	protein tyrosine/serine/threonine phosphatase activity	2	36	0.0805548	0.850755
GO	organelle membrane	7	284	0.0806423	0.849144
GO	nucleolus	3	80	0.0877457	0.921199
GO	N-glycan processing	1	7	0.0882172	0.92341
GO	sheet-forming collagen	1	7	0.0882172	0.920686
GO	G-protein coupled photoreceptor activity	1	7	0.0882172	0.917978
GO	positive regulation of MAPKKK cascade	1	7	0.0882172	0.915286
GO	glutamate metabolic process	1	7	0.0882172	0.91261
GO	positive regulation of B cell proliferation	1	7	0.0882172	0.909949
GO	receptor signaling protein tyrosine kinase activity	1	7	0.0882172	0.907304
GO	chondroitin sulfate biosynthetic process	1	7	0.0882172	0.904674
GO	chondroitin sulfate metabolic process	1	7	0.0882172	0.90206
GO	estrogen receptor binding	1	7	0.0882172	0.89946
GO	antigen processing and presentation of endogenous antigen	1	7	0.0882172	0.896875
GO	MHC class I protein binding	1	7	0.0882172	0.894305
GO	peptide transporter activity	1	7	0.0882172	0.89175
GO	transmembrane receptor protein tyrosine phosphatase signaling pathway	1	7	0.0882172	0.88921
GO	sulfate transport	1	7	0.0882172	0.886684
GO	immunoglobulin mediated immune response	1	7	0.0882172	0.884172
GO	regulation of innate immune response	1	7	0.0882172	0.881674
GO	regulation of interleukin-8 biosynthetic process	1	7	0.0882172	0.87919
GO	positive regulation of cytokine biosynthetic process	2	38	0.0883968	0.878505
GO	membrane fraction	11	530	0.089877	0.890714
GO	hydrolase activity, acting on carbon-nitrogen (but not peptide) bonds	3	81	0.0902823	0.892231
GO	cell redox homeostasis	2	39	0.0923998	0.910614
GO	phosphoric monoester hydrolase activity	5	184	0.0948334	0.932002
GO	regulation of Ras protein signal transduction	3	83	0.0954463	0.935427
GO	cellular process	116	8083	0.0962078	0.940285
GO	cell projection organization and biogenesis	2	40	0.0964546	0.940101
GO	aromatic compound metabolic process	3	84	0.0980729	0.953247
GO	phosphoric ester hydrolase activity	6	242	0.0992993	0.962523

## Sheet: Terms with Genes_up_EGFR_pt_mut
3) Terms with Genes increased in NSCLC Cells with EGFR L858R
Category	Term	Count in Selected Genes	Count in Total Population	P-value	Gene	Title
GO	phospholipase C activity	2	24	0.00241413	23236	phospholipase C, beta 1 (phosphoinositide-specific)
GO	phospholipase C activity	2	24	0.00241413	2923	glucose regulated protein, 58kDa /// glucose regulated protein, 58kDa
GO	intracellular part	29	6144	0.0027063	10180	RNA binding motif protein 6 /// RNA binding motif protein 6
GO	intracellular part	29	6144	0.0027063	1475	cystatin A (stefin A) /// cystatin A (stefin A)
GO	intracellular part	29	6144	0.0027063	162967	hypothetical protein LOC162967
GO	intracellular part	29	6144	0.0027063	22890	zinc finger and BTB domain containing 1
GO	intracellular part	29	6144	0.0027063	2296	forkhead box C1
GO	intracellular part	29	6144	0.0027063	23089	paternally expressed 10
GO	intracellular part	29	6144	0.0027063	23236	phospholipase C, beta 1 (phosphoinositide-specific)
GO	intracellular part	29	6144	0.0027063	23394	activity-dependent neuroprotector
GO	intracellular part	29	6144	0.0027063	26958	coatomer protein complex, subunit gamma 2
GO	intracellular part	29	6144	0.0027063	27068	inorganic pyrophosphatase 2
GO	intracellular part	29	6144	0.0027063	27445	piccolo (presynaptic cytomatrix protein)
GO	intracellular part	29	6144	0.0027063	2923	glucose regulated protein, 58kDa /// glucose regulated protein, 58kDa
GO	intracellular part	29	6144	0.0027063	3162	heme oxygenase (decycling) 1 /// heme oxygenase (decycling) 1
GO	intracellular part	29	6144	0.0027063	3178	heterogeneous nuclear ribonucleoprotein A1
GO	intracellular part	29	6144	0.0027063	3400	inhibitor of DNA binding 4, dominant negative helix-loop-helix protein
GO	intracellular part	29	6144	0.0027063	4800	nuclear transcription factor Y, alpha
GO	intracellular part	29	6144	0.0027063	5019	3-oxoacid CoA transferase 1 /// 3-oxoacid CoA transferase 1
GO	intracellular part	29	6144	0.0027063	54556	inhibitor of growth family, member 3 /// inhibitor of growth family, member 3
GO	intracellular part	29	6144	0.0027063	5529	protein phosphatase 2, regulatory subunit B (B56), epsilon isoform /// protein phosphatase 2, regulatory subunit B (B56), epsilon isoform
GO	intracellular part	29	6144	0.0027063	55605	kinesin family member 21A
GO	intracellular part	29	6144	0.0027063	5577	protein kinase, cAMP-dependent, regulatory, type II, beta /// protein kinase, cAMP-dependent, regulatory, type II, beta
GO	intracellular part	29	6144	0.0027063	5591	protein kinase, DNA-activated, catalytic polypeptide /// protein kinase, DNA-activated, catalytic polypeptide
GO	intracellular part	29	6144	0.0027063	59348	zinc finger protein 350 /// zinc finger protein 350
GO	intracellular part	29	6144	0.0027063	7170	tropomyosin 3 /// tropomyosin 3
GO	intracellular part	29	6144	0.0027063	80110	zinc finger protein 614
GO	intracellular part	29	6144	0.0027063	83481	epiplakin 1
GO	intracellular part	29	6144	0.0027063	835	caspase 2, apoptosis-related cysteine protease (neural precursor cell expressed, developmentally down-regulated 2)
GO	intracellular part	29	6144	0.0027063	9545	RAB3D, member RAS oncogene family /// RAB3D, member RAS oncogene family
GO	intracellular part	29	6144	0.0027063	9931	helicase with zinc finger domain
GO	binding	36	8599	0.00424609	10180	RNA binding motif protein 6 /// RNA binding motif protein 6
GO	binding	36	8599	0.00424609	1475	cystatin A (stefin A) /// cystatin A (stefin A)
GO	binding	36	8599	0.00424609	162967	hypothetical protein LOC162967
GO	binding	36	8599	0.00424609	2050	EphB4 /// EphB4
GO	binding	36	8599	0.00424609	22890	zinc finger and BTB domain containing 1
GO	binding	36	8599	0.00424609	2296	forkhead box C1
GO	binding	36	8599	0.00424609	23089	paternally expressed 10
GO	binding	36	8599	0.00424609	23236	phospholipase C, beta 1 (phosphoinositide-specific)
GO	binding	36	8599	0.00424609	23394	activity-dependent neuroprotector
GO	binding	36	8599	0.00424609	26958	coatomer protein complex, subunit gamma 2
GO	binding	36	8599	0.00424609	27068	inorganic pyrophosphatase 2
GO	binding	36	8599	0.00424609	27445	piccolo (presynaptic cytomatrix protein)
GO	binding	36	8599	0.00424609	2770	guanine nucleotide binding protein (G protein), alpha inhibiting activity polypeptide 1 /// guanine nucleotide binding protein (G protein), alpha inhibiting activity polypeptide 1
GO	binding	36	8599	0.00424609	285636	hypothetical protein LOC285636
GO	binding	36	8599	0.00424609	2923	glucose regulated protein, 58kDa /// glucose regulated protein, 58kDa
GO	binding	36	8599	0.00424609	3162	heme oxygenase (decycling) 1 /// heme oxygenase (decycling) 1
GO	binding	36	8599	0.00424609	3178	heterogeneous nuclear ribonucleoprotein A1
GO	binding	36	8599	0.00424609	3400	inhibitor of DNA binding 4, dominant negative helix-loop-helix protein
GO	binding	36	8599	0.00424609	3977	leukemia inhibitory factor receptor /// leukemia inhibitory factor receptor
GO	binding	36	8599	0.00424609	4800	nuclear transcription factor Y, alpha
GO	binding	36	8599	0.00424609	54556	inhibitor of growth family, member 3 /// inhibitor of growth family, member 3
GO	binding	36	8599	0.00424609	55605	kinesin family member 21A
GO	binding	36	8599	0.00424609	5577	protein kinase, cAMP-dependent, regulatory, type II, beta /// protein kinase, cAMP-dependent, regulatory, type II, beta
GO	binding	36	8599	0.00424609	5591	protein kinase, DNA-activated, catalytic polypeptide /// protein kinase, DNA-activated, catalytic polypeptide
GO	binding	36	8599	0.00424609	59348	zinc finger protein 350 /// zinc finger protein 350
GO	binding	36	8599	0.00424609	653	bone morphogenetic protein 5
GO	binding	36	8599	0.00424609	7170	tropomyosin 3 /// tropomyosin 3
GO	binding	36	8599	0.00424609	80110	zinc finger protein 614
GO	binding	36	8599	0.00424609	80853	KIAA1718 protein
GO	binding	36	8599	0.00424609	835	caspase 2, apoptosis-related cysteine protease (neural precursor cell expressed, developmentally down-regulated 2)
GO	binding	36	8599	0.00424609	83872	hemicentin
GO	binding	36	8599	0.00424609	84189	SLIT and NTRK-like family, member 6
GO	binding	36	8599	0.00424609	8601	regulator of G-protein signalling 20 /// regulator of G-protein signalling 20
GO	binding	36	8599	0.00424609	94122	synaptotagmin-like 5
GO	binding	36	8599	0.00424609	9545	RAB3D, member RAS oncogene family /// RAB3D, member RAS oncogene family
GO	binding	36	8599	0.00424609	9931	helicase with zinc finger domain
GO	zinc ion binding	12	1707	0.00448991	10180	RNA binding motif protein 6 /// RNA binding motif protein 6
GO	zinc ion binding	12	1707	0.00448991	162967	hypothetical protein LOC162967
GO	zinc ion binding	12	1707	0.00448991	22890	zinc finger and BTB domain containing 1
GO	zinc ion binding	12	1707	0.00448991	23089	paternally expressed 10
GO	zinc ion binding	12	1707	0.00448991	23394	activity-dependent neuroprotector
GO	zinc ion binding	12	1707	0.00448991	27445	piccolo (presynaptic cytomatrix protein)
GO	zinc ion binding	12	1707	0.00448991	54556	inhibitor of growth family, member 3 /// inhibitor of growth family, member 3
GO	zinc ion binding	12	1707	0.00448991	59348	zinc finger protein 350 /// zinc finger protein 350
GO	zinc ion binding	12	1707	0.00448991	80110	zinc finger protein 614
GO	zinc ion binding	12	1707	0.00448991	80853	KIAA1718 protein
GO	zinc ion binding	12	1707	0.00448991	94122	synaptotagmin-like 5
GO	zinc ion binding	12	1707	0.00448991	9931	helicase with zinc finger domain
GO	intracellular organelle	24	4906	0.00558917	10180	RNA binding motif protein 6 /// RNA binding motif protein 6
GO	intracellular organelle	24	4906	0.00558917	1475	cystatin A (stefin A) /// cystatin A (stefin A)
GO	intracellular organelle	24	4906	0.00558917	162967	hypothetical protein LOC162967
GO	intracellular organelle	24	4906	0.00558917	22890	zinc finger and BTB domain containing 1
GO	intracellular organelle	24	4906	0.00558917	2296	forkhead box C1
GO	intracellular organelle	24	4906	0.00558917	23236	phospholipase C, beta 1 (phosphoinositide-specific)
GO	intracellular organelle	24	4906	0.00558917	23394	activity-dependent neuroprotector
GO	intracellular organelle	24	4906	0.00558917	27068	inorganic pyrophosphatase 2
GO	intracellular organelle	24	4906	0.00558917	27445	piccolo (presynaptic cytomatrix protein)
GO	intracellular organelle	24	4906	0.00558917	2923	glucose regulated protein, 58kDa /// glucose regulated protein, 58kDa
GO	intracellular organelle	24	4906	0.00558917	3162	heme oxygenase (decycling) 1 /// heme oxygenase (decycling) 1
GO	intracellular organelle	24	4906	0.00558917	3178	heterogeneous nuclear ribonucleoprotein A1
GO	intracellular organelle	24	4906	0.00558917	3400	inhibitor of DNA binding 4, dominant negative helix-loop-helix protein
GO	intracellular organelle	24	4906	0.00558917	4800	nuclear transcription factor Y, alpha
GO	intracellular organelle	24	4906	0.00558917	5019	3-oxoacid CoA transferase 1 /// 3-oxoacid CoA transferase 1
GO	intracellular organelle	24	4906	0.00558917	54556	inhibitor of growth family, member 3 /// inhibitor of growth family, member 3
GO	intracellular organelle	24	4906	0.00558917	5591	protein kinase, DNA-activated, catalytic polypeptide /// protein kinase, DNA-activated, catalytic polypeptide
GO	intracellular organelle	24	4906	0.00558917	59348	zinc finger protein 350 /// zinc finger protein 350
GO	intracellular organelle	24	4906	0.00558917	7170	tropomyosin 3 /// tropomyosin 3
GO	intracellular organelle	24	4906	0.00558917	80110	zinc finger protein 614
GO	intracellular organelle	24	4906	0.00558917	83481	epiplakin 1
GO	intracellular organelle	24	4906	0.00558917	835	caspase 2, apoptosis-related cysteine protease (neural precursor cell expressed, developmentally down-regulated 2)
GO	intracellular organelle	24	4906	0.00558917	9545	RAB3D, member RAS oncogene family /// RAB3D, member RAS oncogene family
GO	intracellular organelle	24	4906	0.00558917	9931	helicase with zinc finger domain
GO	organelle	24	4907	0.00560491	10180	RNA binding motif protein 6 /// RNA binding motif protein 6
GO	organelle	24	4907	0.00560491	1475	cystatin A (stefin A) /// cystatin A (stefin A)
GO	organelle	24	4907	0.00560491	162967	hypothetical protein LOC162967
GO	organelle	24	4907	0.00560491	22890	zinc finger and BTB domain containing 1
GO	organelle	24	4907	0.00560491	2296	forkhead box C1
GO	organelle	24	4907	0.00560491	23236	phospholipase C, beta 1 (phosphoinositide-specific)
GO	organelle	24	4907	0.00560491	23394	activity-dependent neuroprotector
GO	organelle	24	4907	0.00560491	27068	inorganic pyrophosphatase 2
GO	organelle	24	4907	0.00560491	27445	piccolo (presynaptic cytomatrix protein)
GO	organelle	24	4907	0.00560491	2923	glucose regulated protein, 58kDa /// glucose regulated protein, 58kDa
GO	organelle	24	4907	0.00560491	3162	heme oxygenase (decycling) 1 /// heme oxygenase (decycling) 1
GO	organelle	24	4907	0.00560491	3178	heterogeneous nuclear ribonucleoprotein A1
GO	organelle	24	4907	0.00560491	3400	inhibitor of DNA binding 4, dominant negative helix-loop-helix protein
GO	organelle	24	4907	0.00560491	4800	nuclear transcription factor Y, alpha
GO	organelle	24	4907	0.00560491	5019	3-oxoacid CoA transferase 1 /// 3-oxoacid CoA transferase 1
GO	organelle	24	4907	0.00560491	54556	inhibitor of growth family, member 3 /// inhibitor of growth family, member 3
GO	organelle	24	4907	0.00560491	5591	protein kinase, DNA-activated, catalytic polypeptide /// protein kinase, DNA-activated, catalytic polypeptide
GO	organelle	24	4907	0.00560491	59348	zinc finger protein 350 /// zinc finger protein 350
GO	organelle	24	4907	0.00560491	7170	tropomyosin 3 /// tropomyosin 3
GO	organelle	24	4907	0.00560491	80110	zinc finger protein 614
GO	organelle	24	4907	0.00560491	83481	epiplakin 1
GO	organelle	24	4907	0.00560491	835	caspase 2, apoptosis-related cysteine protease (neural precursor cell expressed, developmentally down-regulated 2)
GO	organelle	24	4907	0.00560491	9545	RAB3D, member RAS oncogene family /// RAB3D, member RAS oncogene family
GO	organelle	24	4907	0.00560491	9931	helicase with zinc finger domain
GO	transferase activity, transferring sulfur-containing groups	2	41	0.00693915	5019	3-oxoacid CoA transferase 1 /// 3-oxoacid CoA transferase 1
GO	transferase activity, transferring sulfur-containing groups	2	41	0.00693915	9953	heparan sulfate (glucosamine) 3-O-sulfotransferase 3B1 /// heparan sulfate (glucosamine) 3-O-sulfotransferase 3B1
GO	regulation of biological process	18	3309	0.00701782	2050	EphB4 /// EphB4
GO	regulation of biological process	18	3309	0.00701782	22890	zinc finger and BTB domain containing 1
GO	regulation of biological process	18	3309	0.00701782	2296	forkhead box C1
GO	regulation of biological process	18	3309	0.00701782	23089	paternally expressed 10
GO	regulation of biological process	18	3309	0.00701782	23236	phospholipase C, beta 1 (phosphoinositide-specific)
GO	regulation of biological process	18	3309	0.00701782	23394	activity-dependent neuroprotector
GO	regulation of biological process	18	3309	0.00701782	2923	glucose regulated protein, 58kDa /// glucose regulated protein, 58kDa
GO	regulation of biological process	18	3309	0.00701782	3162	heme oxygenase (decycling) 1 /// heme oxygenase (decycling) 1
GO	regulation of biological process	18	3309	0.00701782	3400	inhibitor of DNA binding 4, dominant negative helix-loop-helix protein
GO	regulation of biological process	18	3309	0.00701782	3977	leukemia inhibitory factor receptor /// leukemia inhibitory factor receptor
GO	regulation of biological process	18	3309	0.00701782	4800	nuclear transcription factor Y, alpha
GO	regulation of biological process	18	3309	0.00701782	54556	inhibitor of growth family, member 3 /// inhibitor of growth family, member 3
GO	regulation of biological process	18	3309	0.00701782	59348	zinc finger protein 350 /// zinc finger protein 350
GO	regulation of biological process	18	3309	0.00701782	7170	tropomyosin 3 /// tropomyosin 3
GO	regulation of biological process	18	3309	0.00701782	80110	zinc finger protein 614
GO	regulation of biological process	18	3309	0.00701782	835	caspase 2, apoptosis-related cysteine protease (neural precursor cell expressed, developmentally down-regulated 2)
GO	regulation of biological process	18	3309	0.00701782	8601	regulator of G-protein signalling 20 /// regulator of G-protein signalling 20
GO	regulation of biological process	18	3309	0.00701782	9545	RAB3D, member RAS oncogene family /// RAB3D, member RAS oncogene family
GO	transition metal ion binding	13	2048	0.00721185	10180	RNA binding motif protein 6 /// RNA binding motif protein 6
GO	transition metal ion binding	13	2048	0.00721185	162967	hypothetical protein LOC162967
GO	transition metal ion binding	13	2048	0.00721185	22890	zinc finger and BTB domain containing 1
GO	transition metal ion binding	13	2048	0.00721185	23089	paternally expressed 10
GO	transition metal ion binding	13	2048	0.00721185	23394	activity-dependent neuroprotector
GO	transition metal ion binding	13	2048	0.00721185	27445	piccolo (presynaptic cytomatrix protein)
GO	transition metal ion binding	13	2048	0.00721185	3162	heme oxygenase (decycling) 1 /// heme oxygenase (decycling) 1
GO	transition metal ion binding	13	2048	0.00721185	54556	inhibitor of growth family, member 3 /// inhibitor of growth family, member 3
GO	transition metal ion binding	13	2048	0.00721185	59348	zinc finger protein 350 /// zinc finger protein 350
GO	transition metal ion binding	13	2048	0.00721185	80110	zinc finger protein 614
GO	transition metal ion binding	13	2048	0.00721185	80853	KIAA1718 protein
GO	transition metal ion binding	13	2048	0.00721185	94122	synaptotagmin-like 5
GO	transition metal ion binding	13	2048	0.00721185	9931	helicase with zinc finger domain
GO	ossification	2	43	0.00761192	2296	forkhead box C1
GO	ossification	2	43	0.00761192	653	bone morphogenetic protein 5
GO	biomineral formation	2	44	0.00795894	2296	forkhead box C1
GO	biomineral formation	2	44	0.00795894	653	bone morphogenetic protein 5
GO	phospholipase activity	2	49	0.00979851	23236	phospholipase C, beta 1 (phosphoinositide-specific)
GO	phospholipase activity	2	49	0.00979851	2923	glucose regulated protein, 58kDa /// glucose regulated protein, 58kDa
GO	brain development	2	52	0.0109843	2296	forkhead box C1
GO	brain development	2	52	0.0109843	5591	protein kinase, DNA-activated, catalytic polypeptide /// protein kinase, DNA-activated, catalytic polypeptide
GO	transmembrane receptor protein tyrosine kinase activity	2	54	0.0118082	2050	EphB4 /// EphB4
GO	transmembrane receptor protein tyrosine kinase activity	2	54	0.0118082	83872	hemicentin
GO	cysteine-type endopeptidase activity	2	54	0.0118082	2923	glucose regulated protein, 58kDa /// glucose regulated protein, 58kDa
GO	cysteine-type endopeptidase activity	2	54	0.0118082	835	caspase 2, apoptosis-related cysteine protease (neural precursor cell expressed, developmentally down-regulated 2)
GO	nuclear transport	2	54	0.0118082	2923	glucose regulated protein, 58kDa /// glucose regulated protein, 58kDa
GO	nuclear transport	2	54	0.0118082	3178	heterogeneous nuclear ribonucleoprotein A1
GO	camera-type eye development	1	4	0.0121521	2296	forkhead box C1
GO	profilin binding	1	4	0.0121521	27445	piccolo (presynaptic cytomatrix protein)
GO	transposase activity	1	4	0.0121521	285636	hypothetical protein LOC285636
GO	neuroblast proliferation (sensu Vertebrata)	1	4	0.0121521	3400	inhibitor of DNA binding 4, dominant negative helix-loop-helix protein
GO	regulation of glial cell differentiation	1	4	0.0121521	3400	inhibitor of DNA binding 4, dominant negative helix-loop-helix protein
GO	regulation of gliogenesis	1	4	0.0121521	3400	inhibitor of DNA binding 4, dominant negative helix-loop-helix protein
GO	CCAAT-binding factor complex	1	4	0.0121521	4800	nuclear transcription factor Y, alpha
GO	muscle thin filament tropomyosin	1	4	0.0121521	7170	tropomyosin 3 /// tropomyosin 3
GO	arm morphogenesis	1	4	0.0121521	7483	wingless-type MMTV integration site family, member 9A
GO	embryonic arm morphogenesis	1	4	0.0121521	7483	wingless-type MMTV integration site family, member 9A
GO	biological regulation	18	3532	0.0138302	2050	EphB4 /// EphB4
GO	biological regulation	18	3532	0.0138302	22890	zinc finger and BTB domain containing 1
GO	biological regulation	18	3532	0.0138302	2296	forkhead box C1
GO	biological regulation	18	3532	0.0138302	23089	paternally expressed 10
GO	biological regulation	18	3532	0.0138302	23236	phospholipase C, beta 1 (phosphoinositide-specific)
GO	biological regulation	18	3532	0.0138302	23394	activity-dependent neuroprotector
GO	biological regulation	18	3532	0.0138302	2923	glucose regulated protein, 58kDa /// glucose regulated protein, 58kDa
GO	biological regulation	18	3532	0.0138302	3162	heme oxygenase (decycling) 1 /// heme oxygenase (decycling) 1
GO	biological regulation	18	3532	0.0138302	3400	inhibitor of DNA binding 4, dominant negative helix-loop-helix protein
GO	biological regulation	18	3532	0.0138302	3977	leukemia inhibitory factor receptor /// leukemia inhibitory factor receptor
GO	biological regulation	18	3532	0.0138302	4800	nuclear transcription factor Y, alpha
GO	biological regulation	18	3532	0.0138302	54556	inhibitor of growth family, member 3 /// inhibitor of growth family, member 3
GO	biological regulation	18	3532	0.0138302	59348	zinc finger protein 350 /// zinc finger protein 350
GO	biological regulation	18	3532	0.0138302	7170	tropomyosin 3 /// tropomyosin 3
GO	biological regulation	18	3532	0.0138302	80110	zinc finger protein 614
GO	biological regulation	18	3532	0.0138302	835	caspase 2, apoptosis-related cysteine protease (neural precursor cell expressed, developmentally down-regulated 2)
GO	biological regulation	18	3532	0.0138302	8601	regulator of G-protein signalling 20 /// regulator of G-protein signalling 20
GO	biological regulation	18	3532	0.0138302	9545	RAB3D, member RAS oncogene family /// RAB3D, member RAS oncogene family
GO	regulation of cellular process	16	2995	0.0139478	22890	zinc finger and BTB domain containing 1
GO	regulation of cellular process	16	2995	0.0139478	2296	forkhead box C1
GO	regulation of cellular process	16	2995	0.0139478	23089	paternally expressed 10
GO	regulation of cellular process	16	2995	0.0139478	23236	phospholipase C, beta 1 (phosphoinositide-specific)
GO	regulation of cellular process	16	2995	0.0139478	23394	activity-dependent neuroprotector
GO	regulation of cellular process	16	2995	0.0139478	2923	glucose regulated protein, 58kDa /// glucose regulated protein, 58kDa
GO	regulation of cellular process	16	2995	0.0139478	3162	heme oxygenase (decycling) 1 /// heme oxygenase (decycling) 1
GO	regulation of cellular process	16	2995	0.0139478	3400	inhibitor of DNA binding 4, dominant negative helix-loop-helix protein
GO	regulation of cellular process	16	2995	0.0139478	3977	leukemia inhibitory factor receptor /// leukemia inhibitory factor receptor
GO	regulation of cellular process	16	2995	0.0139478	4800	nuclear transcription factor Y, alpha
GO	regulation of cellular process	16	2995	0.0139478	54556	inhibitor of growth family, member 3 /// inhibitor of growth family, member 3
GO	regulation of cellular process	16	2995	0.0139478	59348	zinc finger protein 350 /// zinc finger protein 350
GO	regulation of cellular process	16	2995	0.0139478	80110	zinc finger protein 614
GO	regulation of cellular process	16	2995	0.0139478	835	caspase 2, apoptosis-related cysteine protease (neural precursor cell expressed, developmentally down-regulated 2)
GO	regulation of cellular process	16	2995	0.0139478	8601	regulator of G-protein signalling 20 /// regulator of G-protein signalling 20
GO	regulation of cellular process	16	2995	0.0139478	9545	RAB3D, member RAS oncogene family /// RAB3D, member RAS oncogene family
GO	phosphoric diester hydrolase activity	2	59	0.0139828	23236	phospholipase C, beta 1 (phosphoinositide-specific)
GO	phosphoric diester hydrolase activity	2	59	0.0139828	2923	glucose regulated protein, 58kDa /// glucose regulated protein, 58kDa
GO	nucleocytoplasmic transport	2	60	0.014437	2923	glucose regulated protein, 58kDa /// glucose regulated protein, 58kDa
GO	nucleocytoplasmic transport	2	60	0.014437	3178	heterogeneous nuclear ribonucleoprotein A1
GO	intracellular transport	5	475	0.0145818	26958	coatomer protein complex, subunit gamma 2
GO	intracellular transport	5	475	0.0145818	2923	glucose regulated protein, 58kDa /// glucose regulated protein, 58kDa
GO	intracellular transport	5	475	0.0145818	3178	heterogeneous nuclear ribonucleoprotein A1
GO	intracellular transport	5	475	0.0145818	55605	kinesin family member 21A
GO	intracellular transport	5	475	0.0145818	94122	synaptotagmin-like 5
GO	DNA recombination	2	61	0.0148976	285636	hypothetical protein LOC285636
GO	DNA recombination	2	61	0.0148976	5591	protein kinase, DNA-activated, catalytic polypeptide /// protein kinase, DNA-activated, catalytic polypeptide
GO	negative regulation of transforming growth factor beta receptor signaling pathway	1	5	0.0151675	23089	paternally expressed 10
GO	transposition, DNA-mediated	1	5	0.0151675	285636	hypothetical protein LOC285636
GO	transposition	1	5	0.0151675	285636	hypothetical protein LOC285636
GO	protein retention in ER	1	5	0.0151675	2923	glucose regulated protein, 58kDa /// glucose regulated protein, 58kDa
GO	lipase activity	2	63	0.0158375	23236	phospholipase C, beta 1 (phosphoinositide-specific)
GO	lipase activity	2	63	0.0158375	2923	glucose regulated protein, 58kDa /// glucose regulated protein, 58kDa
GO	metal ion binding	16	3041	0.0160382	10180	RNA binding motif protein 6 /// RNA binding motif protein 6
GO	metal ion binding	16	3041	0.0160382	162967	hypothetical protein LOC162967
GO	metal ion binding	16	3041	0.0160382	22890	zinc finger and BTB domain containing 1
GO	metal ion binding	16	3041	0.0160382	23089	paternally expressed 10
GO	metal ion binding	16	3041	0.0160382	23236	phospholipase C, beta 1 (phosphoinositide-specific)
GO	metal ion binding	16	3041	0.0160382	23394	activity-dependent neuroprotector
GO	metal ion binding	16	3041	0.0160382	27068	inorganic pyrophosphatase 2
GO	metal ion binding	16	3041	0.0160382	27445	piccolo (presynaptic cytomatrix protein)
GO	metal ion binding	16	3041	0.0160382	3162	heme oxygenase (decycling) 1 /// heme oxygenase (decycling) 1
GO	metal ion binding	16	3041	0.0160382	54556	inhibitor of growth family, member 3 /// inhibitor of growth family, member 3
GO	metal ion binding	16	3041	0.0160382	59348	zinc finger protein 350 /// zinc finger protein 350
GO	metal ion binding	16	3041	0.0160382	80110	zinc finger protein 614
GO	metal ion binding	16	3041	0.0160382	80853	KIAA1718 protein
GO	metal ion binding	16	3041	0.0160382	83872	hemicentin
GO	metal ion binding	16	3041	0.0160382	94122	synaptotagmin-like 5
GO	metal ion binding	16	3041	0.0160382	9931	helicase with zinc finger domain
GO	transmembrane receptor protein kinase activity	2	65	0.0168023	2050	EphB4 /// EphB4
GO	transmembrane receptor protein kinase activity	2	65	0.0168023	83872	hemicentin
GO	blood vessel morphogenesis	1	6	0.0181738	2296	forkhead box C1
GO	blood vessel remodeling	1	6	0.0181738	2296	forkhead box C1
GO	germ cell migration	1	6	0.0181738	2296	forkhead box C1
GO	hemocyte development (sensu Arthropoda)	1	6	0.0181738	9545	RAB3D, member RAS oncogene family /// RAB3D, member RAS oncogene family
GO	positive regulation of cellular process	6	692	0.0182404	2296	forkhead box C1
GO	positive regulation of cellular process	6	692	0.0182404	2923	glucose regulated protein, 58kDa /// glucose regulated protein, 58kDa
GO	positive regulation of cellular process	6	692	0.0182404	3162	heme oxygenase (decycling) 1 /// heme oxygenase (decycling) 1
GO	positive regulation of cellular process	6	692	0.0182404	3400	inhibitor of DNA binding 4, dominant negative helix-loop-helix protein
GO	positive regulation of cellular process	6	692	0.0182404	3977	leukemia inhibitory factor receptor /// leukemia inhibitory factor receptor
GO	positive regulation of cellular process	6	692	0.0182404	4800	nuclear transcription factor Y, alpha
GO	cation binding	15	2828	0.0188108	10180	RNA binding motif protein 6 /// RNA binding motif protein 6
GO	cation binding	15	2828	0.0188108	162967	hypothetical protein LOC162967
GO	cation binding	15	2828	0.0188108	22890	zinc finger and BTB domain containing 1
GO	cation binding	15	2828	0.0188108	23089	paternally expressed 10
GO	cation binding	15	2828	0.0188108	23236	phospholipase C, beta 1 (phosphoinositide-specific)
GO	cation binding	15	2828	0.0188108	23394	activity-dependent neuroprotector
GO	cation binding	15	2828	0.0188108	27445	piccolo (presynaptic cytomatrix protein)
GO	cation binding	15	2828	0.0188108	3162	heme oxygenase (decycling) 1 /// heme oxygenase (decycling) 1
GO	cation binding	15	2828	0.0188108	54556	inhibitor of growth family, member 3 /// inhibitor of growth family, member 3
GO	cation binding	15	2828	0.0188108	59348	zinc finger protein 350 /// zinc finger protein 350
GO	cation binding	15	2828	0.0188108	80110	zinc finger protein 614
GO	cation binding	15	2828	0.0188108	80853	KIAA1718 protein
GO	cation binding	15	2828	0.0188108	83872	hemicentin
GO	cation binding	15	2828	0.0188108	94122	synaptotagmin-like 5
GO	cation binding	15	2828	0.0188108	9931	helicase with zinc finger domain
GO	intracellular membrane-bound organelle	21	4503	0.0192006	10180	RNA binding motif protein 6 /// RNA binding motif protein 6
GO	intracellular membrane-bound organelle	21	4503	0.0192006	162967	hypothetical protein LOC162967
GO	intracellular membrane-bound organelle	21	4503	0.0192006	22890	zinc finger and BTB domain containing 1
GO	intracellular membrane-bound organelle	21	4503	0.0192006	2296	forkhead box C1
GO	intracellular membrane-bound organelle	21	4503	0.0192006	23236	phospholipase C, beta 1 (phosphoinositide-specific)
GO	intracellular membrane-bound organelle	21	4503	0.0192006	23394	activity-dependent neuroprotector
GO	intracellular membrane-bound organelle	21	4503	0.0192006	27068	inorganic pyrophosphatase 2
GO	intracellular membrane-bound organelle	21	4503	0.0192006	27445	piccolo (presynaptic cytomatrix protein)
GO	intracellular membrane-bound organelle	21	4503	0.0192006	2923	glucose regulated protein, 58kDa /// glucose regulated protein, 58kDa
GO	intracellular membrane-bound organelle	21	4503	0.0192006	3162	heme oxygenase (decycling) 1 /// heme oxygenase (decycling) 1
GO	intracellular membrane-bound organelle	21	4503	0.0192006	3178	heterogeneous nuclear ribonucleoprotein A1
GO	intracellular membrane-bound organelle	21	4503	0.0192006	3400	inhibitor of DNA binding 4, dominant negative helix-loop-helix protein
GO	intracellular membrane-bound organelle	21	4503	0.0192006	4800	nuclear transcription factor Y, alpha
GO	intracellular membrane-bound organelle	21	4503	0.0192006	5019	3-oxoacid CoA transferase 1 /// 3-oxoacid CoA transferase 1
GO	intracellular membrane-bound organelle	21	4503	0.0192006	54556	inhibitor of growth family, member 3 /// inhibitor of growth family, member 3
GO	intracellular membrane-bound organelle	21	4503	0.0192006	5591	protein kinase, DNA-activated, catalytic polypeptide /// protein kinase, DNA-activated, catalytic polypeptide
GO	intracellular membrane-bound organelle	21	4503	0.0192006	59348	zinc finger protein 350 /// zinc finger protein 350
GO	intracellular membrane-bound organelle	21	4503	0.0192006	80110	zinc finger protein 614
GO	intracellular membrane-bound organelle	21	4503	0.0192006	835	caspase 2, apoptosis-related cysteine protease (neural precursor cell expressed, developmentally down-regulated 2)
GO	intracellular membrane-bound organelle	21	4503	0.0192006	9545	RAB3D, member RAS oncogene family /// RAB3D, member RAS oncogene family
GO	intracellular membrane-bound organelle	21	4503	0.0192006	9931	helicase with zinc finger domain
GO	membrane-bound organelle	21	4503	0.0192006	10180	RNA binding motif protein 6 /// RNA binding motif protein 6
GO	membrane-bound organelle	21	4503	0.0192006	162967	hypothetical protein LOC162967
GO	membrane-bound organelle	21	4503	0.0192006	22890	zinc finger and BTB domain containing 1
GO	membrane-bound organelle	21	4503	0.0192006	2296	forkhead box C1
GO	membrane-bound organelle	21	4503	0.0192006	23236	phospholipase C, beta 1 (phosphoinositide-specific)
GO	membrane-bound organelle	21	4503	0.0192006	23394	activity-dependent neuroprotector
GO	membrane-bound organelle	21	4503	0.0192006	27068	inorganic pyrophosphatase 2
GO	membrane-bound organelle	21	4503	0.0192006	27445	piccolo (presynaptic cytomatrix protein)
GO	membrane-bound organelle	21	4503	0.0192006	2923	glucose regulated protein, 58kDa /// glucose regulated protein, 58kDa
GO	membrane-bound organelle	21	4503	0.0192006	3162	heme oxygenase (decycling) 1 /// heme oxygenase (decycling) 1
GO	membrane-bound organelle	21	4503	0.0192006	3178	heterogeneous nuclear ribonucleoprotein A1
GO	membrane-bound organelle	21	4503	0.0192006	3400	inhibitor of DNA binding 4, dominant negative helix-loop-helix protein
GO	membrane-bound organelle	21	4503	0.0192006	4800	nuclear transcription factor Y, alpha
GO	membrane-bound organelle	21	4503	0.0192006	5019	3-oxoacid CoA transferase 1 /// 3-oxoacid CoA transferase 1
GO	membrane-bound organelle	21	4503	0.0192006	54556	inhibitor of growth family, member 3 /// inhibitor of growth family, member 3
GO	membrane-bound organelle	21	4503	0.0192006	5591	protein kinase, DNA-activated, catalytic polypeptide /// protein kinase, DNA-activated, catalytic polypeptide
GO	membrane-bound organelle	21	4503	0.0192006	59348	zinc finger protein 350 /// zinc finger protein 350
GO	membrane-bound organelle	21	4503	0.0192006	80110	zinc finger protein 614
GO	membrane-bound organelle	21	4503	0.0192006	835	caspase 2, apoptosis-related cysteine protease (neural precursor cell expressed, developmentally down-regulated 2)
GO	membrane-bound organelle	21	4503	0.0192006	9545	RAB3D, member RAS oncogene family /// RAB3D, member RAS oncogene family
GO	membrane-bound organelle	21	4503	0.0192006	9931	helicase with zinc finger domain
GO	ion binding	16	3107	0.0194647	10180	RNA binding motif protein 6 /// RNA binding motif protein 6
GO	ion binding	16	3107	0.0194647	162967	hypothetical protein LOC162967
GO	ion binding	16	3107	0.0194647	22890	zinc finger and BTB domain containing 1
GO	ion binding	16	3107	0.0194647	23089	paternally expressed 10
GO	ion binding	16	3107	0.0194647	23236	phospholipase C, beta 1 (phosphoinositide-specific)
GO	ion binding	16	3107	0.0194647	23394	activity-dependent neuroprotector
GO	ion binding	16	3107	0.0194647	27068	inorganic pyrophosphatase 2
GO	ion binding	16	3107	0.0194647	27445	piccolo (presynaptic cytomatrix protein)
GO	ion binding	16	3107	0.0194647	3162	heme oxygenase (decycling) 1 /// heme oxygenase (decycling) 1
GO	ion binding	16	3107	0.0194647	54556	inhibitor of growth family, member 3 /// inhibitor of growth family, member 3
GO	ion binding	16	3107	0.0194647	59348	zinc finger protein 350 /// zinc finger protein 350
GO	ion binding	16	3107	0.0194647	80110	zinc finger protein 614
GO	ion binding	16	3107	0.0194647	80853	KIAA1718 protein
GO	ion binding	16	3107	0.0194647	83872	hemicentin
GO	ion binding	16	3107	0.0194647	94122	synaptotagmin-like 5
GO	ion binding	16	3107	0.0194647	9931	helicase with zinc finger domain
GO	tissue remodeling	1	7	0.0211711	2296	forkhead box C1
GO	embryonic forelimb morphogenesis	1	7	0.0211711	7483	wingless-type MMTV integration site family, member 9A
GO	establishment of cellular localization	5	526	0.0216743	26958	coatomer protein complex, subunit gamma 2
GO	establishment of cellular localization	5	526	0.0216743	2923	glucose regulated protein, 58kDa /// glucose regulated protein, 58kDa
GO	establishment of cellular localization	5	526	0.0216743	3178	heterogeneous nuclear ribonucleoprotein A1
GO	establishment of cellular localization	5	526	0.0216743	55605	kinesin family member 21A
GO	establishment of cellular localization	5	526	0.0216743	94122	synaptotagmin-like 5
GO	heart development	2	76	0.0225389	2296	forkhead box C1
GO	heart development	2	76	0.0225389	5591	protein kinase, DNA-activated, catalytic polypeptide /// protein kinase, DNA-activated, catalytic polypeptide
GO	negative regulation of signal transduction	2	78	0.0236576	23089	paternally expressed 10
GO	negative regulation of signal transduction	2	78	0.0236576	8601	regulator of G-protein signalling 20 /// regulator of G-protein signalling 20
GO	negative regulation of progression through mitotic cell cycle	1	8	0.0241594	2296	forkhead box C1
GO	cAMP-dependent protein kinase complex	1	8	0.0241594	5577	protein kinase, cAMP-dependent, regulatory, type II, beta /// protein kinase, cAMP-dependent, regulatory, type II, beta
GO	double-strand break repair via nonhomologous end joining	1	8	0.0241594	5591	protein kinase, DNA-activated, catalytic polypeptide /// protein kinase, DNA-activated, catalytic polypeptide
GO	non-recombinational repair	1	8	0.0241594	5591	protein kinase, DNA-activated, catalytic polypeptide /// protein kinase, DNA-activated, catalytic polypeptide
GO	forelimb morphogenesis	1	8	0.0241594	7483	wingless-type MMTV integration site family, member 9A
GO	molecular_function	41	11203	0.0261521	10180	RNA binding motif protein 6 /// RNA binding motif protein 6
GO	molecular_function	41	11203	0.0261521	1475	cystatin A (stefin A) /// cystatin A (stefin A)
GO	molecular_function	41	11203	0.0261521	162967	hypothetical protein LOC162967
GO	molecular_function	41	11203	0.0261521	2050	EphB4 /// EphB4
GO	molecular_function	41	11203	0.0261521	22890	zinc finger and BTB domain containing 1
GO	molecular_function	41	11203	0.0261521	2296	forkhead box C1
GO	molecular_function	41	11203	0.0261521	23089	paternally expressed 10
GO	molecular_function	41	11203	0.0261521	23236	phospholipase C, beta 1 (phosphoinositide-specific)
GO	molecular_function	41	11203	0.0261521	23394	activity-dependent neuroprotector
GO	molecular_function	41	11203	0.0261521	26958	coatomer protein complex, subunit gamma 2
GO	molecular_function	41	11203	0.0261521	27068	inorganic pyrophosphatase 2
GO	molecular_function	41	11203	0.0261521	27445	piccolo (presynaptic cytomatrix protein)
GO	molecular_function	41	11203	0.0261521	2770	guanine nucleotide binding protein (G protein), alpha inhibiting activity polypeptide 1 /// guanine nucleotide binding protein (G protein), alpha inhibiting activity polypeptide 1
GO	molecular_function	41	11203	0.0261521	285636	hypothetical protein LOC285636
GO	molecular_function	41	11203	0.0261521	2923	glucose regulated protein, 58kDa /// glucose regulated protein, 58kDa
GO	molecular_function	41	11203	0.0261521	3162	heme oxygenase (decycling) 1 /// heme oxygenase (decycling) 1
GO	molecular_function	41	11203	0.0261521	3178	heterogeneous nuclear ribonucleoprotein A1
GO	molecular_function	41	11203	0.0261521	3400	inhibitor of DNA binding 4, dominant negative helix-loop-helix protein
GO	molecular_function	41	11203	0.0261521	3977	leukemia inhibitory factor receptor /// leukemia inhibitory factor receptor
GO	molecular_function	41	11203	0.0261521	4800	nuclear transcription factor Y, alpha
GO	molecular_function	41	11203	0.0261521	5019	3-oxoacid CoA transferase 1 /// 3-oxoacid CoA transferase 1
GO	molecular_function	41	11203	0.0261521	54556	inhibitor of growth family, member 3 /// inhibitor of growth family, member 3
GO	molecular_function	41	11203	0.0261521	5529	protein phosphatase 2, regulatory subunit B (B56), epsilon isoform /// protein phosphatase 2, regulatory subunit B (B56), epsilon isoform
GO	molecular_function	41	11203	0.0261521	55605	kinesin family member 21A
GO	molecular_function	41	11203	0.0261521	5577	protein kinase, cAMP-dependent, regulatory, type II, beta /// protein kinase, cAMP-dependent, regulatory, type II, beta
GO	molecular_function	41	11203	0.0261521	5591	protein kinase, DNA-activated, catalytic polypeptide /// protein kinase, DNA-activated, catalytic polypeptide
GO	molecular_function	41	11203	0.0261521	59348	zinc finger protein 350 /// zinc finger protein 350
GO	molecular_function	41	11203	0.0261521	653	bone morphogenetic protein 5
GO	molecular_function	41	11203	0.0261521	7170	tropomyosin 3 /// tropomyosin 3
GO	molecular_function	41	11203	0.0261521	7483	wingless-type MMTV integration site family, member 9A
GO	molecular_function	41	11203	0.0261521	80110	zinc finger protein 614
GO	molecular_function	41	11203	0.0261521	80853	KIAA1718 protein
GO	molecular_function	41	11203	0.0261521	83481	epiplakin 1
GO	molecular_function	41	11203	0.0261521	835	caspase 2, apoptosis-related cysteine protease (neural precursor cell expressed, developmentally down-regulated 2)
GO	molecular_function	41	11203	0.0261521	83872	hemicentin
GO	molecular_function	41	11203	0.0261521	84189	SLIT and NTRK-like family, member 6
GO	molecular_function	41	11203	0.0261521	8601	regulator of G-protein signalling 20 /// regulator of G-protein signalling 20
GO	molecular_function	41	11203	0.0261521	94122	synaptotagmin-like 5
GO	molecular_function	41	11203	0.0261521	9545	RAB3D, member RAS oncogene family /// RAB3D, member RAS oncogene family
GO	molecular_function	41	11203	0.0261521	9931	helicase with zinc finger domain
GO	molecular_function	41	11203	0.0261521	9953	heparan sulfate (glucosamine) 3-O-sulfotransferase 3B1 /// heparan sulfate (glucosamine) 3-O-sulfotransferase 3B1
GO	COPI vesicle coat	1	9	0.0271388	26958	coatomer protein complex, subunit gamma 2
GO	intramolecular oxidoreductase activity, interconverting keto- and enol-groups	1	9	0.0271388	2923	glucose regulated protein, 58kDa /// glucose regulated protein, 58kDa
GO	intramolecular oxidoreductase activity, transposing S-S bonds	1	9	0.0271388	2923	glucose regulated protein, 58kDa /// glucose regulated protein, 58kDa
GO	protein disulfide isomerase activity	1	9	0.0271388	2923	glucose regulated protein, 58kDa /// glucose regulated protein, 58kDa
GO	cAMP binding	1	9	0.0271388	5577	protein kinase, cAMP-dependent, regulatory, type II, beta /// protein kinase, cAMP-dependent, regulatory, type II, beta
GO	apoptotic program	1	9	0.0271388	835	caspase 2, apoptosis-related cysteine protease (neural precursor cell expressed, developmentally down-regulated 2)
GO	protein binding	21	4651	0.0273009	1475	cystatin A (stefin A) /// cystatin A (stefin A)
GO	protein binding	21	4651	0.0273009	22890	zinc finger and BTB domain containing 1
GO	protein binding	21	4651	0.0273009	2296	forkhead box C1
GO	protein binding	21	4651	0.0273009	23089	paternally expressed 10
GO	protein binding	21	4651	0.0273009	27445	piccolo (presynaptic cytomatrix protein)
GO	protein binding	21	4651	0.0273009	2770	guanine nucleotide binding protein (G protein), alpha inhibiting activity polypeptide 1 /// guanine nucleotide binding protein (G protein), alpha inhibiting activity polypeptide 1
GO	protein binding	21	4651	0.0273009	2923	glucose regulated protein, 58kDa /// glucose regulated protein, 58kDa
GO	protein binding	21	4651	0.0273009	3178	heterogeneous nuclear ribonucleoprotein A1
GO	protein binding	21	4651	0.0273009	3400	inhibitor of DNA binding 4, dominant negative helix-loop-helix protein
GO	protein binding	21	4651	0.0273009	3977	leukemia inhibitory factor receptor /// leukemia inhibitory factor receptor
GO	protein binding	21	4651	0.0273009	4800	nuclear transcription factor Y, alpha
GO	protein binding	21	4651	0.0273009	54556	inhibitor of growth family, member 3 /// inhibitor of growth family, member 3
GO	protein binding	21	4651	0.0273009	5591	protein kinase, DNA-activated, catalytic polypeptide /// protein kinase, DNA-activated, catalytic polypeptide
GO	protein binding	21	4651	0.0273009	653	bone morphogenetic protein 5
GO	protein binding	21	4651	0.0273009	7170	tropomyosin 3 /// tropomyosin 3
GO	protein binding	21	4651	0.0273009	80853	KIAA1718 protein
GO	protein binding	21	4651	0.0273009	835	caspase 2, apoptosis-related cysteine protease (neural precursor cell expressed, developmentally down-regulated 2)
GO	protein binding	21	4651	0.0273009	84189	SLIT and NTRK-like family, member 6
GO	protein binding	21	4651	0.0273009	8601	regulator of G-protein signalling 20 /// regulator of G-protein signalling 20
GO	protein binding	21	4651	0.0273009	94122	synaptotagmin-like 5
GO	protein binding	21	4651	0.0273009	9545	RAB3D, member RAS oncogene family /// RAB3D, member RAS oncogene family
GO	cellular process	32	8083	0.027309	10180	RNA binding motif protein 6 /// RNA binding motif protein 6
GO	cellular process	32	8083	0.027309	1475	cystatin A (stefin A) /// cystatin A (stefin A)
GO	cellular process	32	8083	0.027309	2050	EphB4 /// EphB4
GO	cellular process	32	8083	0.027309	22890	zinc finger and BTB domain containing 1
GO	cellular process	32	8083	0.027309	2296	forkhead box C1
GO	cellular process	32	8083	0.027309	23236	phospholipase C, beta 1 (phosphoinositide-specific)
GO	cellular process	32	8083	0.027309	23394	activity-dependent neuroprotector
GO	cellular process	32	8083	0.027309	27068	inorganic pyrophosphatase 2
GO	cellular process	32	8083	0.027309	27445	piccolo (presynaptic cytomatrix protein)
GO	cellular process	32	8083	0.027309	2770	guanine nucleotide binding protein (G protein), alpha inhibiting activity polypeptide 1 /// guanine nucleotide binding protein (G protein), alpha inhibiting activity polypeptide 1
GO	cellular process	32	8083	0.027309	285636	hypothetical protein LOC285636
GO	cellular process	32	8083	0.027309	2923	glucose regulated protein, 58kDa /// glucose regulated protein, 58kDa
GO	cellular process	32	8083	0.027309	3162	heme oxygenase (decycling) 1 /// heme oxygenase (decycling) 1
GO	cellular process	32	8083	0.027309	3178	heterogeneous nuclear ribonucleoprotein A1
GO	cellular process	32	8083	0.027309	3400	inhibitor of DNA binding 4, dominant negative helix-loop-helix protein
GO	cellular process	32	8083	0.027309	3977	leukemia inhibitory factor receptor /// leukemia inhibitory factor receptor
GO	cellular process	32	8083	0.027309	4800	nuclear transcription factor Y, alpha
GO	cellular process	32	8083	0.027309	5019	3-oxoacid CoA transferase 1 /// 3-oxoacid CoA transferase 1
GO	cellular process	32	8083	0.027309	54556	inhibitor of growth family, member 3 /// inhibitor of growth family, member 3
GO	cellular process	32	8083	0.027309	5529	protein phosphatase 2, regulatory subunit B (B56), epsilon isoform /// protein phosphatase 2, regulatory subunit B (B56), epsilon isoform
GO	cellular process	32	8083	0.027309	55605	kinesin family member 21A
GO	cellular process	32	8083	0.027309	5577	protein kinase, cAMP-dependent, regulatory, type II, beta /// protein kinase, cAMP-dependent, regulatory, type II, beta
GO	cellular process	32	8083	0.027309	5591	protein kinase, DNA-activated, catalytic polypeptide /// protein kinase, DNA-activated, catalytic polypeptide
GO	cellular process	32	8083	0.027309	59348	zinc finger protein 350 /// zinc finger protein 350
GO	cellular process	32	8083	0.027309	653	bone morphogenetic protein 5
GO	cellular process	32	8083	0.027309	7170	tropomyosin 3 /// tropomyosin 3
GO	cellular process	32	8083	0.027309	7483	wingless-type MMTV integration site family, member 9A
GO	cellular process	32	8083	0.027309	80110	zinc finger protein 614
GO	cellular process	32	8083	0.027309	835	caspase 2, apoptosis-related cysteine protease (neural precursor cell expressed, developmentally down-regulated 2)
GO	cellular process	32	8083	0.027309	83872	hemicentin
GO	cellular process	32	8083	0.027309	9545	RAB3D, member RAS oncogene family /// RAB3D, member RAS oncogene family
GO	cellular process	32	8083	0.027309	9953	heparan sulfate (glucosamine) 3-O-sulfotransferase 3B1 /// heparan sulfate (glucosamine) 3-O-sulfotransferase 3B1
GO	cytoskeleton	4	378	0.0279584	1475	cystatin A (stefin A) /// cystatin A (stefin A)
GO	cytoskeleton	4	378	0.0279584	27445	piccolo (presynaptic cytomatrix protein)
GO	cytoskeleton	4	378	0.0279584	7170	tropomyosin 3 /// tropomyosin 3
GO	cytoskeleton	4	378	0.0279584	83481	epiplakin 1
GO	nucleic acid binding	13	2435	0.028125	10180	RNA binding motif protein 6 /// RNA binding motif protein 6
GO	nucleic acid binding	13	2435	0.028125	162967	hypothetical protein LOC162967
GO	nucleic acid binding	13	2435	0.028125	22890	zinc finger and BTB domain containing 1
GO	nucleic acid binding	13	2435	0.028125	2296	forkhead box C1
GO	nucleic acid binding	13	2435	0.028125	23089	paternally expressed 10
GO	nucleic acid binding	13	2435	0.028125	23394	activity-dependent neuroprotector
GO	nucleic acid binding	13	2435	0.028125	285636	hypothetical protein LOC285636
GO	nucleic acid binding	13	2435	0.028125	3178	heterogeneous nuclear ribonucleoprotein A1
GO	nucleic acid binding	13	2435	0.028125	4800	nuclear transcription factor Y, alpha
GO	nucleic acid binding	13	2435	0.028125	5591	protein kinase, DNA-activated, catalytic polypeptide /// protein kinase, DNA-activated, catalytic polypeptide
GO	nucleic acid binding	13	2435	0.028125	59348	zinc finger protein 350 /// zinc finger protein 350
GO	nucleic acid binding	13	2435	0.028125	80110	zinc finger protein 614
GO	nucleic acid binding	13	2435	0.028125	9931	helicase with zinc finger domain
GO	collagen fibril organization	1	10	0.0301093	2296	forkhead box C1
GO	ovarian follicle development	1	10	0.0301093	2296	forkhead box C1
GO	vesicle targeting	1	10	0.0301093	27445	piccolo (presynaptic cytomatrix protein)
GO	negative regulation of neuron differentiation	1	10	0.0301093	3400	inhibitor of DNA binding 4, dominant negative helix-loop-helix protein
GO	protein phosphatase type 2A complex	1	10	0.0301093	5529	protein phosphatase 2, regulatory subunit B (B56), epsilon isoform /// protein phosphatase 2, regulatory subunit B (B56), epsilon isoform
GO	AMP binding	1	10	0.0301093	5577	protein kinase, cAMP-dependent, regulatory, type II, beta /// protein kinase, cAMP-dependent, regulatory, type II, beta
GO	cAMP-dependent protein kinase regulator activity	1	10	0.0301093	5577	protein kinase, cAMP-dependent, regulatory, type II, beta /// protein kinase, cAMP-dependent, regulatory, type II, beta
GO	heparan sulfate proteoglycan metabolic process	1	10	0.0301093	9953	heparan sulfate (glucosamine) 3-O-sulfotransferase 3B1 /// heparan sulfate (glucosamine) 3-O-sulfotransferase 3B1
GO	DNA bending activity	1	11	0.0330709	2296	forkhead box C1
GO	mesoderm formation	1	11	0.0330709	2296	forkhead box C1
GO	ureteric bud development	1	11	0.0330709	2296	forkhead box C1
GO	neuroblast proliferation	1	11	0.0330709	3400	inhibitor of DNA binding 4, dominant negative helix-loop-helix protein
GO	protein phosphatase type 2A regulator activity	1	11	0.0330709	5529	protein phosphatase 2, regulatory subunit B (B56), epsilon isoform /// protein phosphatase 2, regulatory subunit B (B56), epsilon isoform
GO	transcriptional repressor complex	1	11	0.0330709	59348	zinc finger protein 350 /// zinc finger protein 350
GO	negative regulation of cellular process	6	798	0.0337237	2296	forkhead box C1
GO	negative regulation of cellular process	6	798	0.0337237	23089	paternally expressed 10
GO	negative regulation of cellular process	6	798	0.0337237	3400	inhibitor of DNA binding 4, dominant negative helix-loop-helix protein
GO	negative regulation of cellular process	6	798	0.0337237	59348	zinc finger protein 350 /// zinc finger protein 350
GO	negative regulation of cellular process	6	798	0.0337237	835	caspase 2, apoptosis-related cysteine protease (neural precursor cell expressed, developmentally down-regulated 2)
GO	negative regulation of cellular process	6	798	0.0337237	8601	regulator of G-protein signalling 20 /// regulator of G-protein signalling 20
GO	eye development	1	12	0.0360236	2296	forkhead box C1
GO	kidney development	1	12	0.0360236	2296	forkhead box C1
GO	retrograde vesicle-mediated transport, Golgi to ER	1	12	0.0360236	26958	coatomer protein complex, subunit gamma 2
GO	heme metabolic process	1	12	0.0360236	3162	heme oxygenase (decycling) 1 /// heme oxygenase (decycling) 1
GO	heterogeneous nuclear ribonucleoprotein complex	1	12	0.0360236	3178	heterogeneous nuclear ribonucleoprotein A1
GO	protein-chromophore linkage	1	12	0.0360236	83872	hemicentin
GO	vascular endothelial growth factor receptor activity	1	12	0.0360236	83872	hemicentin
GO	carboxylic ester hydrolase activity	2	98	0.0360318	23236	phospholipase C, beta 1 (phosphoinositide-specific)
GO	carboxylic ester hydrolase activity	2	98	0.0360318	2923	glucose regulated protein, 58kDa /// glucose regulated protein, 58kDa
GO	cell part	36	9615	0.038471	10180	RNA binding motif protein 6 /// RNA binding motif protein 6
GO	cell part	36	9615	0.038471	1475	cystatin A (stefin A) /// cystatin A (stefin A)
GO	cell part	36	9615	0.038471	162967	hypothetical protein LOC162967
GO	cell part	36	9615	0.038471	2050	EphB4 /// EphB4
GO	cell part	36	9615	0.038471	22890	zinc finger and BTB domain containing 1
GO	cell part	36	9615	0.038471	2296	forkhead box C1
GO	cell part	36	9615	0.038471	23089	paternally expressed 10
GO	cell part	36	9615	0.038471	23236	phospholipase C, beta 1 (phosphoinositide-specific)
GO	cell part	36	9615	0.038471	23394	activity-dependent neuroprotector
GO	cell part	36	9615	0.038471	26958	coatomer protein complex, subunit gamma 2
GO	cell part	36	9615	0.038471	27068	inorganic pyrophosphatase 2
GO	cell part	36	9615	0.038471	27445	piccolo (presynaptic cytomatrix protein)
GO	cell part	36	9615	0.038471	2770	guanine nucleotide binding protein (G protein), alpha inhibiting activity polypeptide 1 /// guanine nucleotide binding protein (G protein), alpha inhibiting activity polypeptide 1
GO	cell part	36	9615	0.038471	2923	glucose regulated protein, 58kDa /// glucose regulated protein, 58kDa
GO	cell part	36	9615	0.038471	3162	heme oxygenase (decycling) 1 /// heme oxygenase (decycling) 1
GO	cell part	36	9615	0.038471	3178	heterogeneous nuclear ribonucleoprotein A1
GO	cell part	36	9615	0.038471	3400	inhibitor of DNA binding 4, dominant negative helix-loop-helix protein
GO	cell part	36	9615	0.038471	3977	leukemia inhibitory factor receptor /// leukemia inhibitory factor receptor
GO	cell part	36	9615	0.038471	4800	nuclear transcription factor Y, alpha
GO	cell part	36	9615	0.038471	5019	3-oxoacid CoA transferase 1 /// 3-oxoacid CoA transferase 1
GO	cell part	36	9615	0.038471	54556	inhibitor of growth family, member 3 /// inhibitor of growth family, member 3
GO	cell part	36	9615	0.038471	5529	protein phosphatase 2, regulatory subunit B (B56), epsilon isoform /// protein phosphatase 2, regulatory subunit B (B56), epsilon isoform
GO	cell part	36	9615	0.038471	55605	kinesin family member 21A
GO	cell part	36	9615	0.038471	5577	protein kinase, cAMP-dependent, regulatory, type II, beta /// protein kinase, cAMP-dependent, regulatory, type II, beta
GO	cell part	36	9615	0.038471	5591	protein kinase, DNA-activated, catalytic polypeptide /// protein kinase, DNA-activated, catalytic polypeptide
GO	cell part	36	9615	0.038471	59348	zinc finger protein 350 /// zinc finger protein 350
GO	cell part	36	9615	0.038471	7170	tropomyosin 3 /// tropomyosin 3
GO	cell part	36	9615	0.038471	80110	zinc finger protein 614
GO	cell part	36	9615	0.038471	83481	epiplakin 1
GO	cell part	36	9615	0.038471	835	caspase 2, apoptosis-related cysteine protease (neural precursor cell expressed, developmentally down-regulated 2)
GO	cell part	36	9615	0.038471	83872	hemicentin
GO	cell part	36	9615	0.038471	84189	SLIT and NTRK-like family, member 6
GO	cell part	36	9615	0.038471	8601	regulator of G-protein signalling 20 /// regulator of G-protein signalling 20
GO	cell part	36	9615	0.038471	9545	RAB3D, member RAS oncogene family /// RAB3D, member RAS oncogene family
GO	cell part	36	9615	0.038471	9931	helicase with zinc finger domain
GO	cell part	36	9615	0.038471	9953	heparan sulfate (glucosamine) 3-O-sulfotransferase 3B1 /// heparan sulfate (glucosamine) 3-O-sulfotransferase 3B1
GO	formation of primary germ layer	1	13	0.0389675	2296	forkhead box C1
GO	nuclear heterochromatin	1	13	0.0389675	2296	forkhead box C1
GO	sensory organ development	1	13	0.0389675	2296	forkhead box C1
GO	regulation of transforming growth factor beta receptor signaling pathway	1	13	0.0389675	23089	paternally expressed 10
GO	porphyrin metabolic process	1	13	0.0389675	3162	heme oxygenase (decycling) 1 /// heme oxygenase (decycling) 1
GO	tetrapyrrole metabolic process	1	13	0.0389675	3162	heme oxygenase (decycling) 1 /// heme oxygenase (decycling) 1
GO	regulation of exocytosis	1	13	0.0389675	9545	RAB3D, member RAS oncogene family /// RAB3D, member RAS oncogene family
GO	nucleus	15	3105	0.0404327	10180	RNA binding motif protein 6 /// RNA binding motif protein 6
GO	nucleus	15	3105	0.0404327	162967	hypothetical protein LOC162967
GO	nucleus	15	3105	0.0404327	22890	zinc finger and BTB domain containing 1
GO	nucleus	15	3105	0.0404327	2296	forkhead box C1
GO	nucleus	15	3105	0.0404327	23236	phospholipase C, beta 1 (phosphoinositide-specific)
GO	nucleus	15	3105	0.0404327	23394	activity-dependent neuroprotector
GO	nucleus	15	3105	0.0404327	3178	heterogeneous nuclear ribonucleoprotein A1
GO	nucleus	15	3105	0.0404327	3400	inhibitor of DNA binding 4, dominant negative helix-loop-helix protein
GO	nucleus	15	3105	0.0404327	4800	nuclear transcription factor Y, alpha
GO	nucleus	15	3105	0.0404327	54556	inhibitor of growth family, member 3 /// inhibitor of growth family, member 3
GO	nucleus	15	3105	0.0404327	5591	protein kinase, DNA-activated, catalytic polypeptide /// protein kinase, DNA-activated, catalytic polypeptide
GO	nucleus	15	3105	0.0404327	59348	zinc finger protein 350 /// zinc finger protein 350
GO	nucleus	15	3105	0.0404327	80110	zinc finger protein 614
GO	nucleus	15	3105	0.0404327	835	caspase 2, apoptosis-related cysteine protease (neural precursor cell expressed, developmentally down-regulated 2)
GO	nucleus	15	3105	0.0404327	9931	helicase with zinc finger domain
GO	cysteine-type peptidase activity	2	105	0.0408398	2923	glucose regulated protein, 58kDa /// glucose regulated protein, 58kDa
GO	cysteine-type peptidase activity	2	105	0.0408398	835	caspase 2, apoptosis-related cysteine protease (neural precursor cell expressed, developmentally down-regulated 2)
GO	cornified envelope	1	14	0.0419026	1475	cystatin A (stefin A) /// cystatin A (stefin A)
GO	intra-Golgi vesicle-mediated transport	1	14	0.0419026	26958	coatomer protein complex, subunit gamma 2
GO	learning	1	14	0.0419026	5577	protein kinase, cAMP-dependent, regulatory, type II, beta /// protein kinase, cAMP-dependent, regulatory, type II, beta
GO	segmentation	1	14	0.0419026	5591	protein kinase, DNA-activated, catalytic polypeptide /// protein kinase, DNA-activated, catalytic polypeptide
GO	somitogenesis	1	14	0.0419026	5591	protein kinase, DNA-activated, catalytic polypeptide /// protein kinase, DNA-activated, catalytic polypeptide
GO	cartilage development	1	14	0.0419026	653	bone morphogenetic protein 5
GO	peptide cross-linking	1	15	0.0448288	1475	cystatin A (stefin A) /// cystatin A (stefin A)
GO	calcium-dependent phospholipid binding	1	15	0.0448288	27445	piccolo (presynaptic cytomatrix protein)
GO	positive regulation of biological process	6	858	0.0454665	2296	forkhead box C1
GO	positive regulation of biological process	6	858	0.0454665	2923	glucose regulated protein, 58kDa /// glucose regulated protein, 58kDa
GO	positive regulation of biological process	6	858	0.0454665	3162	heme oxygenase (decycling) 1 /// heme oxygenase (decycling) 1
GO	positive regulation of biological process	6	858	0.0454665	3400	inhibitor of DNA binding 4, dominant negative helix-loop-helix protein
GO	positive regulation of biological process	6	858	0.0454665	3977	leukemia inhibitory factor receptor /// leukemia inhibitory factor receptor
GO	positive regulation of biological process	6	858	0.0454665	4800	nuclear transcription factor Y, alpha
GO	nucleotide binding	9	1567	0.0456791	2050	EphB4 /// EphB4
GO	nucleotide binding	9	1567	0.0456791	2770	guanine nucleotide binding protein (G protein), alpha inhibiting activity polypeptide 1 /// guanine nucleotide binding protein (G protein), alpha inhibiting activity polypeptide 1
GO	nucleotide binding	9	1567	0.0456791	3178	heterogeneous nuclear ribonucleoprotein A1
GO	nucleotide binding	9	1567	0.0456791	55605	kinesin family member 21A
GO	nucleotide binding	9	1567	0.0456791	5577	protein kinase, cAMP-dependent, regulatory, type II, beta /// protein kinase, cAMP-dependent, regulatory, type II, beta
GO	nucleotide binding	9	1567	0.0456791	5591	protein kinase, DNA-activated, catalytic polypeptide /// protein kinase, DNA-activated, catalytic polypeptide
GO	nucleotide binding	9	1567	0.0456791	83872	hemicentin
GO	nucleotide binding	9	1567	0.0456791	9545	RAB3D, member RAS oncogene family /// RAB3D, member RAS oncogene family
GO	nucleotide binding	9	1567	0.0456791	9931	helicase with zinc finger domain
GO	cellular_component	38	10413	0.0461383	10180	RNA binding motif protein 6 /// RNA binding motif protein 6
GO	cellular_component	38	10413	0.0461383	1475	cystatin A (stefin A) /// cystatin A (stefin A)
GO	cellular_component	38	10413	0.0461383	162967	hypothetical protein LOC162967
GO	cellular_component	38	10413	0.0461383	2050	EphB4 /// EphB4
GO	cellular_component	38	10413	0.0461383	22890	zinc finger and BTB domain containing 1
GO	cellular_component	38	10413	0.0461383	2296	forkhead box C1
GO	cellular_component	38	10413	0.0461383	23089	paternally expressed 10
GO	cellular_component	38	10413	0.0461383	23236	phospholipase C, beta 1 (phosphoinositide-specific)
GO	cellular_component	38	10413	0.0461383	23394	activity-dependent neuroprotector
GO	cellular_component	38	10413	0.0461383	26958	coatomer protein complex, subunit gamma 2
GO	cellular_component	38	10413	0.0461383	27068	inorganic pyrophosphatase 2
GO	cellular_component	38	10413	0.0461383	27445	piccolo (presynaptic cytomatrix protein)
GO	cellular_component	38	10413	0.0461383	2770	guanine nucleotide binding protein (G protein), alpha inhibiting activity polypeptide 1 /// guanine nucleotide binding protein (G protein), alpha inhibiting activity polypeptide 1
GO	cellular_component	38	10413	0.0461383	2923	glucose regulated protein, 58kDa /// glucose regulated protein, 58kDa
GO	cellular_component	38	10413	0.0461383	3162	heme oxygenase (decycling) 1 /// heme oxygenase (decycling) 1
GO	cellular_component	38	10413	0.0461383	3178	heterogeneous nuclear ribonucleoprotein A1
GO	cellular_component	38	10413	0.0461383	3400	inhibitor of DNA binding 4, dominant negative helix-loop-helix protein
GO	cellular_component	38	10413	0.0461383	3977	leukemia inhibitory factor receptor /// leukemia inhibitory factor receptor
GO	cellular_component	38	10413	0.0461383	4800	nuclear transcription factor Y, alpha
GO	cellular_component	38	10413	0.0461383	5019	3-oxoacid CoA transferase 1 /// 3-oxoacid CoA transferase 1
GO	cellular_component	38	10413	0.0461383	54556	inhibitor of growth family, member 3 /// inhibitor of growth family, member 3
GO	cellular_component	38	10413	0.0461383	5529	protein phosphatase 2, regulatory subunit B (B56), epsilon isoform /// protein phosphatase 2, regulatory subunit B (B56), epsilon isoform
GO	cellular_component	38	10413	0.0461383	55605	kinesin family member 21A
GO	cellular_component	38	10413	0.0461383	5577	protein kinase, cAMP-dependent, regulatory, type II, beta /// protein kinase, cAMP-dependent, regulatory, type II, beta
GO	cellular_component	38	10413	0.0461383	5591	protein kinase, DNA-activated, catalytic polypeptide /// protein kinase, DNA-activated, catalytic polypeptide
GO	cellular_component	38	10413	0.0461383	59348	zinc finger protein 350 /// zinc finger protein 350
GO	cellular_component	38	10413	0.0461383	653	bone morphogenetic protein 5
GO	cellular_component	38	10413	0.0461383	7170	tropomyosin 3 /// tropomyosin 3
GO	cellular_component	38	10413	0.0461383	7483	wingless-type MMTV integration site family, member 9A
GO	cellular_component	38	10413	0.0461383	80110	zinc finger protein 614
GO	cellular_component	38	10413	0.0461383	83481	epiplakin 1
GO	cellular_component	38	10413	0.0461383	835	caspase 2, apoptosis-related cysteine protease (neural precursor cell expressed, developmentally down-regulated 2)
GO	cellular_component	38	10413	0.0461383	83872	hemicentin
GO	cellular_component	38	10413	0.0461383	84189	SLIT and NTRK-like family, member 6
GO	cellular_component	38	10413	0.0461383	8601	regulator of G-protein signalling 20 /// regulator of G-protein signalling 20
GO	cellular_component	38	10413	0.0461383	9545	RAB3D, member RAS oncogene family /// RAB3D, member RAS oncogene family
GO	cellular_component	38	10413	0.0461383	9931	helicase with zinc finger domain
GO	cellular_component	38	10413	0.0461383	9953	heparan sulfate (glucosamine) 3-O-sulfotransferase 3B1 /// heparan sulfate (glucosamine) 3-O-sulfotransferase 3B1
GO	nucleobase, nucleoside, nucleotide and nucleic acid metabolic process	11	2089	0.0475354	10180	RNA binding motif protein 6 /// RNA binding motif protein 6
GO	nucleobase, nucleoside, nucleotide and nucleic acid metabolic process	11	2089	0.0475354	22890	zinc finger and BTB domain containing 1
GO	nucleobase, nucleoside, nucleotide and nucleic acid metabolic process	11	2089	0.0475354	2296	forkhead box C1
GO	nucleobase, nucleoside, nucleotide and nucleic acid metabolic process	11	2089	0.0475354	23394	activity-dependent neuroprotector
GO	nucleobase, nucleoside, nucleotide and nucleic acid metabolic process	11	2089	0.0475354	285636	hypothetical protein LOC285636
GO	nucleobase, nucleoside, nucleotide and nucleic acid metabolic process	11	2089	0.0475354	3178	heterogeneous nuclear ribonucleoprotein A1
GO	nucleobase, nucleoside, nucleotide and nucleic acid metabolic process	11	2089	0.0475354	4800	nuclear transcription factor Y, alpha
GO	nucleobase, nucleoside, nucleotide and nucleic acid metabolic process	11	2089	0.0475354	54556	inhibitor of growth family, member 3 /// inhibitor of growth family, member 3
GO	nucleobase, nucleoside, nucleotide and nucleic acid metabolic process	11	2089	0.0475354	5591	protein kinase, DNA-activated, catalytic polypeptide /// protein kinase, DNA-activated, catalytic polypeptide
GO	nucleobase, nucleoside, nucleotide and nucleic acid metabolic process	11	2089	0.0475354	59348	zinc finger protein 350 /// zinc finger protein 350
GO	nucleobase, nucleoside, nucleotide and nucleic acid metabolic process	11	2089	0.0475354	80110	zinc finger protein 614
GO	ephrin receptor activity	1	16	0.0477463	2050	EphB4 /// EphB4
GO	menstrual cycle phase	1	16	0.0477463	2296	forkhead box C1
GO	negative regulation of biological process	6	870	0.0480902	2296	forkhead box C1
GO	negative regulation of biological process	6	870	0.0480902	23089	paternally expressed 10
GO	negative regulation of biological process	6	870	0.0480902	3400	inhibitor of DNA binding 4, dominant negative helix-loop-helix protein
GO	negative regulation of biological process	6	870	0.0480902	59348	zinc finger protein 350 /// zinc finger protein 350
GO	negative regulation of biological process	6	870	0.0480902	835	caspase 2, apoptosis-related cysteine protease (neural precursor cell expressed, developmentally down-regulated 2)
GO	negative regulation of biological process	6	870	0.0480902	8601	regulator of G-protein signalling 20 /// regulator of G-protein signalling 20
GO	cellular carbohydrate metabolic process	3	271	0.0496763	2296	forkhead box C1
GO	cellular carbohydrate metabolic process	3	271	0.0496763	5019	3-oxoacid CoA transferase 1 /// 3-oxoacid CoA transferase 1
GO	cellular carbohydrate metabolic process	3	271	0.0496763	9953	heparan sulfate (glucosamine) 3-O-sulfotransferase 3B1 /// heparan sulfate (glucosamine) 3-O-sulfotransferase 3B1
GO	nuclear chromatin	1	17	0.0506551	2296	forkhead box C1
GO	maintenance of cellular protein localization	1	17	0.0506551	2923	glucose regulated protein, 58kDa /// glucose regulated protein, 58kDa
GO	tricarboxylic acid cycle intermediate metabolic process	1	17	0.0506551	5019	3-oxoacid CoA transferase 1 /// 3-oxoacid CoA transferase 1
GO	cyclic nucleotide binding	1	17	0.0506551	5577	protein kinase, cAMP-dependent, regulatory, type II, beta /// protein kinase, cAMP-dependent, regulatory, type II, beta
GO	telomere maintenance	1	17	0.0506551	5591	protein kinase, DNA-activated, catalytic polypeptide /// protein kinase, DNA-activated, catalytic polypeptide
GO	telomere organization and biogenesis	1	17	0.0506551	5591	protein kinase, DNA-activated, catalytic polypeptide /// protein kinase, DNA-activated, catalytic polypeptide
GO	Wnt receptor signaling pathway, calcium modulating pathway	1	17	0.0506551	7483	wingless-type MMTV integration site family, member 9A
GO	caspase activity	1	17	0.0506551	835	caspase 2, apoptosis-related cysteine protease (neural precursor cell expressed, developmentally down-regulated 2)
GO	cytoplasmic membrane-bound vesicle	2	122	0.0534432	27445	piccolo (presynaptic cytomatrix protein)
GO	cytoplasmic membrane-bound vesicle	2	122	0.0534432	9545	RAB3D, member RAS oncogene family /// RAB3D, member RAS oncogene family
GO	membrane-bound vesicle	2	122	0.0534432	27445	piccolo (presynaptic cytomatrix protein)
GO	membrane-bound vesicle	2	122	0.0534432	9545	RAB3D, member RAS oncogene family /// RAB3D, member RAS oncogene family
GO	odontogenesis (sensu Vertebrata)	1	18	0.0535552	2296	forkhead box C1
GO	maintenance of cellular localization	1	18	0.0535552	2923	glucose regulated protein, 58kDa /// glucose regulated protein, 58kDa
GO	maintenance of protein localization	1	18	0.0535552	2923	glucose regulated protein, 58kDa /// glucose regulated protein, 58kDa
GO	secretory granule	1	18	0.0535552	9545	RAB3D, member RAS oncogene family /// RAB3D, member RAS oncogene family
GO	proteoglycan metabolic process	1	18	0.0535552	9953	heparan sulfate (glucosamine) 3-O-sulfotransferase 3B1 /// heparan sulfate (glucosamine) 3-O-sulfotransferase 3B1
GO	purine nucleotide binding	8	1370	0.0542562	2050	EphB4 /// EphB4
GO	purine nucleotide binding	8	1370	0.0542562	2770	guanine nucleotide binding protein (G protein), alpha inhibiting activity polypeptide 1 /// guanine nucleotide binding protein (G protein), alpha inhibiting activity polypeptide 1
GO	purine nucleotide binding	8	1370	0.0542562	55605	kinesin family member 21A
GO	purine nucleotide binding	8	1370	0.0542562	5577	protein kinase, cAMP-dependent, regulatory, type II, beta /// protein kinase, cAMP-dependent, regulatory, type II, beta
GO	purine nucleotide binding	8	1370	0.0542562	5591	protein kinase, DNA-activated, catalytic polypeptide /// protein kinase, DNA-activated, catalytic polypeptide
GO	purine nucleotide binding	8	1370	0.0542562	83872	hemicentin
GO	purine nucleotide binding	8	1370	0.0542562	9545	RAB3D, member RAS oncogene family /// RAB3D, member RAS oncogene family
GO	purine nucleotide binding	8	1370	0.0542562	9931	helicase with zinc finger domain
GO	DNA binding	9	1622	0.0548346	10180	RNA binding motif protein 6 /// RNA binding motif protein 6
GO	DNA binding	9	1622	0.0548346	22890	zinc finger and BTB domain containing 1
GO	DNA binding	9	1622	0.0548346	2296	forkhead box C1
GO	DNA binding	9	1622	0.0548346	23394	activity-dependent neuroprotector
GO	DNA binding	9	1622	0.0548346	285636	hypothetical protein LOC285636
GO	DNA binding	9	1622	0.0548346	4800	nuclear transcription factor Y, alpha
GO	DNA binding	9	1622	0.0548346	5591	protein kinase, DNA-activated, catalytic polypeptide /// protein kinase, DNA-activated, catalytic polypeptide
GO	DNA binding	9	1622	0.0548346	59348	zinc finger protein 350 /// zinc finger protein 350
GO	DNA binding	9	1622	0.0548346	80110	zinc finger protein 614
GO	protein transport	4	471	0.0551127	26958	coatomer protein complex, subunit gamma 2
GO	protein transport	4	471	0.0551127	2923	glucose regulated protein, 58kDa /// glucose regulated protein, 58kDa
GO	protein transport	4	471	0.0551127	94122	synaptotagmin-like 5
GO	protein transport	4	471	0.0551127	9545	RAB3D, member RAS oncogene family /// RAB3D, member RAS oncogene family
GO	menstrual cycle process	1	19	0.0564466	2296	forkhead box C1
GO	Rab GTPase binding	1	19	0.0564466	94122	synaptotagmin-like 5
GO	energy derivation by oxidation of organic compounds	3	289	0.0580617	2296	forkhead box C1
GO	energy derivation by oxidation of organic compounds	3	289	0.0580617	5019	3-oxoacid CoA transferase 1 /// 3-oxoacid CoA transferase 1
GO	energy derivation by oxidation of organic compounds	3	289	0.0580617	9953	heparan sulfate (glucosamine) 3-O-sulfotransferase 3B1 /// heparan sulfate (glucosamine) 3-O-sulfotransferase 3B1
GO	cysteine protease inhibitor activity	1	20	0.0593293	1475	cystatin A (stefin A) /// cystatin A (stefin A)
GO	inositol or phosphatidylinositol phosphodiesterase activity	1	20	0.0593293	23236	phospholipase C, beta 1 (phosphoinositide-specific)
GO	phosphoinositide phospholipase C activity	1	20	0.0593293	23236	phospholipase C, beta 1 (phosphoinositide-specific)
GO	heterotrimeric G-protein complex	1	20	0.0593293	2770	guanine nucleotide binding protein (G protein), alpha inhibiting activity polypeptide 1 /// guanine nucleotide binding protein (G protein), alpha inhibiting activity polypeptide 1
GO	RNA export from nucleus	1	20	0.0593293	3178	heterogeneous nuclear ribonucleoprotein A1
GO	regulation of neuron differentiation	1	20	0.0593293	3400	inhibitor of DNA binding 4, dominant negative helix-loop-helix protein
GO	cytoplasmic vesicle	2	130	0.0597939	27445	piccolo (presynaptic cytomatrix protein)
GO	cytoplasmic vesicle	2	130	0.0597939	9545	RAB3D, member RAS oncogene family /// RAB3D, member RAS oncogene family
GO	vesicle	2	131	0.0606054	27445	piccolo (presynaptic cytomatrix protein)
GO	vesicle	2	131	0.0606054	9545	RAB3D, member RAS oncogene family /// RAB3D, member RAS oncogene family
GO	pattern specification process	2	131	0.0606054	5591	protein kinase, DNA-activated, catalytic polypeptide /// protein kinase, DNA-activated, catalytic polypeptide
GO	pattern specification process	2	131	0.0606054	653	bone morphogenetic protein 5
GO	heterochromatin	1	21	0.0622034	2296	forkhead box C1
GO	establishment of protein localization	4	491	0.0623332	26958	coatomer protein complex, subunit gamma 2
GO	establishment of protein localization	4	491	0.0623332	2923	glucose regulated protein, 58kDa /// glucose regulated protein, 58kDa
GO	establishment of protein localization	4	491	0.0623332	94122	synaptotagmin-like 5
GO	establishment of protein localization	4	491	0.0623332	9545	RAB3D, member RAS oncogene family /// RAB3D, member RAS oncogene family
GO	transcription	7	1166	0.0624979	22890	zinc finger and BTB domain containing 1
GO	transcription	7	1166	0.0624979	2296	forkhead box C1
GO	transcription	7	1166	0.0624979	23394	activity-dependent neuroprotector
GO	transcription	7	1166	0.0624979	4800	nuclear transcription factor Y, alpha
GO	transcription	7	1166	0.0624979	54556	inhibitor of growth family, member 3 /// inhibitor of growth family, member 3
GO	transcription	7	1166	0.0624979	59348	zinc finger protein 350 /// zinc finger protein 350
GO	transcription	7	1166	0.0624979	80110	zinc finger protein 614
GO	keratinocyte differentiation	1	22	0.0650688	1475	cystatin A (stefin A) /// cystatin A (stefin A)
GO	odontogenesis	1	22	0.0650688	2296	forkhead box C1
GO	regulation of progression through mitotic cell cycle	1	22	0.0650688	2296	forkhead box C1
GO	double-strand break repair	1	22	0.0650688	5591	protein kinase, DNA-activated, catalytic polypeptide /// protein kinase, DNA-activated, catalytic polypeptide
GO	protein-tyrosine kinase activity	2	138	0.0663915	2050	EphB4 /// EphB4
GO	protein-tyrosine kinase activity	2	138	0.0663915	83872	hemicentin
GO	cofactor metabolic process	2	138	0.0663915	3162	heme oxygenase (decycling) 1 /// heme oxygenase (decycling) 1
GO	cofactor metabolic process	2	138	0.0663915	5019	3-oxoacid CoA transferase 1 /// 3-oxoacid CoA transferase 1
GO	biological_process	37	10273	0.066641	10180	RNA binding motif protein 6 /// RNA binding motif protein 6
GO	biological_process	37	10273	0.066641	1475	cystatin A (stefin A) /// cystatin A (stefin A)
GO	biological_process	37	10273	0.066641	2050	EphB4 /// EphB4
GO	biological_process	37	10273	0.066641	22890	zinc finger and BTB domain containing 1
GO	biological_process	37	10273	0.066641	2296	forkhead box C1
GO	biological_process	37	10273	0.066641	23089	paternally expressed 10
GO	biological_process	37	10273	0.066641	23236	phospholipase C, beta 1 (phosphoinositide-specific)
GO	biological_process	37	10273	0.066641	23394	activity-dependent neuroprotector
GO	biological_process	37	10273	0.066641	26958	coatomer protein complex, subunit gamma 2
GO	biological_process	37	10273	0.066641	27068	inorganic pyrophosphatase 2
GO	biological_process	37	10273	0.066641	27445	piccolo (presynaptic cytomatrix protein)
GO	biological_process	37	10273	0.066641	2770	guanine nucleotide binding protein (G protein), alpha inhibiting activity polypeptide 1 /// guanine nucleotide binding protein (G protein), alpha inhibiting activity polypeptide 1
GO	biological_process	37	10273	0.066641	285636	hypothetical protein LOC285636
GO	biological_process	37	10273	0.066641	2923	glucose regulated protein, 58kDa /// glucose regulated protein, 58kDa
GO	biological_process	37	10273	0.066641	3162	heme oxygenase (decycling) 1 /// heme oxygenase (decycling) 1
GO	biological_process	37	10273	0.066641	3178	heterogeneous nuclear ribonucleoprotein A1
GO	biological_process	37	10273	0.066641	3400	inhibitor of DNA binding 4, dominant negative helix-loop-helix protein
GO	biological_process	37	10273	0.066641	3977	leukemia inhibitory factor receptor /// leukemia inhibitory factor receptor
GO	biological_process	37	10273	0.066641	4800	nuclear transcription factor Y, alpha
GO	biological_process	37	10273	0.066641	5019	3-oxoacid CoA transferase 1 /// 3-oxoacid CoA transferase 1
GO	biological_process	37	10273	0.066641	54556	inhibitor of growth family, member 3 /// inhibitor of growth family, member 3
GO	biological_process	37	10273	0.066641	5529	protein phosphatase 2, regulatory subunit B (B56), epsilon isoform /// protein phosphatase 2, regulatory subunit B (B56), epsilon isoform
GO	biological_process	37	10273	0.066641	55605	kinesin family member 21A
GO	biological_process	37	10273	0.066641	5577	protein kinase, cAMP-dependent, regulatory, type II, beta /// protein kinase, cAMP-dependent, regulatory, type II, beta
GO	biological_process	37	10273	0.066641	5591	protein kinase, DNA-activated, catalytic polypeptide /// protein kinase, DNA-activated, catalytic polypeptide
GO	biological_process	37	10273	0.066641	59348	zinc finger protein 350 /// zinc finger protein 350
GO	biological_process	37	10273	0.066641	653	bone morphogenetic protein 5
GO	biological_process	37	10273	0.066641	7170	tropomyosin 3 /// tropomyosin 3
GO	biological_process	37	10273	0.066641	7483	wingless-type MMTV integration site family, member 9A
GO	biological_process	37	10273	0.066641	80110	zinc finger protein 614
GO	biological_process	37	10273	0.066641	83481	epiplakin 1
GO	biological_process	37	10273	0.066641	835	caspase 2, apoptosis-related cysteine protease (neural precursor cell expressed, developmentally down-regulated 2)
GO	biological_process	37	10273	0.066641	83872	hemicentin
GO	biological_process	37	10273	0.066641	8601	regulator of G-protein signalling 20 /// regulator of G-protein signalling 20
GO	biological_process	37	10273	0.066641	94122	synaptotagmin-like 5
GO	biological_process	37	10273	0.066641	9545	RAB3D, member RAS oncogene family /// RAB3D, member RAS oncogene family
GO	biological_process	37	10273	0.066641	9953	heparan sulfate (glucosamine) 3-O-sulfotransferase 3B1 /// heparan sulfate (glucosamine) 3-O-sulfotransferase 3B1
GO	maintenance of localization	1	24	0.0707741	2923	glucose regulated protein, 58kDa /// glucose regulated protein, 58kDa
GO	protein import into nucleus	1	24	0.0707741	2923	glucose regulated protein, 58kDa /// glucose regulated protein, 58kDa
GO	structural molecule activity	4	514	0.0712316	1475	cystatin A (stefin A) /// cystatin A (stefin A)
GO	structural molecule activity	4	514	0.0712316	26958	coatomer protein complex, subunit gamma 2
GO	structural molecule activity	4	514	0.0712316	7483	wingless-type MMTV integration site family, member 9A
GO	structural molecule activity	4	514	0.0712316	83481	epiplakin 1
GO	microtubule-based process	2	145	0.0723549	27445	piccolo (presynaptic cytomatrix protein)
GO	microtubule-based process	2	145	0.0723549	55605	kinesin family member 21A
GO	GTPase activity	2	146	0.0732207	2770	guanine nucleotide binding protein (G protein), alpha inhibiting activity polypeptide 1 /// guanine nucleotide binding protein (G protein), alpha inhibiting activity polypeptide 1
GO	GTPase activity	2	146	0.0732207	9545	RAB3D, member RAS oncogene family /// RAB3D, member RAS oncogene family
GO	nuclear import	1	25	0.0736139	2923	glucose regulated protein, 58kDa /// glucose regulated protein, 58kDa
GO	protein serine/threonine phosphatase complex	1	25	0.0736139	5529	protein phosphatase 2, regulatory subunit B (B56), epsilon isoform /// protein phosphatase 2, regulatory subunit B (B56), epsilon isoform
GO	intracellular	8	1470	0.0756425	10180	RNA binding motif protein 6 /// RNA binding motif protein 6
GO	intracellular	8	1470	0.0756425	1475	cystatin A (stefin A) /// cystatin A (stefin A)
GO	intracellular	8	1470	0.0756425	162967	hypothetical protein LOC162967
GO	intracellular	8	1470	0.0756425	22890	zinc finger and BTB domain containing 1
GO	intracellular	8	1470	0.0756425	23394	activity-dependent neuroprotector
GO	intracellular	8	1470	0.0756425	59348	zinc finger protein 350 /// zinc finger protein 350
GO	intracellular	8	1470	0.0756425	80110	zinc finger protein 614
GO	intracellular	8	1470	0.0756425	835	caspase 2, apoptosis-related cysteine protease (neural precursor cell expressed, developmentally down-regulated 2)
GO	extrinsic to plasma membrane	1	26	0.0764451	2770	guanine nucleotide binding protein (G protein), alpha inhibiting activity polypeptide 1 /// guanine nucleotide binding protein (G protein), alpha inhibiting activity polypeptide 1
GO	signal transduction	11	2277	0.0790753	2050	EphB4 /// EphB4
GO	signal transduction	11	2277	0.0790753	2296	forkhead box C1
GO	signal transduction	11	2277	0.0790753	23236	phospholipase C, beta 1 (phosphoinositide-specific)
GO	signal transduction	11	2277	0.0790753	2770	guanine nucleotide binding protein (G protein), alpha inhibiting activity polypeptide 1 /// guanine nucleotide binding protein (G protein), alpha inhibiting activity polypeptide 1
GO	signal transduction	11	2277	0.0790753	2923	glucose regulated protein, 58kDa /// glucose regulated protein, 58kDa
GO	signal transduction	11	2277	0.0790753	3977	leukemia inhibitory factor receptor /// leukemia inhibitory factor receptor
GO	signal transduction	11	2277	0.0790753	5529	protein phosphatase 2, regulatory subunit B (B56), epsilon isoform /// protein phosphatase 2, regulatory subunit B (B56), epsilon isoform
GO	signal transduction	11	2277	0.0790753	5577	protein kinase, cAMP-dependent, regulatory, type II, beta /// protein kinase, cAMP-dependent, regulatory, type II, beta
GO	signal transduction	11	2277	0.0790753	7483	wingless-type MMTV integration site family, member 9A
GO	signal transduction	11	2277	0.0790753	835	caspase 2, apoptosis-related cysteine protease (neural precursor cell expressed, developmentally down-regulated 2)
GO	signal transduction	11	2277	0.0790753	9545	RAB3D, member RAS oncogene family /// RAB3D, member RAS oncogene family
GO	regulation of angiogenesis	1	27	0.079268	2050	EphB4 /// EphB4
GO	Notch signaling pathway	1	27	0.079268	2296	forkhead box C1
GO	pigment metabolic process	1	27	0.079268	3162	heme oxygenase (decycling) 1 /// heme oxygenase (decycling) 1
GO	regulation of muscle contraction	1	27	0.079268	7170	tropomyosin 3 /// tropomyosin 3
GO	signal transducer activity	8	1490	0.0804688	2050	EphB4 /// EphB4
GO	signal transducer activity	8	1490	0.0804688	23236	phospholipase C, beta 1 (phosphoinositide-specific)
GO	signal transducer activity	8	1490	0.0804688	2770	guanine nucleotide binding protein (G protein), alpha inhibiting activity polypeptide 1 /// guanine nucleotide binding protein (G protein), alpha inhibiting activity polypeptide 1
GO	signal transducer activity	8	1490	0.0804688	3162	heme oxygenase (decycling) 1 /// heme oxygenase (decycling) 1
GO	signal transducer activity	8	1490	0.0804688	3977	leukemia inhibitory factor receptor /// leukemia inhibitory factor receptor
GO	signal transducer activity	8	1490	0.0804688	7483	wingless-type MMTV integration site family, member 9A
GO	signal transducer activity	8	1490	0.0804688	83872	hemicentin
GO	signal transducer activity	8	1490	0.0804688	8601	regulator of G-protein signalling 20 /// regulator of G-protein signalling 20
GO	organ morphogenesis	2	155	0.0811625	2050	EphB4 /// EphB4
GO	organ morphogenesis	2	155	0.0811625	2296	forkhead box C1
GO	nuclear export	1	29	0.0848882	3178	heterogeneous nuclear ribonucleoprotein A1
GO	basement membrane	1	29	0.0848882	83872	hemicentin
GO	intramolecular oxidoreductase activity	1	30	0.0876857	2923	glucose regulated protein, 58kDa /// glucose regulated protein, 58kDa
GO	transcriptional repressor activity	2	165	0.0902849	3400	inhibitor of DNA binding 4, dominant negative helix-loop-helix protein
GO	transcriptional repressor activity	2	165	0.0902849	59348	zinc finger protein 350 /// zinc finger protein 350
GO	regulation of signal transduction	3	349	0.090415	23089	paternally expressed 10
GO	regulation of signal transduction	3	349	0.090415	3162	heme oxygenase (decycling) 1 /// heme oxygenase (decycling) 1
GO	regulation of signal transduction	3	349	0.090415	8601	regulator of G-protein signalling 20 /// regulator of G-protein signalling 20
GO	gland development	1	32	0.0932556	2296	forkhead box C1
GO	in utero embryonic development	1	32	0.0932556	2296	forkhead box C1
GO	vesicle coat	1	32	0.0932556	26958	coatomer protein complex, subunit gamma 2
GO	nuclear mRNA splicing, via spliceosome	1	32	0.0932556	3178	heterogeneous nuclear ribonucleoprotein A1
GO	RNA splicing, via transesterification reactions with bulged adenosine as nucleophile	1	32	0.0932556	3178	heterogeneous nuclear ribonucleoprotein A1
GO	RNA splicing, via transesterification reactions	1	32	0.0932556	3178	heterogeneous nuclear ribonucleoprotein A1
GO	embryonic appendage morphogenesis	1	32	0.0932556	7483	wingless-type MMTV integration site family, member 9A
GO	embryonic limb morphogenesis	1	32	0.0932556	7483	wingless-type MMTV integration site family, member 9A
GO	tissue development	2	170	0.094956	2296	forkhead box C1
GO	tissue development	2	170	0.094956	653	bone morphogenetic protein 5
GO	chordate embryonic development	1	33	0.096028	2296	forkhead box C1
GO	carbohydrate metabolic process	3	360	0.0970275	2296	forkhead box C1
GO	carbohydrate metabolic process	3	360	0.0970275	5019	3-oxoacid CoA transferase 1 /// 3-oxoacid CoA transferase 1
GO	carbohydrate metabolic process	3	360	0.0970275	9953	heparan sulfate (glucosamine) 3-O-sulfotransferase 3B1 /// heparan sulfate (glucosamine) 3-O-sulfotransferase 3B1
GO	enzyme regulator activity	4	574	0.0973419	1475	cystatin A (stefin A) /// cystatin A (stefin A)
GO	enzyme regulator activity	4	574	0.0973419	5529	protein phosphatase 2, regulatory subunit B (B56), epsilon isoform /// protein phosphatase 2, regulatory subunit B (B56), epsilon isoform
GO	enzyme regulator activity	4	574	0.0973419	5577	protein kinase, cAMP-dependent, regulatory, type II, beta /// protein kinase, cAMP-dependent, regulatory, type II, beta
GO	enzyme regulator activity	4	574	0.0973419	8601	regulator of G-protein signalling 20 /// regulator of G-protein signalling 20
GO	embryonic development ending in birth or egg hatching	1	34	0.0987921	2296	forkhead box C1
GO	membrane coat	1	34	0.0987921	26958	coatomer protein complex, subunit gamma 2
GO	mRNA transport	1	34	0.0987921	3178	heterogeneous nuclear ribonucleoprotein A1
GO	appendage morphogenesis	1	34	0.0987921	7483	wingless-type MMTV integration site family, member 9A
GO	limb morphogenesis	1	34	0.0987921	7483	wingless-type MMTV integration site family, member 9A

## Sheet: Enriched Terms_up_EGFR_pt_mut
4) Enriched Terms of the genes increased in NSCLC Cells with EGFR L858R
Category	Term	Count in Selected Genes	Count in Total Population	P-value	Q-value
GO	phospholipase C activity	2	24	0.00241413	8.54121
GO	intracellular part	29	6144	0.0027063	4.78745
GO	binding	36	8599	0.00424609	5.00756
GO	zinc ion binding	12	1707	0.00448991	3.97132
GO	intracellular organelle	24	4906	0.00558917	3.9549
GO	organelle	24	4907	0.00560491	3.30503
GO	transferase activity, transferring sulfur-containing groups	2	41	0.00693915	3.50725
GO	regulation of biological process	18	3309	0.00701782	3.10363
GO	transition metal ion binding	13	2048	0.00721185	2.83506
GO	ossification	2	43	0.00761192	2.6931
GO	biomineral formation	2	44	0.00795894	2.55988
GO	phospholipase activity	2	49	0.00979851	2.88893
GO	brain development	2	52	0.0109843	2.98941
GO	transmembrane receptor protein tyrosine kinase activity	2	54	0.0118082	2.98411
GO	cysteine-type endopeptidase activity	2	54	0.0118082	2.78517
GO	nuclear transport	2	54	0.0118082	2.6111
GO	camera-type eye development	1	4	0.0121521	2.52907
GO	profilin binding	1	4	0.0121521	2.38857
GO	transposase activity	1	4	0.0121521	2.26285
GO	neuroblast proliferation (sensu Vertebrata)	1	4	0.0121521	2.14971
GO	regulation of glial cell differentiation	1	4	0.0121521	2.04734
GO	regulation of gliogenesis	1	4	0.0121521	1.95428
GO	CCAAT-binding factor complex	1	4	0.0121521	1.86931
GO	muscle thin filament tropomyosin	1	4	0.0121521	1.79142
GO	arm morphogenesis	1	4	0.0121521	1.71977
GO	embryonic arm morphogenesis	1	4	0.0121521	1.65362
GO	biological regulation	18	3532	0.0138302	1.81226
GO	regulation of cellular process	16	2995	0.0139478	1.7624
GO	phosphoric diester hydrolase activity	2	59	0.0139828	1.7059
GO	nucleocytoplasmic transport	2	60	0.014437	1.7026
GO	intracellular transport	5	475	0.0145818	1.66421
GO	DNA recombination	2	61	0.0148976	1.64711
GO	negative regulation of transforming growth factor beta receptor signaling pathway	1	5	0.0151675	1.62614
GO	transposition, DNA-mediated	1	5	0.0151675	1.57831
GO	transposition	1	5	0.0151675	1.53321
GO	protein retention in ER	1	5	0.0151675	1.49062
GO	lipase activity	2	63	0.0158375	1.51441
GO	metal ion binding	16	3041	0.0160382	1.49324
GO	transmembrane receptor protein kinase activity	2	65	0.0168023	1.52427
GO	blood vessel morphogenesis	1	6	0.0181738	1.60747
GO	blood vessel remodeling	1	6	0.0181738	1.56826
GO	germ cell migration	1	6	0.0181738	1.53092
GO	hemocyte development (sensu Arthropoda)	1	6	0.0181738	1.49532
GO	positive regulation of cellular process	6	692	0.0182404	1.46669
GO	cation binding	15	2828	0.0188108	1.47895
GO	intracellular membrane-bound organelle	21	4503	0.0192006	1.47677
GO	membrane-bound organelle	21	4503	0.0192006	1.44535
GO	ion binding	16	3107	0.0194647	1.43471
GO	tissue remodeling	1	7	0.0211711	1.52864
GO	embryonic forelimb morphogenesis	1	7	0.0211711	1.49807
GO	establishment of cellular localization	5	526	0.0216743	1.5036
GO	heart development	2	76	0.0225389	1.53351
GO	negative regulation of signal transduction	2	78	0.0236576	1.57925
GO	negative regulation of progression through mitotic cell cycle	1	8	0.0241594	1.58289
GO	cAMP-dependent protein kinase complex	1	8	0.0241594	1.55411
GO	double-strand break repair via nonhomologous end joining	1	8	0.0241594	1.52636
GO	non-recombinational repair	1	8	0.0241594	1.49958
GO	forelimb morphogenesis	1	8	0.0241594	1.47373
GO	molecular_function	41	11203	0.0261521	1.56824
GO	COPI vesicle coat	1	9	0.0271388	1.60029
GO	intramolecular oxidoreductase activity, interconverting keto- and enol-groups	1	9	0.0271388	1.57405
GO	intramolecular oxidoreductase activity, transposing S-S bonds	1	9	0.0271388	1.54866
GO	protein disulfide isomerase activity	1	9	0.0271388	1.52408
GO	cAMP binding	1	9	0.0271388	1.50027
GO	apoptotic program	1	9	0.0271388	1.47719
GO	protein binding	21	4651	0.0273009	1.46349
GO	cellular process	32	8083	0.027309	1.44208
GO	cytoskeleton	4	378	0.0279584	1.45466
GO	nucleic acid binding	13	2435	0.028125	1.44212
GO	collagen fibril organization	1	10	0.0301093	1.52181
GO	ovarian follicle development	1	10	0.0301093	1.50038
GO	vesicle targeting	1	10	0.0301093	1.47954
GO	negative regulation of neuron differentiation	1	10	0.0301093	1.45927
GO	protein phosphatase type 2A complex	1	10	0.0301093	1.43955
GO	AMP binding	1	10	0.0301093	1.42036
GO	cAMP-dependent protein kinase regulator activity	1	10	0.0301093	1.40167
GO	heparan sulfate proteoglycan metabolic process	1	10	0.0301093	1.38346
GO	DNA bending activity	1	11	0.0330709	1.50006
GO	mesoderm formation	1	11	0.0330709	1.48107
GO	ureteric bud development	1	11	0.0330709	1.46256
GO	neuroblast proliferation	1	11	0.0330709	1.4445
GO	protein phosphatase type 2A regulator activity	1	11	0.0330709	1.42689
GO	transcriptional repressor complex	1	11	0.0330709	1.4097
GO	negative regulation of cellular process	6	798	0.0337237	1.42041
GO	eye development	1	12	0.0360236	1.49943
GO	kidney development	1	12	0.0360236	1.48199
GO	retrograde vesicle-mediated transport, Golgi to ER	1	12	0.0360236	1.46496
GO	heme metabolic process	1	12	0.0360236	1.44831
GO	heterogeneous nuclear ribonucleoprotein complex	1	12	0.0360236	1.43204
GO	protein-chromophore linkage	1	12	0.0360236	1.41613
GO	vascular endothelial growth factor receptor activity	1	12	0.0360236	1.40057
GO	carboxylic ester hydrolase activity	2	98	0.0360318	1.38566
GO	cell part	36	9615	0.038471	1.46355
GO	formation of primary germ layer	1	13	0.0389675	1.46667
GO	nuclear heterochromatin	1	13	0.0389675	1.45123
GO	sensory organ development	1	13	0.0389675	1.43611
GO	regulation of transforming growth factor beta receptor signaling pathway	1	13	0.0389675	1.42131
GO	porphyrin metabolic process	1	13	0.0389675	1.40681
GO	tetrapyrrole metabolic process	1	13	0.0389675	1.3926
GO	regulation of exocytosis	1	13	0.0389675	1.37867
GO	nucleus	15	3105	0.0404327	1.41634
GO	cysteine-type peptidase activity	2	105	0.0408398	1.41658
GO	cornified envelope	1	14	0.0419026	1.43933
GO	intra-Golgi vesicle-mediated transport	1	14	0.0419026	1.42549
GO	learning	1	14	0.0419026	1.41192
GO	segmentation	1	14	0.0419026	1.3986
GO	somitogenesis	1	14	0.0419026	1.38553
GO	cartilage development	1	14	0.0419026	1.3727
GO	peptide cross-linking	1	15	0.0448288	1.45509
GO	calcium-dependent phospholipid binding	1	15	0.0448288	1.44186
GO	positive regulation of biological process	6	858	0.0454665	1.44919
GO	nucleotide binding	9	1567	0.0456791	1.44297
GO	cellular_component	38	10413	0.0461383	1.44458
GO	nucleobase, nucleoside, nucleotide and nucleic acid metabolic process	11	2089	0.0475354	1.47527
GO	ephrin receptor activity	1	16	0.0477463	1.46893
GO	menstrual cycle phase	1	16	0.0477463	1.45626
GO	negative regulation of biological process	6	870	0.0480902	1.45421
GO	cellular carbohydrate metabolic process	3	271	0.0496763	1.48945
GO	nuclear chromatin	1	17	0.0506551	1.50603
GO	maintenance of cellular protein localization	1	17	0.0506551	1.49348
GO	tricarboxylic acid cycle intermediate metabolic process	1	17	0.0506551	1.48114
GO	cyclic nucleotide binding	1	17	0.0506551	1.469
GO	telomere maintenance	1	17	0.0506551	1.45706
GO	telomere organization and biogenesis	1	17	0.0506551	1.44531
GO	Wnt receptor signaling pathway, calcium modulating pathway	1	17	0.0506551	1.43374
GO	caspase activity	1	17	0.0506551	1.42236
GO	cytoplasmic membrane-bound vesicle	2	122	0.0534432	1.48884
GO	membrane-bound vesicle	2	122	0.0534432	1.4772
GO	odontogenesis (sensu Vertebrata)	1	18	0.0535552	1.46882
GO	maintenance of cellular localization	1	18	0.0535552	1.45753
GO	maintenance of protein localization	1	18	0.0535552	1.4464
GO	secretory granule	1	18	0.0535552	1.43544
GO	proteoglycan metabolic process	1	18	0.0535552	1.42465
GO	purine nucleotide binding	8	1370	0.0542562	1.43253
GO	DNA binding	9	1622	0.0548346	1.43707
GO	protein transport	4	471	0.0551127	1.43374
GO	menstrual cycle process	1	19	0.0564466	1.45772
GO	Rab GTPase binding	1	19	0.0564466	1.44716
GO	energy derivation by oxidation of organic compounds	3	289	0.0580617	1.47786
GO	cysteine protease inhibitor activity	1	20	0.0593293	1.49934
GO	inositol or phosphatidylinositol phosphodiesterase activity	1	20	0.0593293	1.4887
GO	phosphoinositide phospholipase C activity	1	20	0.0593293	1.47822
GO	heterotrimeric G-protein complex	1	20	0.0593293	1.46788
GO	RNA export from nucleus	1	20	0.0593293	1.45769
GO	regulation of neuron differentiation	1	20	0.0593293	1.44763
GO	cytoplasmic vesicle	2	130	0.0597939	1.44898
GO	vesicle	2	131	0.0606054	1.45865
GO	pattern specification process	2	131	0.0606054	1.4488
GO	heterochromatin	1	21	0.0622034	1.47702
GO	establishment of protein localization	4	491	0.0623332	1.47023
GO	transcription	7	1166	0.0624979	1.46435
GO	keratinocyte differentiation	1	22	0.0650688	1.51456
GO	odontogenesis	1	22	0.0650688	1.50466
GO	regulation of progression through mitotic cell cycle	1	22	0.0650688	1.49489
GO	double-strand break repair	1	22	0.0650688	1.48525
GO	protein-tyrosine kinase activity	2	138	0.0663915	1.50572
GO	cofactor metabolic process	2	138	0.0663915	1.49613
GO	biological_process	37	10273	0.066641	1.49225
GO	maintenance of localization	1	24	0.0707741	1.57483
GO	protein import into nucleus	1	24	0.0707741	1.56499
GO	structural molecule activity	4	514	0.0712316	1.56533
GO	microtubule-based process	2	145	0.0723549	1.5802
GO	GTPase activity	2	146	0.0732207	1.58929
GO	nuclear import	1	25	0.0736139	1.58808
GO	protein serine/threonine phosphatase complex	1	25	0.0736139	1.57846
GO	intracellular	8	1470	0.0756425	1.61219
GO	extrinsic to plasma membrane	1	26	0.0764451	1.61954
GO	signal transduction	11	2277	0.0790753	1.66529
GO	regulation of angiogenesis	1	27	0.079268	1.65947
GO	Notch signaling pathway	1	27	0.079268	1.64971
GO	pigment metabolic process	1	27	0.079268	1.64006
GO	regulation of muscle contraction	1	27	0.079268	1.63052
GO	signal transducer activity	8	1490	0.0804688	1.64566
GO	organ morphogenesis	2	155	0.0811625	1.6503
GO	nuclear export	1	29	0.0848882	1.7162
GO	basement membrane	1	29	0.0848882	1.70645
GO	intramolecular oxidoreductase activity	1	30	0.0876857	1.75272
GO	transcriptional repressor activity	2	165	0.0902849	1.79454
GO	regulation of signal transduction	3	349	0.090415	1.78708
GO	gland development	1	32	0.0932556	1.83299
GO	in utero embryonic development	1	32	0.0932556	1.82286
GO	vesicle coat	1	32	0.0932556	1.81285
GO	nuclear mRNA splicing, via spliceosome	1	32	0.0932556	1.80294
GO	RNA splicing, via transesterification reactions with bulged adenosine as nucleophile	1	32	0.0932556	1.79314
GO	RNA splicing, via transesterification reactions	1	32	0.0932556	1.78345
GO	embryonic appendage morphogenesis	1	32	0.0932556	1.77386
GO	embryonic limb morphogenesis	1	32	0.0932556	1.76438
GO	tissue development	2	170	0.094956	1.78699
GO	chordate embryonic development	1	33	0.096028	1.7976
GO	carbohydrate metabolic process	3	360	0.0970275	1.80676
GO	enzyme regulator activity	4	574	0.0973419	1.80312
GO	embryonic development ending in birth or egg hatching	1	34	0.0987921	1.82045
GO	membrane coat	1	34	0.0987921	1.81102
GO	mRNA transport	1	34	0.0987921	1.80168
GO	appendage morphogenesis	1	34	0.0987921	1.79244
GO	limb morphogenesis	1	34	0.0987921	1.7833
