# Supplementary material for: Transcriptional Profiling of Non-Small Cell Lung Cancer Cells with Activating EGFR Somatic Mutations
Source: PLoS One. 2007 Nov 21;2(11):e1226. doi: 10.1371/journal.pone.0001226 (PMC2080626; doi:10.1371/journal.pone.0001226)
Supplement: File S8 — Comparison of gefitinib-induced gene expression changes in TKI-sensitive and -resistant EGFR-mutant NSCLC cell lines. The fold difference was calculated by log2[Gefitinib-induced change in expression in sensitive cells (HCC827, H3255, H4006)/resistant cells (H1975)]. (0.03 MB XLS) [file pone.0001226.s008.xls]

## Sheet: Sheet1
File S8. Comparison of Gefitinib-induced Gene Expression Changes in TKI-sensitive and -resistant EGFR-mutant NSCLC cell lines. The fold difference was calculated by log2[Gefitinib-induced change in expression in sensitive cells (HCC827, H3255, H4006)/resistant cells (H1975)].
	Gene Symbol	P value	Fold Difference
1	C20orf65	0.0068953	0.669772
2	CCL20	0.0424424	0.644964
3	CYP26A1	0.0304156	0.684966
4	DNASE1L2	0.0207849	0.657421
5	DUSP4	0.00457493	0.654867
6	DUSP6	0.014201	0.607483
7	EphA2	0.048	0.309
8	FLJ36878	0.00272048	0.633232
9	FOXD1	0.000713772	0.603212
10	GAGE3	0.0225536	0.5766
11	GLYATL1	0.0195998	0.673285
12	IL17B	0.043608	0.695464
13	KRT5	0.0329664	0.686895
14	KRTAP4-9	0.0225981	0.679756
15	LIF	0.0121167	0.605769
16	LOC399924	0.0204974	0.612274
17	LOC440394	0.0139908	0.670273
18	LRRC56	0.023345	0.685027
19	MGC21830	0.0261417	0.642307
20	OR2K2	0.00741334	0.68889
21	PENK	0.0342668	0.695062
22	POU1F1	0.0455788	0.686115
23	TCEB3B	0.0264833	0.620629
24	TNFAIP3	0.00027306	0.69461
25	TTYH2	0.0301807	0.637144
26	UNQ467	0.0221413	0.687239
27	WBSCR28	0.0328464	0.683893
28	ANKRA2	0.0228018	1.35235
29	C9orf121	0.0434689	2.51305
30	CCNG2	2.65477e-05	1.39628
31	CDKN1B	0.00228131	1.51973
32	CENPC1	0.0216695	1.34671
33	DNAJB4	0.000499876	1.35278
34	EFNA1	0.010082	1.39795
35	EVI2A	0.00991738	1.34373
36	FAM72A	0.0335605	1.36401
37	FLJ22531	0.0360877	1.31496
38	HIST1H2AC	0.040268	1.31925
39	ID2	0.00428818	1.41711
40	ID2 /// ID2B	0.000134923	1.35422
41	KLHL24	8.29796e-05	1.43712
42	KNTC2	0.000925764	1.42619
43	LIPI	0.0469673	3.46636
44	LOC284952	0.035308	1.43428
45	LOC390363	0.01952	1.44208
46	LOC91614	0.0414273	1.3908
47	MGC12965	0.00907504	1.35834
48	MGC13183	0.00475566	1.31508
49	PCMTD2	0.0320802	1.333
50	PLAG1	0.0243512	1.53269
51	RASSF3	0.0192211	1.32838
52	SERPINB4	0.0487705	1.37708
53	SLITRK6	0.000282454	1.31582
54	TDRD9	0.0390186	1.57957
