# Supplementary material for: Transcriptional Profiling of Non-Small Cell Lung Cancer Cells with Activating EGFR Somatic Mutations
Source: PLoS One. 2007 Nov 21;2(11):e1226. doi: 10.1371/journal.pone.0001226 (PMC2080626; doi:10.1371/journal.pone.0001226)
Supplement: File S10 — Primers used for quantitative PCR (0.03 MB XLS) [file pone.0001226.s010.xls]

## Sheet: Sheet1
File S10. Primers Used for Quantitative PCR
		Name	Sequence
	1	ADM-F	GAGTGGAAGTGCTCCCCACTT
		ADM-R	CTTGTACCATGGGCGCCTA
	2	CCL20-F	GGAATTGGACATAGCCCAAGAA
		CCL20-R	AACCTCCAACCCCAGCAAG
	3	CEACAM1-F	CAAACAGCGGTCGAGAGACA
		CEACAM1-R	TCTGGATCAGCAGGGATGC
	4	CEACAM5-F	CGCATACAGTGGTCGAGAGATAA
		CEACAM5-R	TGGATCAGCAGGGATGCAT
	5	CEACAM6-F	CCAAGCCCTCCATCTCCAG
		CEACAM6-R	CATCCTTGTCCTCCACGGG
	6	CLDN1-F	CCAGTCAATGCCAGGTACGA
		CLDN1-R	AGCCCAGCCAGTGAAGAGAG
	7	CRABP2-F	CCAAGACCTCGTGGACCAGA
		CRABP2-R	TCAGGATCAGTTCCCCATCG
	8	CX3CL1-F	TCACGTGCAGCAAGATGACA
		CX3CL1-R	AGTGGATGAGCAAAGCTACAGGT
	9	CYP1A1-F	GGCGTGAAGGTGGACATGAC
		CYP1A1-R	GGCATGCTTCATGGTTAGCC
	10	DUSP4-F	CCTTGAGGACCAAGTTTGCG
		DUSP4-R	AGAGCTAAGAAGGGACGCCTG
	11	DUSP6-F	TCAGCTGCTGGACTTCGAGA
		DUSP6-R	TTGTCACATGGGCTGCTGAG
	12	EFNA1-F	GAAGGTGACTGTCAGTGGCAAA
		EFNA1-R	TTGTCATGGGCCTGAGGACT
	13	EphA1-F	GGACGCAGAGACACTGACCA
		EphA1-R	CCCGCGGTAGATCCAATTG
	14	EphA2-F	CAAGATTGACACCATTGCGC
		EphA2-R	TCGAAGTCGCTGCTGACG
	15	EphA3 TV1-F	CACGTCAGCCAGCGATGTAT
		EphA3 TV1-R	ATCACCTCCCAGAGAACAATCC
	16	EphA3 TV2-F	TTTGAGACGGAGTCTTGCTCTG
		EphA3 TV2-R	ATCGCTCTGCTGTACTCCAGC
	17	EphA4-F	CCTTCCCGGATCATTGGAG
		EphA4-R	AGAGACCAGAAGGACTGTGGAGTT
	18	EphA5-F	CCACAATGGCATGCACAAG
		EphA5-R	TTGAGATGGCATTCCGAGG
	19	EphA6-F	ACCATGTACCCCAAAGCAGG
		EphA6-R	GCTCCAGATTCTCCAGCCAC
	20	EphA7-F	GACCCACCATACGTTGCATG
		EphA7-R	TGAGGTTCTGTGGTGCAGATG
	21	EphA8 TV1&2-F	CCACACGTACCAGGTTTGCA
		EphA8 TV1&2-R	AGCCAGTTGTTCTGGTTGGG
	22	EphA8 TV1-F	CCGCCTGGCAATGATTGT
		EphA8 TV1-R	GTGTCCAGAGAGCCGTTCTCC
	23	EphA8 TV2-F	GTTTCCTCCCTGGTGCAATG
		EphA8 TV2-R	TGAGAGGACCTCAGGCAGGT
	24	EVI2A-F	CCTAGAAGCAATGGCGATTTTC
		EVI2A-R	TGATTCAGCGGGCCATAGAC
	25	F3-F	TTGGCACGGGTCTTCTCCTA
		F3-R	AGAACCGGTGCTCTCCACAT
	26	FoxD1-F	TGAGATGTCCGATGCCTCTG
		FoxD1-R	ACCACGTCGATGTCTGTTTCC
	27	GRB10-F	GTATGTGTGTTTGCGGAGATCTG
		GRB10-R	GAAGTTCCCTTG GTGGAGCA
	28	ID2-F	CAGCATCCCCCAGAACAAGA
		ID2-R	ACGTGCTGCAGGATTTCCA
	29	IFI130-F	CCAGCCACCACACGAGTATG
		IFI130-R	AAGGGTTTCCCATTGACGGT
	30	IL4R-F	GTTTTTCTGCTCTCCGAAGCC
		IL4R-R	GCCTCCGTTGTTCTCAGGG
	31	IL7R-F	TCCAACCGGCAGCAATGTAT
		IL7R-R	AGTGATCAGGGATGGATCGAAC
	32	L32-F	CCTTGTGAAGCCCAAGATCG
		L32-R	TGCCGGATGAACTTCTTGGT
	33	LIF-F	TGGAGCTGTACCGCATAGTCG
		LIF-R	TGATGTTGCCCAGGGAGGT
	34	LY96-F	CATGAATCTTCCAAAGCGCAA
		LY96-R	TCGTCATCAGATCCTCGGC
	35	MET-F	TTCCCAGATCATCCATTGCA
		MET-R	CGTTTCCTTTAGCCTTCTCACTGA
	36	PTGS2-F	AAATTGCTGGCAGGGTTGC
		PTGS2-R	TCTGTACTGCGGGTGGAACAT
	37	SYK-F	CTCTGGAGCAGGCCATCATC
		SYK-R	CGATCAGCTTCTCCAGCTGAG
	38	THBS1-F	AACAACGTGGTGAATGGTTCC
		THBS1-R	GCCAATGTAGTTAGTGCGGATG
	39	TNFRSF21-F	GCCAGAACAGAAGGCCTCG
		TNFRSF21-R	CGGTCAACATGGCGGTATG
